# Supplementary material for: LINC01929 mediates breast cancer immunosuppression and is an immunotherapy target
Source: iScience. 2026 Mar 17;29(4):115381. doi: 10.1016/j.isci.2026.115381 (PMC13081058; doi:10.1016/j.isci.2026.115381)
Supplement: Data S1. List of 25 candidate lncrnas meeting the selection criteria, related to Figure 1 [file mmc2.xlsx]

## Sheet: TCGA-BRCA lncRNA prioritization
Ensembl ID	Symbol	Percentage (%) of TCGA-BRCA tumors that express the lncRNA	Survival analysis in the TCGA-BRCA cohort		Differential expression in tumor compared to normal-adjacent tissue in the TCGA-BRCA cohort		Correlations with tumor infiltrating lymphocytes in the TCGA-BRCA cohort
			Hazard ratio	p-value	logFC	adjusted p-value	Spearman correlation coefficient	p-value
ENSG00000188185.7	LINC00265	100	1.508	0.02369	0.225167	0.0227887	-0.135585	0.000172376
ENSG00000227218.3		100	1.464	0.03323	1.25282	4.50743187947763e-17	-0.102816	0.00447024
ENSG00000227482.1		93.1198	1.43	0.04608	0.413664	0.0360719	-0.155022	1.69949174981981e-05
ENSG00000227925.1	LINC01655	86.0024	1.436	0.04408	1.45085	1.59665101587112e-14	-0.152404	2.36221195279264e-05
ENSG00000227964.1	LINC01429	86.8327	1.604	0.008923	1.39625	5.90635618233232e-31	-0.101192	0.00514566
ENSG00000228358.1	LINC02263	43.0605	1.421	0.04936	0.71801	3.70908987430716e-11	-0.164908	4.6704788956929e-06
ENSG00000230838.1	LINC01614	100	1.634	0.006862	5.98282	2.14010151198856e-171	-0.135963	0.000165242
ENSG00000231980.1		30.605	1.553	0.01722	0.223512	0.000376421	-0.139837	0.000106459
ENSG00000233818.1	CLDN14-AS1	99.6441	1.508	0.02266	1.42552	6.07303291823203e-28	-0.118614	0.00102842
ENSG00000245750.3	DRAIC	99.7628	1.433	0.04531	0.768946	0.00336746	-0.230668	1.13087783022878e-10
ENSG00000248245.1		66.3108	1.544	0.01569	0.749162	2.48576938258988e-09	-0.124446	0.000570461
ENSG00000250101.1		94.1874	1.44	0.04267	1.6992	1.91889393087102e-19	-0.149984	3.18667694391088e-05
ENSG00000250820.1		84.1044	1.546	0.01498	1.28451	3.8631051970868e-11	-0.144964	5.84587849782493e-05
ENSG00000253746.1		95.6109	1.967	0.0002138	1.09568	1.42679693319819e-10	-0.144821	5.94609620577865e-05
ENSG00000257683.1	LINC02463	74.4958	1.434	0.04356	0.722979	7.14289793291361e-05	-0.144159	6.43161994936928e-05
ENSG00000257742.1		100	1.529	0.01866	0.187807	0.00234323	-0.12576	0.000497792
ENSG00000258354.1		98.4579	1.595	0.009759	0.883648	8.67576288935062e-08	-0.106235	0.00330358
ENSG00000259457.1		94.6619	1.431	0.04551	0.809687	0.00794953	-0.21514	1.932396649632e-09
ENSG00000260228.1	CDH13-AS2	99.7628	1.602	0.008998	0.835279	1.00170880491383e-05	-0.123974	0.000598895
ENSG00000261140.1		100	1.439	0.04454	0.289896	0.000295152	-0.106446	0.00324161
ENSG00000262772.1	LINC01977	99.8814	1.646	0.005887	1.44416	2.34725766137586e-14	-0.148126	3.99815745861528e-05
ENSG00000267013.1	LINC01929	99.6441	1.632	0.006307	2.62005	9.21338549394527e-41	-0.127641	0.000408628
ENSG00000268833.1		74.4958	1.901	0.0004428	1.01918	1.12556711246411e-11	-0.12685	0.000444127
ENSG00000269990.1		100	1.471	0.03219	0.167111	0.0184702	-0.155639	1.57150638309499e-05
ENSG00000273143.1	DUSP5-DT	91.6963	1.617	0.008021	0.65098	0.00062063	-0.132663	0.00023811

## Sheet: All TCGA cohorts - survival
Ensembl ID	Symbol	TCGA-BLCA		TCGA-BRCA		TCGA-CESC		TCGA-GBM		TCGA-HNSC		TCGA-KICH		TCGA-KIRC		TCGA-KIRP		TCGA-LGG		TCGA-LIHC		TCGA-LUAD		TCGA-LUSC		TCGA-OV		TCGA-PRAD		TCGA-SKCM		TCGA-STAD		TCGA-THCA		TCGA-READ		TCGA-COAD		TCGA-UCEC
		Hazard ratio	p-value	Hazard ratio	p-value	Hazard ratio	p-value	Hazard ratio	p-value	Hazard ratio	p-value	Hazard ratio	p-value	Hazard ratio	p-value	Hazard ratio	p-value	Hazard ratio	p-value	Hazard ratio	p-value	Hazard ratio	p-value	Hazard ratio	p-value	Hazard ratio	p-value	Hazard ratio	p-value	Hazard ratio	p-value	Hazard ratio	p-value	Hazard ratio	p-value	Hazard ratio	p-value	Hazard ratio	p-value	Hazard ratio	p-value
ENSG00000188185.7	LINC00265	1.03	0.8814	1.508	0.02369	1.342	0.3631	1.178	0.3694	0.7812	0.09396	0.7759	0.7054	1.636	0.002414	0.9013	0.7711	1.586	0.009723	0.9939	0.9772	0.9285	0.6327	1.109	0.6099	1.183	0.1751	2.565	0.2798	1.088	0.6161	0.6775	0.05934	0.9888	0.9822	0.25	0.09068	0.5831	0.1919	1.673	0.09551
ENSG00000227218.3		1.254	0.2518	1.464	0.03323	0.8273	0.54	0.8073	0.2345	0.7902	0.1093	0.4156	0.2146	1.09	0.587	1.354	0.411	0.8724	0.4435	0.9428	0.7822	1.072	0.6508	0.9511	0.8024	1.152	0.2534	1.211	0.8155	1.384	0.05868	0.7366	0.1408	1.707	0.3011	NA	NA	NA	NA	NA	NA
ENSG00000227482.1		1.089	0.6653	1.43	0.04608	1.271	0.4399	1.155	0.4245	1.051	0.7344	2.07	0.304	0.9739	0.8673	1.221	0.5743	1.263	0.1994	1.309	0.2148	0.9898	0.9465	1.103	0.6251	0.9021	0.4062	1.147	0.88	1.01	0.9508	1.426	0.08844	1.341	0.5611	NA	NA	NA	NA	NA	NA
ENSG00000227925.1	LINC01655	1.344	0.1362	1.436	0.04408	1.009	0.9779	1.286	0.1767	0.9638	0.8017	2.392	0.1938	2.292	7.574e-07	2.014	0.05132	1.003	0.9875	1.373	0.1743	0.8318	0.2311	1.017	0.9345	1.06	0.6395	1.242e-08	0.9986	0.9853	0.931	1.486	0.05779	1.092	0.8613	NA	NA	NA	NA	NA	NA
ENSG00000227964.1	LINC01429	1.128	0.5444	1.604	0.008923	1.186	0.5842	0.8173	0.3109	1.04	0.7913	1.096	0.8913	1.323	0.07827	1.545	0.2242	1.224	0.2697	1.194	0.5124	1.236	0.1724	1.092	0.6632	0.9815	0.8798	0.3297	0.257	0.9824	0.9172	0.8609	0.4686	2.33	0.09338	NA	NA	NA	NA	NA	NA
ENSG00000228358.1	LINC02263	0.9367	0.7604	1.421	0.04936	2.216	0.01732	1.12	0.5603	0.9744	0.9058	1.954	0.3184	1.653	0.0102	2.137	0.07805	0.8919	0.5182	0.5319	0.3783	1.146	0.4055	0.9185	0.7342	0.9744	0.8486	1.22e-08	0.9985	1.183	0.5652	1.419	0.127	2.1	0.2502	NA	NA	NA	NA	NA	NA
ENSG00000230838.1	LINC01614	1.445	0.06624	1.634	0.006862	1.262	0.4615	1.451	0.04895	1.304	0.07769	9.572	0.03335	1.293	0.1057	2.774	0.009592	1.259	0.2103	0.942	0.7804	1.211	0.2164	1.433	0.07411	1.041	0.7466	0.4981	0.4221	0.9696	0.8554	1.576	0.02931	0.9844	0.9751	NA	NA	NA	NA	NA	NA
ENSG00000231980.1		1.061	0.8357	1.553	0.01722	1.081	0.8603	0.6759	0.1108	0.5811	0.05168	59.99	0.003792	0.8173	0.4446	2.079	0.1343	0.7265	0.08165	0.7727	0.5179	0.7344	0.04623	1.01	0.9618	0.5692	0.05721	1.344	0.7466	1.788	0.3214	1.046	0.8285	1.167e-08	0.9974	NA	NA	NA	NA	NA	NA
ENSG00000233818.1	CLDN14-AS1	1.476	0.05009	1.508	0.02266	1.06	0.8512	1.571	0.01309	1.181	0.2591	4.704	0.05421	1.591	0.003887	1.7	0.1509	1.79	0.001272	1.319	0.1963	1.602	0.002523	0.8922	0.5706	1.058	0.6463	1.46	0.6581	0.952	0.7718	1.279	0.2391	1.801	0.2767	NA	NA	NA	NA	NA	NA
ENSG00000245750.3	DRAIC	0.9382	0.7457	1.433	0.04531	0.9405	0.8426	1.271	0.182	0.9521	0.7398	1.19	0.795	0.6339	0.004874	1.549	0.2323	0.3746	1.879e-07	0.8131	0.3323	0.6437	0.004477	0.7899	0.2394	0.9594	0.7381	0.5297	0.4653	0.7764	0.1345	0.8882	0.5654	0.9653	0.9444	2.102	0.3377	1.442	0.3513	0.6619	0.1732
ENSG00000248245.1		0.7697	0.1845	1.544	0.01569	1.064	0.8408	1.035	0.8847	0.8243	0.1902	3.554	0.1139	1.033	0.8608	0.7317	0.5229	0.879	0.4754	1.116	0.6459	1.093	0.5624	0.9409	0.7604	1.084	0.5212	6.425	0.03267	1.268	0.1647	0.9546	0.8243	2.393	0.08381	NA	NA	NA	NA	NA	NA
ENSG00000250101.1		1.005	0.9817	1.44	0.04267	1.093	0.7747	1.202	0.307	0.8448	0.2541	0.8628	0.8263	1.605	0.002993	1.056	0.8776	0.904	0.5689	0.846	0.4335	0.8131	0.1777	1.075	0.7189	0.7773	0.04307	0.2136	0.1591	1.17	0.3642	1.224	0.331	0.908	0.8485	NA	NA	NA	NA	NA	NA
ENSG00000250820.1		0.982	0.9267	1.546	0.01498	1.409	0.2726	0.8982	0.577	0.8829	0.3968	0.842	0.7978	0.7428	0.06221	0.9917	0.9825	1.005	0.9772	1.135	0.5561	0.9474	0.7241	0.8193	0.3196	1.078	0.545	0.8853	0.8931	1.112	0.5747	1.408	0.09868	1.359	0.5434	NA	NA	NA	NA	NA	NA
ENSG00000253746.1		1.172	0.4214	1.967	0.0002138	1.53	0.1811	1.259	0.2024	1.209	0.1989	1.947	0.3208	1.736	0.0006401	1.617	0.1891	1.097	0.5986	1.262	0.3011	1	0.9998	0.81	0.2936	1.07	0.5854	0.9741	0.9744	1.043	0.8036	1.16	0.471	1.122	0.8182	NA	NA	NA	NA	NA	NA
ENSG00000257683.1	LINC02463	0.6984	0.1296	1.434	0.04356	1.449	0.2673	0.8815	0.6911	0.7307	0.05134	2.788	0.1474	1.176	0.5406	0.7632	0.6567	1.794	0.06657	4.339	0.001898	1.145	0.3855	1.129	0.5503	1.35	0.2318	0.4989	0.4231	0.7352	0.3095	0.7952	0.3475	2.562	0.08221	NA	NA	NA	NA	NA	NA
ENSG00000257742.1		0.9204	0.6727	1.529	0.01866	1.03	0.9231	0.8463	0.3554	0.918	0.5599	2.458	0.2039	1.396	0.03768	1.128	0.7421	1.231	0.2428	1.337	0.1746	1.175	0.2928	0.9081	0.6311	0.8794	0.2996	2.429	0.3091	0.8835	0.465	0.7257	0.1272	1.325	0.5777	NA	NA	NA	NA	NA	NA
ENSG00000258354.1		0.9409	0.7569	1.595	0.009759	0.7222	0.3032	0.9688	0.8601	0.9048	0.4958	0.6877	0.577	1.202	0.2485	0.9812	0.9584	0.7828	0.1737	0.9653	0.8681	1.158	0.3418	1.049	0.8118	1.089	0.49	4.112	0.1275	1.263	0.1696	0.7293	0.1278	2.419	0.1017	3.976e-09	0.9988	3.843e-08	0.9972	2.162	0.08012
ENSG00000259457.1		1.025	0.9014	1.431	0.04551	1.06	0.8518	0.983	0.9241	0.9534	0.7461	1.849	0.3849	0.5707	0.00058	1.022	0.9514	0.3658	1.14e-07	0.7807	0.2452	0.5909	0.0007443	0.6814	0.05864	0.9571	0.7232	0.3375	0.2152	0.7388	0.0742	1.042	0.8416	0.6299	0.3611	2.791	0.2108	0.6647	0.2874	0.7375	0.3134
ENSG00000260228.1	CDH13-AS2	0.9692	0.874	1.602	0.008998	0.6682	0.1975	0.8345	0.3222	0.7681	0.07569	1.422	0.5999	1.02	0.9027	1.609	0.1932	1.517	0.01968	1.014	0.9467	0.9183	0.5782	1.015	0.9404	1.161	0.2287	1.122	0.8888	0.5482	0.0006223	1.224	0.3281	0.528	0.2168	NA	NA	NA	NA	NA	NA
ENSG00000261140.1		0.8624	0.4537	1.439	0.04454	0.4613	0.01498	1.204	0.3056	0.963	0.7977	0.4476	0.2574	1.424	0.0271	0.8345	0.614	1.074	0.6849	0.9382	0.7692	1.23	0.1772	1.052	0.8013	1.158	0.2359	4.451	0.1747	1.039	0.823	1.112	0.6091	1.269	0.6346	NA	NA	NA	NA	NA	NA
ENSG00000262772.1	LINC01977	0.7952	0.2462	1.646	0.005887	1.21	0.5386	1.114	0.5493	1.111	0.4739	2.141	0.282	2.267	1.155e-06	0.8307	0.6026	1.016	0.9304	0.9345	0.7505	0.9885	0.9396	0.8702	0.4866	0.803	0.0775	0.7418	0.729	1.06	0.7347	0.9184	0.681	0.5167	0.2211	NA	NA	NA	NA	NA	NA
ENSG00000267013.1	LINC01929	1.393	0.09749	1.632	0.006307	2.087	0.02111	1.321	0.14	1.179	0.2656	2.029	0.3176	1.19	0.2718	2.226	0.02769	1.53	0.01808	0.8706	0.5148	1.309	0.08147	1.312	0.18	1.05	0.6958	0.6457	0.6185	0.9909	0.9572	0.8852	0.5536	2.096	0.1704	0.41	0.2874	0.8686	0.715	1.33	0.3457
ENSG00000268833.1		0.8205	0.3322	1.901	0.0004428	1.481	0.2171	1.127	0.8389	1.15	0.3438	1.092e-07	0.9985	1.192	0.4949	2.516	0.06105	1.071e-07	0.9924	0.6611	0.5638	0.8661	0.3503	1.102	0.6252	0.96	0.8299	0.7642	0.7579	0.8623	0.7708	0.7898	0.2566	0.6685	0.4555	NA	NA	NA	NA	NA	NA
ENSG00000269990.1		0.5833	0.006974	1.471	0.03219	1.294	0.4074	1.13	0.5002	1.159	0.3172	2.189	0.2684	0.8339	0.2515	0.4866	0.05072	0.7068	0.05408	1.258	0.2818	0.74	0.05154	0.9454	0.7784	1.01	0.9388	0.5756	0.5264	0.9814	0.912	0.7598	0.1827	0.703	0.4972	NA	NA	NA	NA	NA	NA
ENSG00000273143.1	DUSP5-DT	1.414	0.07988	1.617	0.008021	0.8192	0.519	1.425	0.04993	1.007	0.965	2.282	0.2435	1.395	0.03643	1.848	0.09945	2.029	0.0001316	1.095	0.6696	1.269	0.1221	0.7877	0.235	0.8391	0.1589	0.5927	0.5524	0.9585	0.8026	1.056	0.7942	0.9324	0.889	NA	NA	NA	NA	NA	NA

## Sheet: All TCGA cohorts - tissue enric
Ensembl ID	Symbol	TCGA-BLCA		TCGA-BRCA		TCGA-CESC		TCGA-HNSC		TCGA-KICH		TCGA-KIRP		TCGA-KIRC		TCGA-LIHC		TCGA-LUAD		TCGA-LUSC		TCGA-PRAD		TCGA-STAD		TCGA-THCA
		logFC	adj. p-value	logFC	adj. p-value	logFC	adj. p-value	logFC	adj. p-value	logFC	adj. p-value	logFC	adj. p-value	logFC	adj. p-value	logFC	adj. p-value	logFC	adj. p-value	logFC	adj. p-value	logFC	adj. p-value	logFC	adj. p-value	logFC	adj. p-value
ENSG00000188185.7	LINC00265	0.359312	0.35787	0.225167	0.0227887	0.342635	0.957428	0.153692	0.486628	2.87166	1.70484869299676e-19	0.467204	0.0838988	0.639369	4.90193011480157e-05	0.934644	7.04897260652529e-05	1.02834	4.05464525452856e-11	0.728668	0.0111432	-0.0854939	0.671302	0.865896	1.22851062016269e-05	0.100865	0.515321
ENSG00000227218.3		-0.762989	0.108859	1.25282	4.50743187947763e-17	0.701438	0.899544	-0.672207	0.0140975	1.71543	1.09710492105448e-05	-1.9405	2.12616133179586e-10	-1.63319	3.99600285991934e-14	-0.385218	0.278601	0.111491	0.620356	0.569193	0.222222	-0.051243	0.858779	-0.74861	0.00252004	-1.54758	3.36762970833407e-23
ENSG00000227482.1		-0.0617478	0.889102	0.413664	0.0360719	-0.0988537	0.958352	1.35555	2.26903736426179e-09	-0.880971	0.0224106	0.00204215	1	-0.518324	0.00167228	0.201212	0.570015	0.0590705	0.803027	-0.60772	0.0924547	1.37893	0.000123754	0.955089	2.35536910858854e-05	0.579061	0.000228689
ENSG00000227925.1	LINC01655	0.979896	0.134773	1.45085	1.59665101587112e-14	-0.0962393	0.959364	0.19227	0.585929	0.617891	0.0110748	0.320004	0.249957	1.10217	1.49471025821942e-07	0.59177	0.00776668	1.03871	0.00436529	-1.44328	0.00127454	0.0932717	0.329523	2.14362	2.77205806826776e-10	0.953006	1.32390862236387e-05
ENSG00000227964.1	LINC01429	0.891369	0.00476932	1.39625	5.90635618233232e-31	0.680386	0.585778	0.844983	5.39911737831064e-07	0.942528	4.43237963093421e-05	0.116528	0.420764	0.316817	0.00120485	0.0879069	0.417043	0.576033	2.10398232814298e-05	0.882714	0.00133347	0.103465	0.243027	1.11939	2.74313079343539e-06	0.0720388	0.361113
ENSG00000228358.1	LINC02263	0.825482	0.0877263	0.71801	3.70908987430716e-11	0.395863	0.939865	0.141405	0.147406	0.391206	0.185357	0.20824	0.345578	0.116577	0.255177	0.0783727	0.28349	0.673316	0.000185825	0.236495	0.20603	0.111558	0.156011	0.447461	0.0269431	0.143053	0.0230923
ENSG00000230838.1	LINC01614	1.95744	0.0323053	5.98282	2.14010151198856e-171	0.854012	0.939853	4.29019	1.46694379284954e-22	-0.576567	0.212759	0.0215273	0.974532	2.39652	2.03012235094701e-23	0.0909197	0.811639	2.87486	1.38661637466241e-23	2.90891	1.28796138979223e-08	-0.628512	0.0354346	4.06495	6.43480916275181e-20	2.64621	1.27712980920825e-18
ENSG00000231980.1		-0.0902889	0.515675	0.223512	0.000376421	-0.344654	0.289473	-0.279281	0.00051097	-0.208023	6.74640277897007e-05	-0.187317	0.000726892	-0.133023	0.00439442	0.0729629	0.607083	-1.23684	1.64113295197684e-10	-1.65545	4.0824877421955e-11	0.559812	0.00232781	-0.0543896	0.733909	0.0214927	0.575461
ENSG00000233818.1	CLDN14-AS1	1.79945	0.000106377	1.42552	6.07303291823203e-28	3.9367	0.000122091	2.19757	1.29066964682541e-17	-0.0191166	1	2.04146	2.51972832204588e-12	1.51671	4.39817625078743e-14	1.17358	2.03374068710515e-05	1.11248	8.48695362598524e-07	1.37852	0.000866472	0.179268	0.454037	1.86616	5.27709690826434e-11	1.08945	9.3261839708526e-09
ENSG00000245750.3	DRAIC	0.267614	0.595925	0.768946	0.00336746	0.877017	0.762773	-0.719708	0.000110989	-3.2705	3.32006309293563e-15	-3.74416	7.7436653300232e-34	0.235441	0.409245	0.309218	0.518089	1.41027	0.000878737	-1.00322	0.0789104	2.52167	2.61625631769626e-27	-0.644228	0.0814843	0.1746	0.253995
ENSG00000248245.1		0.0333844	0.954546	0.749162	2.48576938258988e-09	0.81641	0.617609	0.54279	0.0701668	0.310773	0.384596	-0.260244	0.268685	-0.285011	0.00539691	0.444675	0.000981904	0.80171	8.85412668494725e-05	1.16745	0.00411917	-0.248371	0.035963	-0.402459	0.0680545	0.186038	0.0303479
ENSG00000250101.1		0.150697	0.829515	1.6992	1.91889393087102e-19	1.79393	0.299476	-1.53802	2.11257382379657e-07	-3.21688	4.44099645187307e-14	-1.9526	8.41780987325888e-13	-2.23016	1.1049439884306e-40	-1.91702	3.37719374618016e-08	-0.430363	0.0818708	0.469316	0.416945	0.871288	0.000231035	-0.184805	0.472589	-2.62661	8.6101035078348e-32
ENSG00000250820.1		0.0954474	0.840953	1.28451	3.8631051970868e-11	-0.128676	0.957428	-0.570355	0.0175315	-2.33741	1.06766412009891e-07	-2.38753	1.72390600902569e-27	-2.04765	8.12195482724786e-32	-0.269653	0.553467	0.31626	0.231525	1.10848	0.00911085	0.158785	0.65494	0.192824	0.391383	-1.80249	1.48158321394971e-20
ENSG00000253746.1		1.41566	0.0428548	1.09568	1.42679693319819e-10	2.6303	0.452593	1.81105	3.30617559712839e-07	-0.0864806	0.862889	-0.557378	0.156431	0.109239	0.632399	0.32844	0.0913162	0.643578	0.0148089	3.23035	2.33400652803289e-08	-0.143707	0.685071	0.474901	0.143903	-0.0138196	0.946188
ENSG00000257683.1	LINC02463	0.250664	0.475529	0.722979	7.14289793291361e-05	0.36176	0.893691	-1.18451	3.21230992826177e-10	0.220146	0.177316	0.0374396	0.849754	0.0262404	0.722574	0.0268396	0.704721	0.670298	0.000577945	0.415049	0.301206	0.172411	0.596121	0.360074	0.0621862	0.109911	0.19938
ENSG00000257742.1		0.585283	0.00113139	0.187807	0.00234323	0.677176	0.344784	0.18605	0.194504	-0.00490872	1	0.523745	0.000602694	0.437701	3.32296247734605e-08	1.07789	6.92073648174667e-18	0.618769	1.8637050343535e-10	0.267932	0.18409	0.0101715	0.942869	1.14801	1.71647923146181e-16	-0.331728	4.83995467202683e-05
ENSG00000258354.1		0.00904976	0.991718	0.883648	8.67576288935062e-08	0.893769	0.78252	0.351969	0.216176	-1.15773	0.000237866	0.263238	0.500128	-0.292935	0.114078	0.633618	0.0643927	0.0756268	0.792976	0.00892119	0.987625	0.401995	0.0485713	0.297667	0.352084	-0.996382	2.33520941456768e-09
ENSG00000259457.1		-0.102276	0.805457	0.809687	0.00794953	0.239108	0.957428	-0.60391	0.000145486	-3.48676	1.2668493273012e-16	-3.74378	8.29341366640373e-33	0.370875	0.201441	0.392209	0.389042	1.57668	0.000321917	-0.866549	0.154921	2.56499	1.21813144096517e-16	-0.392327	0.219211	0.253427	0.105442
ENSG00000260228.1	CDH13-AS2	-0.463487	0.371991	0.835279	1.00170880491383e-05	1.35952	0.406256	-1.49612	3.9712213451006e-12	-1.15888	4.06063938231225e-06	0.416632	0.14412	1.63493	1.05320316392901e-38	-0.388987	0.0562315	-0.841659	4.39400997024721e-05	-1.02302	0.00562331	3.01475	2.1373420982781e-28	0.186166	0.390146	-0.00125581	0.998943
ENSG00000261140.1		0.429945	0.0525895	0.289896	0.000295152	0.798897	0.205947	0.713897	2.56627437392059e-07	0.0669725	0.711632	0.795643	7.22238237889044e-08	0.294213	0.00910503	0.936011	3.41780786240381e-10	0.713676	9.78400698282431e-10	0.211577	0.45273	0.14867	0.239564	1.1348	2.84272787328707e-10	-0.226011	0.017104
ENSG00000262772.1	LINC01977	2.20318	3.61211317968189e-06	1.44416	2.34725766137586e-14	3.036	0.045239	-0.0922705	0.773708	0.961615	0.0405166	0.398315	0.355039	-0.203142	0.295736	1.38076	5.97863775391738e-06	3.94873	3.72278229155749e-52	2.80913	1.17392593692271e-11	1.66123	2.33840761579129e-17	1.42657	3.88669430410039e-06	3.32746	2.40808953753065e-55
ENSG00000267013.1	LINC01929	1.72696	0.000300732	2.62005	9.21338549394527e-41	0.355847	0.957428	2.98758	1.78767101646753e-20	-0.529706	0.073008	-0.253528	0.344149	2.10446	8.50511882485783e-21	1.20668	2.71114534029591e-05	0.874683	0.00126676	1.36347	0.015736	0.0598115	0.577437	1.11564	2.56802662086836e-07	0.572929	0.000423294
ENSG00000268833.1		0.151129	0.797353	1.01918	1.12556711246411e-11	1.81628	0.355688	-1.73676	5.08308027342813e-15	-0.28962	0.000359522	0.0339981	0.797069	0.0148731	0.812674	-0.0190393	0.751566	-0.694003	0.0211851	-2.76473	5.61711865422063e-10	-0.501001	0.00271698	0.952303	0.00278979	0.448121	0.000308395
ENSG00000269990.1		0.78591	3.27450019283968e-05	0.167111	0.0184702	-0.648313	0.417407	0.604131	1.14566862984964e-06	0.465027	0.00253304	-0.224059	0.0284289	-0.173444	0.00903187	0.82563	8.52282605254304e-11	-0.0551644	0.60678	-0.442203	0.0193087	0.155276	0.0700939	1.11623	5.56874698432764e-15	-0.218947	0.0133194
ENSG00000273143.1	DUSP5-DT	1.03789	0.0761651	0.65098	0.00062063	0.507819	0.957428	0.425162	0.188303	-1.35863	0.000228596	1.8445	1.55941010303094e-06	0.92576	7.48730451224613e-07	-0.25262	0.603567	1.02753	1.83952046301652e-05	0.908245	0.0686772	0.427402	0.0412383	0.480524	0.0848307	2.79305	1.08800658463548e-26

## Sheet: All TCGA cohorts - TIL corr
Ensembl ID	Symbol	TCGA-BLCA		TCGA-BRCA		TCGA-CESC		TCGA-COAD		TCGA-LUAD		TCGA-LUSC		TCGA-PRAD		TCGA-READ		TCGA-SKCM		TCGA-STAD		TCGA-UCEC
		Spearman correlation coefficient	p-value	Spearman correlation coefficient	p-value	Spearman correlation coefficient	p-value	Spearman correlation coefficient	p-value	Spearman correlation coefficient	p-value	Spearman correlation coefficient	p-value	Spearman correlation coefficient	p-value	Spearman correlation coefficient	p-value	Spearman correlation coefficient	p-value	Spearman correlation coefficient	p-value	Spearman correlation coefficient	p-value
ENSG00000188185.7	LINC00265	-0.119968	0.0914511	-0.135585	0.000172376	0.0259043	0.763816	-0.00266437	0.974806	0.0355096	0.4575	-0.157083	0.0557244	0.0329098	0.606739	0.312547	0.0112516	0.0452184	0.53668	-0.00999975	0.88356	-0.0339875	0.564309
ENSG00000227218.3		-0.0600732	0.399307	-0.102816	0.00447024	0.0310315	0.718867	0	0	0.0823935	0.0842898	-0.0775783	0.347009	0.060196	0.346136	0	0	0.0517586	0.479369	0.000380604	0.995552	0	0
ENSG00000227482.1		0.0869103	0.222234	-0.155022	1.69949174981981e-05	-0.207068	0.0151894	0	0	-0.0916451	0.0547392	0.123477	0.13354	-0.0155671	0.807672	0	0	0.05573	0.446257	-0.224334	0.000874462	0	0
ENSG00000227925.1	LINC01655	0.00522795	0.941579	-0.152404	2.36221195279264e-05	0.0886456	0.302966	0	0	-0.0869778	0.0683447	0.0222368	0.78779	0.119928	0.0598294	0	0	-0.0577409	0.429995	0.0184894	0.786533	0	0
ENSG00000227964.1	LINC01429	0.0862348	0.225863	-0.101192	0.00514566	-0.131414	0.125839	0	0	-0.0176689	0.711679	-0.160391	0.0507011	0.00604792	0.924657	0	0	-0.0229384	0.754052	-0.000158872	0.998143	0	0
ENSG00000228358.1	LINC02263	-0.0869456	0.222046	-0.164908	4.6704788956929e-06	-0.0711526	0.40867	0	0	0.0305723	0.522423	0.0440906	0.593396	-0.000424135	0.994708	0	0	0.0298355	0.683611	-0.0562359	0.409783	0	0
ENSG00000230838.1	LINC01614	0.105681	0.13739	-0.135963	0.000165242	-0.0370147	0.667615	0	0	-0.00509717	0.915094	0.0586913	0.477085	0.163753	0.00993871	0	0	-0.20067	0.00562839	-0.0136846	0.841142	0	0
ENSG00000231980.1		-0.0821457	0.248722	-0.139837	0.000106459	0.0629291	0.465059	0	0	0.0163371	0.732548	0.167124	0.0416325	-0.0671847	0.292927	0	0	-0.0296118	0.685857	-0.121842	0.073269	0	0
ENSG00000233818.1	CLDN14-AS1	0.0656223	0.357115	-0.118614	0.00102842	-0.108991	0.204869	0	0	-0.0621479	0.193199	-0.151964	0.0643001	0.182595	0.00398446	0	0	-0.0689417	0.345872	-0.11679	0.0860944	0	0
ENSG00000245750.3	DRAIC	0.106518	0.134284	-0.230668	1.13087783022878e-10	-0.187107	0.0285719	0.194276	0.0200714	-0.103259	0.0303408	0.0514425	0.533245	0.0582328	0.362121	0.215282	0.0850267	-0.0161411	0.825524	-0.076097	0.264369	-0.0292021	0.620423
ENSG00000248245.1		-0.283406	4.98717798401124e-05	-0.124446	0.000570461	-0.0163694	0.849422	0	0	-0.0343595	0.472207	-0.0817209	0.321789	0.0478746	0.453845	0	0	0.00706261	0.923162	0.00766284	0.910641	0	0
ENSG00000250101.1		-0.0271852	0.703093	-0.149984	3.18667694391088e-05	-0.0261295	0.761823	0	0	-0.0104798	0.826488	-0.101433	0.218361	-0.164061	0.00979828	0	0	0.0151419	0.836168	-0.0536885	0.431352	0	0
ENSG00000250820.1		-0.00108703	0.987842	-0.144964	5.84587849782493e-05	0.0456936	0.595969	0	0	-0.0346253	0.468785	-0.0865299	0.294037	-0.0654372	0.30569	0	0	0.106135	0.146071	0.065173	0.33931	0	0
ENSG00000253746.1		0.111105	0.118219	-0.144821	5.94609620577865e-05	0.128385	0.134881	0	0	-0.0544129	0.254715	-0.100135	0.224339	0.113372	0.0753246	0	0	-0.0280241	0.701878	-0.0848225	0.213301	0	0
ENSG00000257683.1	LINC02463	-0.0745259	0.295492	-0.144159	6.43161994936928e-05	-0.122071	0.155307	0	0	-0.00214044	0.96429	0.0178816	0.828635	-0.0363691	0.569442	0	0	-0.00688261	0.925114	0.0199216	0.770442	0	0
ENSG00000257742.1		-0.0403042	0.571932	-0.12576	0.000497792	0.102255	0.234433	0	0	-0.0333989	0.484687	-0.0673442	0.414475	0.136186	0.0323988	0	0	0.0436948	0.550504	-0.00124888	0.985407	0	0
ENSG00000258354.1		-0.0820221	0.249437	-0.106235	0.00330358	0.0593185	0.491107	-0.114431	0.173557	-0.013375	0.779654	0.00880724	0.915104	0.0964291	0.130702	-0.0633839	0.615944	-0.103422	0.156723	-0.0846814	0.214066	0.0327821	0.578212
ENSG00000259457.1		0.113443	0.110628	-0.21514	1.932396649632e-09	-0.0778416	0.365923	0.173115	0.038675	-0.099578	0.0367963	0.128848	0.117329	0.0492859	0.44063	0.150749	0.230662	0.00189292	0.979376	-0.0824998	0.226147	0.0473399	0.421895
ENSG00000260228.1	CDH13-AS2	0.237222	0.000741843	-0.123974	0.000598895	0.0459445	0.59395	0	0	0.0676997	0.156287	0.0852338	0.301356	0.0300297	0.638594	0	0	0.325353	4.92190937032774e-06	0.141992	0.0366008	0	0
ENSG00000261140.1		-0.17364	0.0141777	-0.106446	0.00324161	0.0775936	0.367457	0	0	0.010553	0.825296	-0.0618519	0.453641	-0.0510618	0.42432	0	0	-0.00676497	0.926391	-0.00306898	0.964149	0	0
ENSG00000262772.1	LINC01977	-0.143389	0.043335	-0.148126	3.99815745861528e-05	-0.127157	0.138683	0	0	-0.144105	0.00244543	-0.0176978	0.83037	0.0863487	0.176145	0	0	-0.056766	0.437836	-0.129583	0.0566631	0	0
ENSG00000267013.1	LINC01929	0.0260566	0.714873	-0.127641	0.000408628	-0.101734	0.236836	-0.178229	0.0331979	-0.106373	0.0256622	-0.108988	0.1858	-0.0136187	0.831359	-0.111084	0.378351	-0.140733	0.0534149	-0.115797	0.088816	0.0147093	0.803035
ENSG00000268833.1		0.0335815	0.637731	-0.12685	0.000444127	-0.0244059	0.777109	0	0	-0.119281	0.0122839	0.0604227	0.464162	-0.010781	0.866126	0	0	-0.0355553	0.627169	-0.126468	0.0629273	0	0
ENSG00000269990.1		0.0144341	0.839646	-0.155639	1.57150638309499e-05	-0.130898	0.127345	0	0	-0.0284254	0.552058	-0.0445491	0.589556	0.0143532	0.822411	0	0	0.0273507	0.708713	-0.0515067	0.450333	0	0
ENSG00000273143.1	DUSP5-DT	0.0406573	0.568566	-0.132663	0.00023811	-0.176101	0.0395479	0	0	0.012984	0.785937	0.0749076	0.36391	-0.0466178	0.465796	0	0	0.0775769	0.288676	0.0140417	0.837055	0	0
