# Supplementary material for: LINC01929 mediates breast cancer immunosuppression and is an immunotherapy target
Source: iScience. 2026 Mar 17;29(4):115381. doi: 10.1016/j.isci.2026.115381 (PMC13081058; doi:10.1016/j.isci.2026.115381)
Supplement: Data S2. Gene ontology list of mRNAs regulated by LINC01929, related to Figure 3 [file mmc3.xlsx]

## Sheet: MCF7 - upreg processes
ID	Description	GeneRatio	BgRatio	pvalue	p.adjust	qvalue	geneID	Count
GO:0051607	defense response to virus	61/724	334/18870	1.07277732666601e-24	2.87798375389618e-21	2.63845152274749e-21	ISG15/IFI44L/IFI16/IFI6/GBP3/GBP1/GBP2/RNASEL/DDIT4/IFIT2/IFIT3/IFIT1B/IFIT1/IFIT5/BNIP3/IRF7/TRIM21/TRIM5/OAS1/OAS2/STAT2/OASL/IRF9/IFI27/PML/ISG20/MLKL/PMAIP1/IFNL2/IFNL1/BST2/IFNL3/RSAD2/ATG16L1/EIF2AK2/IFIH1/STAT1/SAMHD1/ZNFX1/MX1/USP18/MYD88/DTX3L/ABCF3/RTP4/AZI2/PARP9/PLSCR1/HERC5/TLR3/CXCL10/DDX60/DDX60L/IRF1/TRIM38/TNFAIP3/TRIM26/NDUFAF4/TRIM56/ZC3HAV1/IFNB1	61
GO:0140546	defense response to symbiont	61/724	335/18870	1.26560411341081e-24	2.87798375389618e-21	2.63845152274749e-21	ISG15/IFI44L/IFI16/IFI6/GBP3/GBP1/GBP2/RNASEL/DDIT4/IFIT2/IFIT3/IFIT1B/IFIT1/IFIT5/BNIP3/IRF7/TRIM21/TRIM5/OAS1/OAS2/STAT2/OASL/IRF9/IFI27/PML/ISG20/MLKL/PMAIP1/IFNL2/IFNL1/BST2/IFNL3/RSAD2/ATG16L1/EIF2AK2/IFIH1/STAT1/SAMHD1/ZNFX1/MX1/USP18/MYD88/DTX3L/ABCF3/RTP4/AZI2/PARP9/PLSCR1/HERC5/TLR3/CXCL10/DDX60/DDX60L/IRF1/TRIM38/TNFAIP3/TRIM26/NDUFAF4/TRIM56/ZC3HAV1/IFNB1	61
GO:0009615	response to virus	68/724	436/18870	2.55539010835857e-23	3.87397140427159e-20	3.55154393656431e-20	ISG15/IFI44L/IFI44/IFI16/IFI6/GBP3/GBP1/GBP2/RNASEL/DDIT4/IFIT2/IFIT3/IFIT1B/IFIT1/IFIT5/ACTA2/BNIP3/IRF7/TRIM21/TRIM5/FOSL1/OAS1/OAS2/STAT2/OASL/IRF9/IFI27/PML/ISG20/MLKL/CCL5/PMAIP1/IFNL2/IFNL1/BST2/IFNL3/RSAD2/ATG16L1/EIF2AK2/CXCR4/NMI/IFIH1/STAT1/SAMHD1/ZNFX1/MX1/USP18/MYD88/DTX3L/ABCF3/RTP4/AZI2/PARP9/PLSCR1/HERC5/TLR3/CXCL10/DDX60/DDX60L/IRF1/TRIM38/TNFAIP3/TRIM26/NDUFAF4/IFNGR1/TRIM56/ZC3H…	68
GO:0045071	negative regulation of viral genome replication	21/724	55/18870	3.39715292696539e-16	3.86256287795964e-13	3.54108493255524e-13	ISG15/IFI16/RNASEL/IFIT1/IFIT5/OAS1/OAS2/OASL/ISG20/CCL5/BST2/IFNL3/RSAD2/EIF2AK2/IFIH1/SLPI/ZNFX1/MX1/PLSCR1/ZC3HAV1/IFNB1	21
GO:0048525	negative regulation of viral process	26/724	93/18870	6.79613129799913e-16	6.18176102866001e-13	5.66725812028938e-13	ISG15/IFI16/RNASEL/IFIT1/IFIT5/TRIM21/TRIM5/OAS1/OAS2/OASL/ISG20/CCL5/BST2/IFNL3/RSAD2/EIF2AK2/IFIH1/STAT1/SLPI/ZNFX1/MX1/PLSCR1/TRIM26/ZC3HAV1/IFNB1/TRIM14	26
GO:0050792	regulation of viral process	33/724	168/18870	7.37121647297209e-15	5.58738208651285e-12	5.12234885077938e-12	ISG15/IFI16/RNASEL/IFIT1/IFIT5/TRIM21/TRIM5/OAS1/OAS2/OASL/ISG20/FURIN/CCL5/BST2/IFNL3/RSAD2/EIF2AK2/CXCR4/IFIH1/STAT1/SLPI/ZNFX1/MX1/TMPRSS2/PLSCR1/LAMP3/CXCL8/TRIM38/TRIM26/ZC3HAV1/IFNB1/TRIM14/STOM	33
GO:0045069	regulation of viral genome replication	23/724	85/18870	7.02011066521982e-14	4.56106618648853e-11	4.1814523826971e-11	ISG15/IFI16/RNASEL/IFIT1/IFIT5/OAS1/OAS2/OASL/ISG20/CCL5/BST2/IFNL3/RSAD2/EIF2AK2/IFIH1/SLPI/ZNFX1/MX1/PLSCR1/CXCL8/TRIM38/ZC3HAV1/IFNB1	23
GO:1903900	regulation of viral life cycle	29/724	143/18870	1.35914341471487e-13	7.72673031265403e-11	7.0836408759021e-11	ISG15/IFI16/RNASEL/IFIT1/IFIT5/TRIM21/TRIM5/OAS1/OAS2/OASL/ISG20/FURIN/CCL5/BST2/IFNL3/RSAD2/EIF2AK2/IFIH1/SLPI/ZNFX1/MX1/TMPRSS2/PLSCR1/LAMP3/CXCL8/TRIM38/TRIM26/ZC3HAV1/IFNB1	29
GO:0019079	viral genome replication	26/724	131/18870	4.22528174005849e-12	2.13517570597622e-09	1.95746678039435e-09	ISG15/IFI16/RNASEL/IFIT1/IFIT5/OAS1/OAS2/OASL/IFI27/ISG20/CCL5/BST2/IFNL3/RSAD2/ATG16L1/EIF2AK2/IFIH1/SLPI/ZNFX1/MX1/PLSCR1/CXCL8/TRIM38/ZC3HAV1/IFNB1/STOM	26
GO:0140888	interferon-mediated signaling pathway	22/724	107/18870	9.18475900772002e-11	4.17722839671107e-08	3.82956109785042e-08	ISG15/IRF7/OAS1/OAS2/STAT2/IFI27/IFNL2/IFNL1/IFNL3/SP100/IFIH1/STAT1/SAMHD1/USP18/MYD88/PARP14/AZI2/PARP9/IRF1/IFNGR1/TRIM56/IFNB1	22
GO:0016032	viral process	47/724	432/18870	1.26780328204195e-10	5.24179029702436e-08	4.80552038293605e-08	ISG15/IFI16/JUN/USF1/RNASEL/IFIT1/IFIT5/SLC3A2/IRF7/TRIM21/TRIM5/OAS1/OAS2/OASL/LIG4/IFI27/ISG20/FURIN/CCL5/ICAM1/BST2/IFNL3/RSAD2/PIKFYVE/ATG16L1/EIF2AK2/CXCR4/IFIH1/STAT1/SLPI/ZNFX1/MX1/TMPRSS2/PARP9/PLSCR1/LAMP3/CXCL8/TRIM38/TRIM26/ZC3HAV1/ST3GAL1/PARP10/CHMP5/CTSL/IFNB1/TRIM14/STOM	47
GO:0019058	viral life cycle	38/724	321/18870	7.24611854332422e-10	2.74627892791988e-07	2.51770838158835e-07	ISG15/IFI16/RNASEL/IFIT1/IFIT5/SLC3A2/TRIM21/TRIM5/OAS1/OAS2/OASL/IFI27/ISG20/FURIN/CCL5/ICAM1/BST2/IFNL3/RSAD2/PIKFYVE/ATG16L1/EIF2AK2/CXCR4/IFIH1/SLPI/ZNFX1/MX1/TMPRSS2/PLSCR1/LAMP3/CXCL8/TRIM38/TRIM26/ZC3HAV1/CHMP5/CTSL/IFNB1/STOM	38
GO:0045088	regulation of innate immune response	43/724	425/18870	7.24971746234826e-09	2.53628577067384e-06	2.32519278286328e-06	ISG15/IFI16/GBP2/CTSS/DUSP10/BIRC3/IRF7/TRIM21/TRIM5/FOSL1/TRAFD1/OAS1/STAT2/OASL/LACC1/NFKBIA/IFI35/CCL5/NR1D1/MIR520B/CEACAM1/RSAD2/CASP8/EIF2AK2/NMI/IFIH1/SAMHD1/ZNFX1/USP18/MYD88/PARP14/PARP9/PLSCR1/TLR3/DDX60/IRF1/HLA-F/HLA-A/HLA-E/TNFAIP3/SERPINB9/TRIM56/IFNB1	43
GO:0010506	regulation of autophagy	38/724	355/18870	1.21188578077589e-08	3.93689752212054e-06	3.60923276515286e-06	SESN2/PLK3/SH3GLB1/IFI16/RRAGC/OPTN/BNIP3/ATG13/TRIM21/TRIM5/TIGAR/DRAM1/HSPB8/DDIT3/RNF31/ATG14/ATP6V1D/ERN1/WIPI1/ATG16L1/SH3BP4/TRIB3/HMOX1/ATP6V1E1/LAMP3/SQSTM1/TRIM38/ZKSCAN3/RRAGD/SESN1/ATP6V1B2/ATP6V0D2/RB1CC1/TP53INP1/ACER2/IFNB1/C9orf72/RAB39B	38
GO:0019882	antigen processing and presentation	20/724	116/18870	1.62165979822434e-08	4.91647587688538e-06	4.50728161559575e-06	MR1/CTSS/PSME1/B2M/CD68/ICAM1/IFI30/PIKFYVE/ERAP2/HLA-F/HLA-H/HLA-A/HLA-E/RAB32/ULBP1/HLA-DQB1/TAP2/PSMB8/TAP1/CTSL	20
GO:0070059	intrinsic apoptotic signaling pathway in response to endoplasmic reticulum stress	15/724	65/18870	1.72963091535106e-08	4.91647587688538e-06	4.50728161559575e-06	CASP4/DDIT3/CHAC1/PML/HERPUD1/ERN1/PMAIP1/PPP1R15A/BBC3/EIF2AK3/TRIB3/CEBPB/GRINA/TNFRSF10B/CREB3	15
GO:0034340	response to type I interferon	17/724	89/18870	4.01284787747431e-08	1.07355483216195e-05	9.84203742580542e-06	ISG15/IFIT1/IRF7/OAS1/OAS2/STAT2/IFI27/SP100/IFIH1/STAT1/SAMHD1/MX1/USP18/MYD88/AZI2/TRIM56/IFNB1	17
GO:0045824	negative regulation of innate immune response	17/724	91/18870	5.66300439526943e-08	1.40059850939583e-05	1.28402784236376e-05	ISG15/IFI16/DUSP10/TRIM21/TRAFD1/OAS1/STAT2/CEACAM1/NMI/SAMHD1/USP18/PARP14/HLA-F/HLA-A/HLA-E/TNFAIP3/SERPINB9	17
GO:0002474	antigen processing and presentation of peptide antigen via MHC class I	11/724	36/18870	6.14499017650579e-08	1.40059850939583e-05	1.28402784236376e-05	MR1/B2M/IFI30/ERAP2/HLA-F/HLA-H/HLA-A/HLA-E/ULBP1/TAP2/TAP1	11
GO:0048002	antigen processing and presentation of peptide antigen	15/724	71/18870	6.15918429813469e-08	1.40059850939583e-05	1.28402784236376e-05	MR1/CTSS/B2M/IFI30/PIKFYVE/ERAP2/HLA-F/HLA-H/HLA-A/HLA-E/ULBP1/HLA-DQB1/TAP2/TAP1/CTSL	15
GO:0007033	vacuole organization	28/724	232/18870	8.42069113167413e-08	1.73568590677774e-05	1.59122619005384e-05	SH3GLB1/LIPA/ATG13/VPS11/TPP1/GABARAPL1/B4GALNT1/VPS33A/ATG14/ATP6V1D/ZFYVE26/ANXA2/SPNS1/MAP1LC3B/NAGPA/WIPI1/PIKFYVE/ATG16L1/NSFL1C/ZKSCAN3/RAB19/CLN8/RB1CC1/TP53INP1/CHMP5/C9orf72/ATG4A/TFE3	28
GO:0019885	antigen processing and presentation of endogenous peptide antigen via MHC class I	9/724	23/18870	8.64074026580049e-08	1.73568590677774e-05	1.59122619005384e-05	B2M/ERAP2/HLA-F/HLA-H/HLA-A/HLA-E/ULBP1/TAP2/TAP1	9
GO:0071357	cellular response to type I interferon	16/724	83/18870	8.77765520138257e-08	1.73568590677774e-05	1.59122619005384e-05	ISG15/IFIT1/IRF7/OAS1/OAS2/STAT2/IFI27/SP100/IFIH1/STAT1/SAMHD1/USP18/MYD88/AZI2/TRIM56/IFNB1	16
GO:0034976	response to endoplasmic reticulum stress	30/724	266/18870	1.33949266078754e-07	2.5383385921924e-05	2.32707474972784e-05	SESN2/CTH/ATF3/JUN/NRBF2/CASP4/MIR200C/DDIT3/PSMC6/CHAC1/PML/PARP6/HERPUD1/RNFT1/ERN1/USP14/PMAIP1/PPP1R15A/BBC3/ANKZF1/EIF2AK2/EIF2AK3/TRIB3/CEBPB/DDRGK1/CXCL8/DNAJB9/GRINA/TNFRSF10B/CREB3	30
GO:0016236	macroautophagy	34/724	331/18870	1.9255002065542e-07	3.5028699757634e-05	3.21132897606787e-05	SESN2/SH3GLB1/OPTN/BNIP3/ATG13/TIGAR/GABARAPL1/HSPB8/VPS33A/RNF31/ATG14/ATP6V1D/ZFYVE26/MAP1LC3B/NBR1/ERN1/WIPI1/PIKFYVE/ATG16L1/NSFL1C/DDRGK1/HMOX1/ATP6V1E1/SQSTM1/SESN1/RAB19/ATP6V1B2/ATP6V0D2/RB1CC1/TP53INP1/CHMP5/PLAA/C9orf72/ATG4A	34
GO:0002483	antigen processing and presentation of endogenous peptide antigen	9/724	25/18870	2.01596257700164e-07	3.52638376930902e-05	3.23288573583137e-05	B2M/ERAP2/HLA-F/HLA-H/HLA-A/HLA-E/ULBP1/TAP2/TAP1	9
GO:0019884	antigen processing and presentation of exogenous antigen	12/724	49/18870	2.32375828387741e-07	3.91424173150905e-05	3.58846259744187e-05	MR1/CTSS/PSME1/B2M/IFI30/PIKFYVE/HLA-F/HLA-A/HLA-E/HLA-DQB1/TAP2/CTSL	12
GO:0010508	positive regulation of autophagy	21/724	150/18870	2.92981775521937e-07	4.75886112526346e-05	4.36278501068568e-05	SESN2/PLK3/SH3GLB1/OPTN/BNIP3/ATG13/TRIM21/TRIM5/HSPB8/RNF31/WIPI1/ATG16L1/SH3BP4/HMOX1/SQSTM1/TRIM38/SESN1/RB1CC1/TP53INP1/IFNB1/C9orf72	21
GO:0035456	response to interferon-beta	10/724	34/18870	3.69280474849519e-07	5.79133655039866e-05	5.30932835164771e-05	IFI16/OAS1/XAF1/BST2/PNPT1/STAT1/PLSCR1/TLR3/IRF1/IFNB1	10
GO:0060337	type I interferon-mediated signaling pathway	15/724	82/18870	4.53478932476952e-07	6.87474061635059e-05	6.30256158435511e-05	ISG15/IRF7/OAS1/OAS2/STAT2/IFI27/SP100/IFIH1/STAT1/SAMHD1/USP18/MYD88/AZI2/TRIM56/IFNB1	15
GO:0002832	negative regulation of response to biotic stimulus	20/724	150/18870	1.23116019972382e-06	0.000180623	0.00016559	ISG15/IFI16/DUSP10/TRIM21/TRAFD1/OAS1/STAT2/CEACAM1/NMI/SAMHD1/USP18/PARP14/TRIM38/HLA-F/HLA-A/HLA-E/TNFAIP3/SERPINB9/AHR/TRIB1	20
GO:0071496	cellular response to external stimulus	33/724	346/18870	1.55486660516255e-06	0.000220985	0.000202593	SESN2/GADD45A/SH3GLB1/IFI16/ATF3/RRAGC/USF1/FAS/BNIP3/FOSL1/GABARAPL1/MDM2/VDR/ATG14/TMEM87A/MAP1LC3B/CD68/WIPI1/PMAIP1/CASP8/EIF2AK2/EIF2AK3/NR4A2/MYD88/TLR3/IRF1/CDKN1A/RRAGD/SESN1/ASNS/TNFRSF10B/TNFRSF10A/CDKN2B	33
GO:0002478	antigen processing and presentation of exogenous peptide antigen	10/724	40/18870	1.93769194847456e-06	0.000267049	0.000244823	CTSS/B2M/IFI30/PIKFYVE/HLA-F/HLA-A/HLA-E/HLA-DQB1/TAP2/CTSL	10
GO:0019883	antigen processing and presentation of endogenous antigen	9/724	32/18870	2.17405066942224e-06	0.000290811	0.000266607	B2M/ERAP2/HLA-F/HLA-H/HLA-A/HLA-E/ULBP1/TAP2/TAP1	9
GO:0002833	positive regulation of response to biotic stimulus	34/724	369/18870	2.34949426368975e-06	0.0003053	0.00027989	IFI16/MR1/GBP2/CTSS/BIRC3/IRF7/TRIM5/FOSL1/OAS1/OASL/LACC1/NFKBIA/IFI35/CCL5/NR1D1/MIR520B/KLK7/RSAD2/EIF2AK2/NMI/IFIH1/ZNFX1/MYD88/PARP9/PLSCR1/TLR3/DDX60/IRF1/HLA-F/HLA-E/TNFAIP3/TRIM56/CD274/IFNB1	34
GO:0002428	antigen processing and presentation of peptide antigen via MHC class Ib	7/724	18/18870	2.61334831793976e-06	0.000330153	0.000302675	B2M/HLA-F/HLA-H/HLA-A/HLA-E/ULBP1/TAP2	7
GO:0050777	negative regulation of immune response	23/724	205/18870	4.19901110434546e-06	0.000516138	0.00047318	ISG15/IFI16/DUSP10/TRIM21/PSMA1/TRAFD1/OAS1/STAT2/FURIN/RHBDF2/IFNL1/CEACAM1/NMI/SAMHD1/USP18/PARP14/HLA-F/HLA-A/HLA-E/TNFAIP3/SERPINB9/AHR/IFNB1	23
GO:0032479	regulation of type I interferon production	17/724	123/18870	4.67234738897868e-06	0.000544868	0.000499519	ISG15/IRF7/TRIM21/OAS1/OAS2/ARRDC4/XAF1/NMI/IFIH1/STAT1/MYD88/TLR3/IRF1/TRIM38/TRIM56/ZC3HAV1/OTUD5	17
GO:0032606	type I interferon production	17/724	123/18870	4.67234738897868e-06	0.000544868	0.000499519	ISG15/IRF7/TRIM21/OAS1/OAS2/ARRDC4/XAF1/NMI/IFIH1/STAT1/MYD88/TLR3/IRF1/TRIM38/TRIM56/ZC3HAV1/OTUD5	17
GO:0062197	cellular response to chemical stress	30/724	317/18870	5.39138294256576e-06	0.000604978	0.000554626	SESN2/JUN/FAS/AIFM2/BNIP3/TRIM21/MDM2/YBX3/DDIT3/KDM6B/ERN1/EPAS1/ANKZF1/PNPT1/EIF2AK3/NR4A2/SRXN1/OSER1/RBM11/HMOX1/CPEB2/SLC7A11/GPX8/SQSTM1/EDN1/NCOA7/TNFAIP3/PNPLA8/TP53INP1/ABCD1	30
GO:0045862	positive regulation of proteolysis	32/724	350/18870	5.45384951272427e-06	0.000604978	0.000554626	PLK3/EFNA1/IFI16/RNF19B/CTSS/FAS/MDM2/PSME1/PSMC6/PSME2/FURIN/ANXA2/HERPUD1/RNFT1/PMAIP1/PSMC4/BBC3/CASP8/EIF2AK3/TRIB3/DDRGK1/FAM162A/EGF/BBS7/RNF144B/BAG2/CLDN4/ZFAND2A/TRIB1/RNF19A/ACER2/CTSL	32
GO:0034620	cellular response to unfolded protein	14/724	89/18870	7.01205764895551e-06	0.000759306	0.000696109	CTH/ATF3/OPTN/HSPB8/DDIT3/PARP6/HERPUD1/ERN1/PPP1R15A/EIF2AK2/EIF2AK3/DDRGK1/DNAJB9/CREB3	14
GO:0097191	extrinsic apoptotic signaling pathway	24/724	229/18870	8.51442709839974e-06	0.000900549	0.000825597	MLLT11/IL6R/ATF3/IFI6/GCLM/FAS/BLOC1S2/ITPRIP/IFI27/PML/NOL3/PMAIP1/ICAM1/MKNK2/DEDD2/CASP8/SP100/RBCK1/HMOX1/TLR3/TNFAIP3/TNFRSF10B/TNFRSF10A/RB1CC1	24
GO:0019362	pyridine nucleotide metabolic process	13/724	79/18870	8.94359661873442e-06	0.000903899	0.000828669	PGD/KMO/TIGAR/ALDH1L2/QPRT/KYNU/TP53I3/PARP9/NOCT/NUDT12/ME1/NAMPT/PARP10	13
GO:0046496	nicotinamide nucleotide metabolic process	13/724	79/18870	8.94359661873442e-06	0.000903899	0.000828669	PGD/KMO/TIGAR/ALDH1L2/QPRT/KYNU/TP53I3/PARP9/NOCT/NUDT12/ME1/NAMPT/PARP10	13
GO:0045089	positive regulation of innate immune response	31/724	343/18870	9.61358206038832e-06	0.000950491	0.000871382	IFI16/GBP2/CTSS/BIRC3/IRF7/TRIM5/FOSL1/OAS1/OASL/LACC1/NFKBIA/IFI35/CCL5/NR1D1/MIR520B/RSAD2/EIF2AK2/NMI/IFIH1/ZNFX1/MYD88/PARP9/PLSCR1/TLR3/DDX60/IRF1/HLA-F/HLA-E/TNFAIP3/TRIM56/IFNB1	31
GO:0052547	regulation of peptidase activity	29/724	312/18870	1.08896461455424e-05	0.00105375	0.000966045	EFNA1/IFI16/IFI6/CTSS/FAS/BIRC3/PSME1/PSMA3/PSME2/FURIN/NOL3/PMAIP1/SERPINB5/PLAUR/BBC3/CASP8/EIF2AK3/DDRGK1/FAM162A/SERPINI1/LAMP3/CAST/PSMB9/VEGFA/SERPINB9/PSMB8/CLDN4/ACER2/CTSL	29
GO:0032608	interferon-beta production	11/724	59/18870	1.28041862395393e-05	0.00118844	0.00108952	ISG15/IRF7/OAS1/OAS2/ARRDC4/NMI/IFIH1/TLR3/IRF1/TRIM38/TRIM56	11
GO:0032648	regulation of interferon-beta production	11/724	59/18870	1.28041862395393e-05	0.00118844	0.00108952	ISG15/IRF7/OAS1/OAS2/ARRDC4/NMI/IFIH1/TLR3/IRF1/TRIM38/TRIM56	11
GO:1903050	regulation of proteolysis involved in protein catabolic process	24/724	235/18870	1.31854382214677e-05	0.00119935	0.00109953	PLK3/EFNA1/RNF19B/MDM2/PSME1/PSMC6/PSME2/PML/HERPUD1/RNFT1/USP14/PSMC4/PSMD14/TRIB3/DDRGK1/LAMP3/EGF/BBS7/CAMLG/RNF144B/BAG2/ZFAND2A/TRIB1/RNF19A	24
GO:0032728	positive regulation of interferon-beta production	9/724	40/18870	1.60952629970025e-05	0.00143532	0.00131586	ISG15/IRF7/OAS1/OAS2/ARRDC4/IFIH1/TLR3/IRF1/TRIM56	9
GO:0032481	positive regulation of type I interferon production	12/724	72/18870	1.72438852492414e-05	0.00150818	0.00138265	ISG15/IRF7/OAS1/OAS2/ARRDC4/IFIH1/STAT1/MYD88/TLR3/IRF1/TRIM56/ZC3HAV1	12
GO:0034599	cellular response to oxidative stress	25/724	255/18870	1.77367236900692e-05	0.00152201	0.00139534	SESN2/JUN/AIFM2/BNIP3/MDM2/KDM6B/ERN1/EPAS1/ANKZF1/PNPT1/NR4A2/SRXN1/OSER1/RBM11/HMOX1/CPEB2/SLC7A11/GPX8/SQSTM1/EDN1/NCOA7/TNFAIP3/PNPLA8/TP53INP1/ABCD1	25
GO:0008637	apoptotic mitochondrial changes	15/724	110/18870	1.97779448360019e-05	0.00161705	0.00148246	MLLT11/IFI6/GCLM/IFIT2/AIFM2/BLOC1S2/BNIP3/NOL3/NMT1/PMAIP1/PLAUR/BBC3/HK2/FAM162A/SLC25A6	15
GO:0034198	cellular response to amino acid starvation	10/724	51/18870	1.99459442305257e-05	0.00161705	0.00148246	SESN2/SH3GLB1/ATF3/RRAGC/FAS/EIF2AK2/EIF2AK3/CDKN1A/RRAGD/SESN1	10
GO:0006986	response to unfolded protein	17/724	137/18870	2.00509608293406e-05	0.00161705	0.00148246	CTH/DNAJB4/ATF3/OPTN/HSPB8/DDIT3/CHAC1/PARP6/HERPUD1/ERN1/PPP1R15A/EIF2AK2/EIF2AK3/DDRGK1/CREBRF/DNAJB9/CREB3	17
GO:0072524	pyridine-containing compound metabolic process	13/724	85/18870	2.02664586807137e-05	0.00161705	0.00148246	PGD/KMO/TIGAR/ALDH1L2/QPRT/KYNU/TP53I3/PARP9/NOCT/NUDT12/ME1/NAMPT/PARP10	13
GO:0031349	positive regulation of defense response	38/724	480/18870	2.1279874634589e-05	0.00166864	0.00152976	IFI16/GBP2/CTSS/OPTN/NEAT1/BIRC3/IRF7/TRIM5/FOSL1/CASP4/IL18/OAS1/OASL/LACC1/RNF31/NFKBIA/IFI35/CCL5/NR1D1/MIR520B/KLK7/RSAD2/EIF2AK2/NMI/IFIH1/CEBPB/ZNFX1/MYD88/PARP9/PLSCR1/TLR3/DDX60/IRF1/HLA-F/HLA-E/TNFAIP3/TRIM56/IFNB1	38
GO:0061136	regulation of proteasomal protein catabolic process	21/724	196/18870	2.20240350209162e-05	0.00169772	0.00155642	PLK3/RNF19B/MDM2/PSME1/PSMC6/PSME2/HERPUD1/RNFT1/USP14/PSMC4/PSMD14/TRIB3/DDRGK1/LAMP3/BBS7/CAMLG/RNF144B/BAG2/ZFAND2A/TRIB1/RNF19A	21
GO:0140467	integrated stress response signaling	9/724	42/18870	2.45044177427909e-05	0.00185743	0.00170284	JUN/BATF2/FOSL1/DDIT3/BATF/PPP1R15A/EIF2AK3/CEBPB/CREB3	9
GO:0030968	endoplasmic reticulum unfolded protein response	12/724	75/18870	2.63963460630501e-05	0.0019421	0.00178046	CTH/ATF3/DDIT3/PARP6/HERPUD1/ERN1/PPP1R15A/EIF2AK2/EIF2AK3/DDRGK1/DNAJB9/CREB3	12
GO:0002476	antigen processing and presentation of endogenous peptide antigen via MHC class Ib	6/724	17/18870	2.69023771218152e-05	0.0019421	0.00178046	HLA-F/HLA-H/HLA-A/HLA-E/ULBP1/TAP2	6
GO:0002484	antigen processing and presentation of endogenous peptide antigen via MHC class I via ER pathway	6/724	17/18870	2.69023771218152e-05	0.0019421	0.00178046	HLA-F/HLA-H/HLA-A/HLA-E/ULBP1/TAP2	6
GO:0002475	antigen processing and presentation via MHC class Ib	7/724	25/18870	3.12068595835248e-05	0.00221764	0.00203307	B2M/HLA-F/HLA-H/HLA-A/HLA-E/ULBP1/TAP2	7
GO:0006979	response to oxidative stress	33/724	400/18870	3.26907857188957e-05	0.00228735	0.00209697	SESN2/PLK3/JUN/GCLM/AIFM2/BNIP3/FOSL1/MDM2/GPX2/KDM6B/ERN1/EPAS1/ANKZF1/PNPT1/NR4A2/STAT1/ALS2/SRXN1/OSER1/RBM11/HMOX1/CPEB2/SLC7A11/GPX8/GPX3/SQSTM1/EDN1/NCOA7/TNFAIP3/SESN1/PNPLA8/TP53INP1/ABCD1	33
GO:1990928	response to amino acid starvation	10/724	54/18870	3.36727391727609e-05	0.00232036	0.00212724	SESN2/SH3GLB1/ATF3/RRAGC/FAS/EIF2AK2/EIF2AK3/CDKN1A/RRAGD/SESN1	10
GO:0002757	immune response-activating signaling pathway	37/724	473/18870	3.52268402930524e-05	0.00239122	0.0021922	THEMIS2/GBP1/GBP2/VTCN1/CTSS/LIPA/BLNK/BIRC3/IRF7/FOSL1/OAS1/OASL/LACC1/RNF31/NFKBIA/IFI35/NR1D1/CEACAM1/PRKD2/RSAD2/EIF2AK2/NMI/IFIH1/RBCK1/MYD88/PLSCR1/TLR3/TEC/DDX60/IRF1/BTN3A1/BTN3A3/HLA-A/TNFAIP3/HLA-DQB1/TNFRSF21/NR4A3	37
GO:0009435	NAD biosynthetic process	7/724	26/18870	4.12973161122902e-05	0.00273192	0.00250455	KMO/QPRT/KYNU/PARP9/NUDT12/NAMPT/PARP10	7
GO:1901800	positive regulation of proteasomal protein catabolic process	15/724	117/18870	4.14474094146701e-05	0.00273192	0.00250455	PLK3/RNF19B/MDM2/PSMC6/HERPUD1/RNFT1/PSMC4/TRIB3/DDRGK1/BBS7/RNF144B/BAG2/ZFAND2A/TRIB1/RNF19A	15
GO:0097193	intrinsic apoptotic signaling pathway	28/724	319/18870	4.33485316017077e-05	0.00281642	0.00258201	MLLT11/IFI16/IFI6/PHLDA3/DDIT4/BNIP3/CASP4/MDM2/YBX3/DDIT3/CHAC1/PML/HERPUD1/NOL3/ERN1/PMAIP1/PPP1R15A/PLAUR/BBC3/EIF2AK3/TRIB3/CEBPB/ZNF622/CDKN1A/GRINA/TNFRSF10B/CREB3/EDA2R	28
GO:0035458	cellular response to interferon-beta	7/724	27/18870	5.39157950523245e-05	0.00345365	0.0031662	IFI16/OAS1/PNPT1/STAT1/TLR3/IRF1/IFNB1	7
GO:0045732	positive regulation of protein catabolic process	21/724	210/18870	6.12668177717138e-05	0.0038329	0.00351389	PLK3/RNF19B/VPS11/STX5/MDM2/PSMC6/FURIN/HERPUD1/RNFT1/PSMC4/TRIB3/DDRGK1/BBS7/MYLIP/RNF144B/BAG2/TNFAIP3/ZFAND2A/TRIB1/RNF19A/ASB9	21
GO:1905037	autophagosome organization	15/724	121/18870	6.15218960841789e-05	0.0038329	0.00351389	SH3GLB1/ATG13/GABARAPL1/ATG14/ZFYVE26/MAP1LC3B/WIPI1/PIKFYVE/ATG16L1/NSFL1C/RAB19/RB1CC1/TP53INP1/C9orf72/ATG4A	15
GO:0031331	positive regulation of cellular catabolic process	32/724	396/18870	6.37472335694053e-05	0.00391787	0.00359179	SESN2/PLK3/SH3GLB1/BTG2/OPTN/SUPV3L1/BNIP3/ATG13/NEAT1/TRIM21/TRIM5/HSPB8/RNF31/FURIN/FXR2/WIPI1/ATG16L1/SH3BP4/PNPT1/HMOX1/DTX3L/NOCT/SQSTM1/TRIM38/SESN1/ZC3HAV1/RB1CC1/TP53INP1/MIR151A/IFNB1/C9orf72/ABCD1	32
GO:1905897	regulation of response to endoplasmic reticulum stress	12/724	82/18870	6.55266774115149e-05	0.00397354	0.00364282	DDIT3/HERPUD1/RNFT1/ERN1/USP14/PMAIP1/PPP1R15A/EIF2AK3/DDRGK1/DNAJB9/GRINA/CREB3	12
GO:0019359	nicotinamide nucleotide biosynthetic process	7/724	28/18870	6.95222191385979e-05	0.00410633	0.00376456	KMO/QPRT/KYNU/PARP9/NUDT12/NAMPT/PARP10	7
GO:0019363	pyridine nucleotide biosynthetic process	7/724	28/18870	6.95222191385979e-05	0.00410633	0.00376456	KMO/QPRT/KYNU/PARP9/NUDT12/NAMPT/PARP10	7
GO:0035967	cellular response to topologically incorrect protein	14/724	109/18870	7.26712783094709e-05	0.00422301	0.00387154	CTH/ATF3/OPTN/HSPB8/DDIT3/PARP6/HERPUD1/ERN1/PPP1R15A/EIF2AK2/EIF2AK3/DDRGK1/DNAJB9/CREB3	14
GO:0140374	antiviral innate immune response	9/724	48/18870	7.50320722285529e-05	0.00422301	0.00387154	IFIT2/IFIT3/IFIT1/OAS1/EIF2AK2/IFIH1/MX1/USP18/CXCL10	9
GO:0042176	regulation of protein catabolic process	30/724	364/18870	7.50969251895119e-05	0.00422301	0.00387154	PLK3/RNF19B/VPS11/STX5/MDM2/PSME1/PSMC6/PSME2/FURIN/ANXA2/HERPUD1/RNFT1/USP14/SMAD4/PSMC4/PSMD14/TRIB3/DDRGK1/PSMD2/LAMP3/BBS7/CAMLG/MYLIP/RNF144B/BAG2/TNFAIP3/ZFAND2A/TRIB1/RNF19A/ASB9	30
GO:0061912	selective autophagy	13/724	96/18870	7.52120014304946e-05	0.00422301	0.00387154	SESN2/OPTN/ATG13/TIGAR/GABARAPL1/HSPB8/RNF31/ATG14/MAP1LC3B/ATG16L1/DDRGK1/SQSTM1/RB1CC1	13
GO:1903052	positive regulation of proteolysis involved in protein catabolic process	16/724	139/18870	8.74002534773086e-05	0.00484752	0.00444406	PLK3/RNF19B/MDM2/PSMC6/HERPUD1/RNFT1/PSMC4/TRIB3/DDRGK1/EGF/BBS7/RNF144B/BAG2/ZFAND2A/TRIB1/RNF19A	16
GO:0002237	response to molecule of bacterial origin	30/724	369/18870	9.59990919152568e-05	0.00526029	0.00482248	KMO/GBP3/GBP2/DUSP10/NFKB2/TRIM5/NR4A1/NFKBIA/B2M/CD68/CNP/NR1D1/CASP8/CMPK2/CEBPB/SLPI/MYD88/CXCL8/NOCT/CXCL10/CXCL11/EDN1/TNFAIP3/TAP2/AHR/TRIB1/CD274/CHMP5/PLAA/OTUD5	30
GO:0007249	canonical NF-kappaB signal transduction	26/724	300/18870	9.90729422252714e-05	0.00535122	0.00490584	CTH/OPTN/IFIT5/NFKB2/BIRC3/TRIM21/TRIM5/RNF31/NFKBIA/TERF2IP/NR1D1/BST2/CASP8/STAT1/RBCK1/DDRGK1/HMOX1/MYD88/AZI2/TLR3/SQSTM1/EDN1/TRIM38/TNFAIP3/TNFRSF10B/EDA2R	26
GO:0043112	receptor metabolic process	11/724	73/18870	0.000100012	0.00535122	0.00490584	SH3GLB1/OPTN/FURIN/ANXA2/RNF43/EHD3/ALS2/DTX3L/CAMLG/MYLIP/CHMP5	11
GO:0002709	regulation of T cell mediated immunity	13/724	99/18870	0.000103751	0.00543484	0.0049825	MR1/IL18/B2M/CEACAM1/RSAD2/HLA-F/HLA-H/HLA-A/HLA-E/ULBP1/TAP2/AHR/IFNB1	13
GO:0001914	regulation of T cell mediated cytotoxicity	9/724	50/18870	0.000104674	0.00543484	0.0049825	MR1/B2M/CEACAM1/HLA-F/HLA-H/HLA-A/HLA-E/ULBP1/TAP2	9
GO:0008625	extrinsic apoptotic signaling pathway via death domain receptors	12/724	86/18870	0.00010516	0.00543484	0.0049825	ATF3/BLOC1S2/ITPRIP/PMAIP1/ICAM1/DEDD2/CASP8/SP100/HMOX1/TNFAIP3/TNFRSF10B/TNFRSF10A	12
GO:0002764	immune response-regulating signaling pathway	37/724	500/18870	0.000111718	0.00570889	0.00523375	THEMIS2/GBP1/GBP2/VTCN1/CTSS/LIPA/BLNK/BIRC3/IRF7/FOSL1/OAS1/OASL/LACC1/RNF31/NFKBIA/IFI35/NR1D1/CEACAM1/PRKD2/RSAD2/EIF2AK2/NMI/IFIH1/RBCK1/MYD88/PLSCR1/TLR3/TEC/DDX60/IRF1/BTN3A1/BTN3A3/HLA-A/TNFAIP3/HLA-DQB1/TNFRSF21/NR4A3	37
GO:0001916	positive regulation of T cell mediated cytotoxicity	8/724	40/18870	0.000116836	0.00587341	0.00538457	MR1/B2M/HLA-F/HLA-H/HLA-A/HLA-E/ULBP1/TAP2	8
GO:0097696	receptor signaling pathway via STAT	19/724	188/18870	0.00011759	0.00587341	0.00538457	GADD45A/IL6R/IL15RA/OSBP/IL18/STAT2/SOCS1/CCL5/GH1/IFNL2/IFNL1/IFNL3/NMI/STAT1/MIRLET7C/PARP14/PARP9/EGF/IFNB1	19
GO:0000045	autophagosome assembly	14/724	114/18870	0.000118811	0.00587341	0.00538457	SH3GLB1/ATG13/GABARAPL1/ATG14/MAP1LC3B/WIPI1/PIKFYVE/ATG16L1/NSFL1C/RAB19/RB1CC1/TP53INP1/C9orf72/ATG4A	14
GO:0034341	response to type II interferon	16/724	143/18870	0.000122569	0.00599402	0.00549514	GBP3/GBP1/GBP2/GBP4/TRIM21/CCL5/BST2/KYNU/SP100/STAT1/PARP14/PARP9/TLR3/IRF1/EDN1/IFNGR1	16
GO:0002456	T cell mediated immunity	15/724	129/18870	0.000128407	0.00620424	0.00568787	MR1/IL18/B2M/ICAM1/CEACAM1/RSAD2/BTN3A3/HLA-F/HLA-H/HLA-A/HLA-E/ULBP1/TAP2/AHR/IFNB1	15
GO:0052548	regulation of endopeptidase activity	25/724	288/18870	0.000130598	0.00620424	0.00568787	EFNA1/IFI16/IFI6/FAS/BIRC3/PSME1/PSMA3/PSME2/FURIN/NOL3/PMAIP1/SERPINB5/PLAUR/BBC3/CASP8/EIF2AK3/FAM162A/SERPINI1/LAMP3/CAST/PSMB9/VEGFA/SERPINB9/PSMB8/ACER2	25
GO:0007259	receptor signaling pathway via JAK-STAT	18/724	174/18870	0.000131098	0.00620424	0.00568787	GADD45A/IL6R/IL15RA/OSBP/IL18/STAT2/SOCS1/CCL5/GH1/IFNL2/IFNL1/IFNL3/NMI/STAT1/PARP14/PARP9/EGF/IFNB1	18
GO:0016241	regulation of macroautophagy	17/724	159/18870	0.000133689	0.00620424	0.00568787	SESN2/SH3GLB1/OPTN/BNIP3/TIGAR/HSPB8/RNF31/ATG14/ATP6V1D/ERN1/WIPI1/HMOX1/ATP6V1E1/SESN1/ATP6V1B2/ATP6V0D2/C9orf72	17
GO:0035966	response to topologically incorrect protein	17/724	159/18870	0.000133689	0.00620424	0.00568787	CTH/DNAJB4/ATF3/OPTN/HSPB8/DDIT3/CHAC1/PARP6/HERPUD1/ERN1/PPP1R15A/EIF2AK2/EIF2AK3/DDRGK1/CREBRF/DNAJB9/CREB3	17
GO:0001562	response to protozoan	7/724	31/18870	0.000139669	0.00635216	0.00582347	GBP1/GBP2/GBP4/VTCN1/BATF2/BATF/MYD88	7
GO:0072525	pyridine-containing compound biosynthetic process	7/724	31/18870	0.000139669	0.00635216	0.00582347	KMO/QPRT/KYNU/PARP9/NUDT12/NAMPT/PARP10	7
GO:0019674	NAD metabolic process	8/724	42/18870	0.000167583	0.0075462	0.00691814	KMO/QPRT/KYNU/PARP9/NUDT12/ME1/NAMPT/PARP10	8
GO:0046685	response to arsenic-containing substance	7/724	32/18870	0.000172908	0.00770964	0.00706798	FECH/MKNK2/HMOX1/CPEB2/CDKN1A/ZFAND2A/TNFRSF11B	7
GO:0043618	regulation of transcription from RNA polymerase II promoter in response to stress	7/724	33/18870	0.000212259	0.00937238	0.00859232	ATF3/JUN/DDIT3/EPAS1/CEBPB/HMOX1/VEGFA	7
GO:0051092	positive regulation of NF-kappaB transcription factor activity	16/724	150/18870	0.000214329	0.00937275	0.00859267	ANKRD42/TRIM21/TRIM5/IL18/RHEBL1/RNF31/TERF2IP/PRKD2/EIF2AK2/RNF25/RBCK1/DDRGK1/MYD88/TRIM38/TRIM14/EDA2R	16
GO:0071887	leukocyte apoptotic process	14/724	121/18870	0.000224871	0.00967724	0.00887181	EFNA1/FAS/LIPA/IRF7/LMBR1L/CCL5/PRKD2/MERTK/SLC7A11/TNFRSF21/ST3GAL1/CD274/CTSL/TSC22D3	14
GO:0031668	cellular response to extracellular stimulus	24/724	281/18870	0.000225547	0.00967724	0.00887181	SESN2/SH3GLB1/IFI16/ATF3/RRAGC/USF1/FAS/FOSL1/GABARAPL1/MDM2/VDR/ATG14/MAP1LC3B/CD68/WIPI1/PMAIP1/EIF2AK2/EIF2AK3/NR4A2/CDKN1A/RRAGD/SESN1/ASNS/CDKN2B	24
GO:0060759	regulation of response to cytokine stimulus	18/724	183/18870	0.00024706	0.0105012	0.0096272	ISG15/CSF1/IRF7/CASP4/OAS1/STAT2/CCL5/CASP8/CXCR4/IFIH1/SAMHD1/MIRLET7C/USP18/PARP14/PARP9/EDN1/TNFAIP3/TRIM56	18
GO:0002486	antigen processing and presentation of endogenous peptide antigen via MHC class I via ER pathway, TAP-independent	5/724	16/18870	0.000251686	0.0105988	0.00971664	HLA-F/HLA-H/HLA-A/HLA-E/ULBP1	5
GO:0031669	cellular response to nutrient levels	22/724	251/18870	0.000283179	0.0117915	0.0108101	SESN2/SH3GLB1/IFI16/ATF3/RRAGC/USF1/FAS/GABARAPL1/MDM2/VDR/ATG14/MAP1LC3B/CD68/WIPI1/PMAIP1/EIF2AK2/EIF2AK3/CDKN1A/RRAGD/SESN1/ASNS/CDKN2B	22
GO:0002711	positive regulation of T cell mediated immunity	10/724	69/18870	0.000285196	0.0117915	0.0108101	MR1/IL18/B2M/RSAD2/HLA-F/HLA-H/HLA-A/HLA-E/ULBP1/TAP2	10
GO:0090200	positive regulation of release of cytochrome c from mitochondria	6/724	25/18870	0.000296046	0.0121299	0.0111203	MLLT11/BNIP3/PMAIP1/PLAUR/BBC3/FAM162A	6
GO:1902882	regulation of response to oxidative stress	7/724	35/18870	0.000312566	0.0126924	0.011636	SESN2/AIFM2/SLC7A11/NCOA7/SESN1/PNPLA8/ABCD1	7
GO:0001959	regulation of cytokine-mediated signaling pathway	17/724	171/18870	0.000320784	0.0129108	0.0118363	ISG15/CSF1/IRF7/CASP4/OAS1/STAT2/CCL5/CASP8/CXCR4/SAMHD1/MIRLET7C/USP18/PARP14/PARP9/EDN1/TNFAIP3/TRIM56	17
GO:0070231	T cell apoptotic process	9/724	58/18870	0.000338527	0.0135055	0.0123814	EFNA1/FAS/LIPA/LMBR1L/CCL5/PRKD2/ST3GAL1/CD274/TSC22D3	9
GO:2001233	regulation of apoptotic signaling pathway	30/724	398/18870	0.000356593	0.0141025	0.0129287	CTH/ATF3/IFI6/GCLM/CTSS/FAS/ITPRIP/MDM2/YBX3/DDIT3/PML/HERPUD1/NOL3/PMAIP1/ICAM1/DEDD2/PLAUR/BBC3/SP100/EIF2AK3/NR4A2/RBCK1/HMOX1/TNFAIP3/GRINA/RB1CC1/CREB3/CTSL/IFNB1/SLC25A6	30
GO:0048661	positive regulation of smooth muscle cell proliferation	12/724	98/18870	0.000367673	0.0144153	0.0132155	IL6R/JUN/IL18/MDM2/CCL5/ERN1/STAT1/HMOX1/MYD88/HBEGF/EDN1/NR4A3	12
GO:0060333	type II interferon-mediated signaling pathway	6/724	26/18870	0.000372471	0.0144552	0.0132521	SP100/STAT1/PARP14/PARP9/IRF1/IFNGR1	6
GO:0034356	NAD biosynthesis via nicotinamide riboside salvage pathway	4/724	10/18870	0.000375046	0.0144552	0.0132521	PARP9/NUDT12/NAMPT/PARP10	4
GO:0071260	cellular response to mechanical stimulus	10/724	72/18870	0.000405661	0.0155038	0.0142134	GADD45A/FAS/BNIP3/TMEM87A/CASP8/MYD88/TLR3/IRF1/TNFRSF10B/TNFRSF10A	10
GO:0043161	proteasome-mediated ubiquitin-dependent protein catabolic process	33/724	458/18870	0.000416195	0.0157738	0.014461	PLK3/RNF19B/HECTD3/PSMA5/PSMA1/MDM2/DDIT3/PSMC6/PSMA3/IFI27/PML/HERPUD1/PSMD11/USP14/PSMC4/PSMD14/ANKZF1/TRIB3/RBCK1/NSFL1C/DDRGK1/PSMD2/PSMD6/BBS7/CAMLG/RNF144B/TRIM38/UBR2/DNAJB9/ZFAND2A/TRIB1/RNF19A/PLAA	33
GO:0002218	activation of innate immune response	23/724	276/18870	0.000428839	0.0161023	0.0147621	IFI16/GBP2/CTSS/BIRC3/IRF7/TRIM5/FOSL1/OAS1/OASL/LACC1/NFKBIA/IFI35/NR1D1/RSAD2/EIF2AK2/NMI/IFIH1/ZNFX1/MYD88/TLR3/DDX60/IRF1/TNFAIP3	23
GO:0002819	regulation of adaptive immune response	19/724	208/18870	0.000431944	0.0161023	0.0147621	MR1/DUSP10/IRF7/IL18/BATF/B2M/CEACAM1/RSAD2/IRF1/HLA-F/HLA-H/HLA-A/HLA-E/TNFAIP3/ULBP1/TAP2/AHR/CD274/IFNB1	19
GO:0001913	T cell mediated cytotoxicity	9/724	60/18870	0.000438989	0.0162319	0.0148809	MR1/B2M/CEACAM1/HLA-F/HLA-H/HLA-A/HLA-E/ULBP1/TAP2	9
GO:0032496	response to lipopolysaccharide	27/724	348/18870	0.000442819	0.0162414	0.0148897	KMO/GBP3/GBP2/DUSP10/NFKB2/TRIM5/NR4A1/NFKBIA/CD68/CNP/NR1D1/CASP8/CMPK2/CEBPB/SLPI/MYD88/CXCL8/NOCT/CXCL10/CXCL11/EDN1/TNFAIP3/TRIB1/CD274/CHMP5/PLAA/OTUD5	27
GO:0070269	pyroptosis	7/724	37/18870	0.000447727	0.0162901	0.0149343	GBP3/GBP1/GBP2/TRIM21/CASP4/IFI27/CASP8	7
GO:0030330	DNA damage response, signal transduction by p53 class mediator	10/724	73/18870	0.000454177	0.0163936	0.0150292	SESN2/PLK3/MDM2/BATF/PML/PMAIP1/SP100/CDKN1A/NDRG1/ACER2	10
GO:0001819	positive regulation of cytokine production	35/724	499/18870	0.000462302	0.0165555	0.0151776	ISG15/IL6R/IFI16/VTCN1/IRF7/IL18/OAS1/OAS2/DDIT3/LACC1/BATF/B2M/ARRDC4/IFNL1/PRKD2/RSAD2/CASP8/EIF2AK2/EIF2AK3/IFIH1/STAT1/CEBPB/HMOX1/MYD88/TLR3/IRF1/BTN3A1/HLA-F/HLA-A/HLA-E/IFNGR1/TRIM56/ZC3HAV1/CD274/NR4A3	35
GO:1903008	organelle disassembly	15/724	146/18870	0.000499915	0.0177626	0.0162842	PLK3/OPTN/BNIP3/ATG13/STX5/TIGAR/GABARAPL1/KLC1/ATG14/MAP1LC3B/WIPI1/HK2/DDRGK1/SQSTM1/RB1CC1	15
GO:0070266	necroptotic process	8/724	49/18870	0.000505549	0.0178235	0.0163401	FAS/BIRC3/YBX3/RNF31/MLKL/CASP8/RBCK1/TLR3	8
GO:0098586	cellular response to virus	11/724	88/18870	0.000534916	0.0187138	0.0171563	IFI6/OAS1/CCL5/IFNL2/IFNL1/IFNL3/IFIH1/TLR3/CXCL10/IFNGR1/IFNB1	11
GO:0009267	cellular response to starvation	17/724	179/18870	0.000545909	0.0189526	0.0173752	SESN2/SH3GLB1/IFI16/ATF3/RRAGC/FAS/GABARAPL1/ATG14/MAP1LC3B/WIPI1/PMAIP1/EIF2AK2/EIF2AK3/CDKN1A/RRAGD/SESN1/ASNS	17
GO:0016239	positive regulation of macroautophagy	10/724	75/18870	0.000565719	0.0189723	0.0173932	SESN2/SH3GLB1/OPTN/BNIP3/HSPB8/RNF31/WIPI1/HMOX1/SESN1/C9orf72	10
GO:0032801	receptor catabolic process	6/724	28/18870	0.000570931	0.0189723	0.0173932	SH3GLB1/FURIN/ANXA2/RNF43/DTX3L/MYLIP	6
GO:0042832	defense response to protozoan	6/724	28/18870	0.000570931	0.0189723	0.0173932	GBP1/GBP2/GBP4/BATF2/BATF/MYD88	6
GO:0038196	type III interferon-mediated signaling pathway	4/724	11/18870	0.000571504	0.0189723	0.0173932	IFNL2/IFNL1/IFNL3/IFNGR1	4
GO:0071358	cellular response to type III interferon	4/724	11/18870	0.000571504	0.0189723	0.0173932	IFNL2/IFNL1/IFNL3/IFNGR1	4
GO:2000644	regulation of receptor catabolic process	4/724	11/18870	0.000571504	0.0189723	0.0173932	FURIN/ANXA2/DTX3L/MYLIP	4
GO:0009612	response to mechanical stimulus	19/724	213/18870	0.000579502	0.0190396	0.017455	GADD45A/BTG2/FAS/BNIP3/FOSL1/NFKBIA/TMEM87A/CASP8/CXCR4/STAT1/MYD88/XPC/TLR3/CXCL10/MAP1B/IRF1/EDN1/TNFRSF10B/TNFRSF10A	19
GO:0042149	cellular response to glucose starvation	8/724	50/18870	0.000581906	0.0190396	0.017455	SESN2/SH3GLB1/IFI16/ATG14/PMAIP1/EIF2AK3/SESN1/ASNS	8
GO:0043620	regulation of DNA-templated transcription in response to stress	7/724	39/18870	0.000625853	0.0203313	0.0186391	ATF3/JUN/DDIT3/EPAS1/CEBPB/HMOX1/VEGFA	7
GO:0036037	CD8-positive, alpha-beta T cell activation	6/724	29/18870	0.000696749	0.0224739	0.0206034	SOCS1/EOMES/IRF1/HLA-A/HLA-E/CD274	6
GO:0071346	cellular response to type II interferon	13/724	120/18870	0.000704388	0.0225603	0.0206826	GBP3/GBP1/GBP2/GBP4/CCL5/SP100/STAT1/PARP14/PARP9/TLR3/IRF1/EDN1/IFNGR1	13
GO:0045953	negative regulation of natural killer cell mediated cytotoxicity	5/724	20/18870	0.000786343	0.025009	0.0229275	CEACAM1/HLA-F/HLA-A/HLA-E/SERPINB9	5
GO:0031667	response to nutrient levels	34/724	495/18870	0.000799386	0.0252312	0.0231312	SESN2/SH3GLB1/IFI16/ATF3/RRAGC/GCLM/USF1/FAS/IL15RA/LIPA/BNIP3/GABARAPL1/MDM2/VDR/DDIT3/ATG14/MAP1LC3B/CD68/GH1/WIPI1/PMAIP1/GDF15/KYNU/EIF2AK2/EIF2AK3/STAT1/CXCL10/MAP1B/CDKN1A/RRAGD/SESN1/ASNS/TNFRSF11B/CDKN2B	34
GO:0002221	pattern recognition receptor signaling pathway	20/724	236/18870	0.000804425	0.0252312	0.0231312	GBP2/CTSS/BIRC3/IRF7/FOSL1/OAS1/OASL/LACC1/NFKBIA/IFI35/NR1D1/RSAD2/EIF2AK2/NMI/IFIH1/MYD88/TLR3/DDX60/IRF1/TNFAIP3	20
GO:0034342	response to type III interferon	4/724	12/18870	0.000831321	0.02572	0.0235794	IFNL2/IFNL1/IFNL3/IFNGR1	4
GO:0071233	cellular response to leucine	4/724	12/18870	0.000831321	0.02572	0.0235794	SESN2/UBR2/RRAGD/SESN1	4
GO:0032436	positive regulation of proteasomal ubiquitin-dependent protein catabolic process	11/724	93/18870	0.000857275	0.0263438	0.0241513	PLK3/RNF19B/MDM2/HERPUD1/TRIB3/DDRGK1/BBS7/RNF144B/ZFAND2A/TRIB1/RNF19A	11
GO:0071229	cellular response to acid chemical	11/724	94/18870	0.000937963	0.0286299	0.0262471	SESN2/RRAGC/GCLM/SOCS1/SH3BP4/CEBPB/LAMTOR3/UBR2/VEGFA/RRAGD/SESN1	11
GO:0007040	lysosome organization	12/724	109/18870	0.000967742	0.0289408	0.0265321	LIPA/TPP1/VPS33A/ATP6V1D/ZFYVE26/SPNS1/NAGPA/PIKFYVE/ZKSCAN3/CLN8/CHMP5/TFE3	12
GO:0080171	lytic vacuole organization	12/724	109/18870	0.000967742	0.0289408	0.0265321	LIPA/TPP1/VPS33A/ATP6V1D/ZFYVE26/SPNS1/NAGPA/PIKFYVE/ZKSCAN3/CLN8/CHMP5/TFE3	12
GO:0001909	leukocyte mediated cytotoxicity	14/724	140/18870	0.000992739	0.0289408	0.0265321	MR1/RNF19B/IL18/B2M/ICAM1/CEACAM1/MYD88/HLA-F/HLA-H/HLA-A/HLA-E/ULBP1/SERPINB9/TAP2	14
GO:0042742	defense response to bacterium	25/724	330/18870	0.000998225	0.0289408	0.0265321	ISG15/IL6R/MR1/GBP3/GBP1/GBP2/GBP4/SHC1/OPTN/NCR3LG1/CASP4/IL18/OAS1/OAS2/RNF31/KLK7/LYG1/RBCK1/CEBPB/SLPI/ZNFX1/MYD88/TLR3/HLA-A/HLA-E	25
GO:0002716	negative regulation of natural killer cell mediated immunity	5/724	21/18870	0.000999757	0.0289408	0.0265321	CEACAM1/HLA-F/HLA-A/HLA-E/SERPINB9	5
GO:0098780	response to mitochondrial depolarisation	5/724	21/18870	0.000999757	0.0289408	0.0265321	OPTN/ATG13/ATG14/HK2/SQSTM1	5
GO:2001185	regulation of CD8-positive, alpha-beta T cell activation	5/724	21/18870	0.000999757	0.0289408	0.0265321	SOCS1/IRF1/HLA-A/HLA-E/CD274	5
GO:0060760	positive regulation of response to cytokine stimulus	9/724	67/18870	0.00100068	0.0289408	0.0265321	CSF1/IRF7/CASP4/CXCR4/IFIH1/PARP14/PARP9/EDN1/TRIM56	9
GO:0009636	response to toxic substance	21/724	258/18870	0.00101144	0.0289408	0.0265321	SESN2/OSCP1/AIFM2/MDM2/TXNRD1/GPX2/RDH11/KDM6B/CNP/CCL5/FECH/SRXN1/ABCG2/SLC7A11/GPX8/MAP1B/GPX3/CDKN1A/SESN1/AHR/TP53INP1	21
GO:0019886	antigen processing and presentation of exogenous peptide antigen via MHC class II	6/724	31/18870	0.00101178	0.0289408	0.0265321	CTSS/B2M/IFI30/PIKFYVE/HLA-DQB1/CTSL	6
GO:0051090	regulation of DNA-binding transcription factor activity	29/724	406/18870	0.00104126	0.02948	0.0270264	ANKRD42/TRIM21/TRIM5/FZD4/IL18/RHEBL1/DDIT3/RNF31/NFKBIA/TERF2IP/PRKD2/SP100/EIF2AK2/RNF25/RBCK1/DDRGK1/SIK1/HMOX1/MYD88/EOMES/EDN1/TRIM38/TNFAIP3/TRIM26/NFKBIE/TRIB1/PARP10/TRIM14/EDA2R	29
GO:0002720	positive regulation of cytokine production involved in immune response	10/724	81/18870	0.0010436	0.02948	0.0270264	IL18/LACC1/B2M/RSAD2/MYD88/TLR3/HLA-F/HLA-A/HLA-E/NR4A3	10
GO:0001910	regulation of leukocyte mediated cytotoxicity	11/724	96/18870	0.00111822	0.0313931	0.0287803	MR1/B2M/ICAM1/CEACAM1/HLA-F/HLA-H/HLA-A/HLA-E/ULBP1/SERPINB9/TAP2	11
GO:0070227	lymphocyte apoptotic process	10/724	82/18870	0.00114854	0.0320463	0.0293792	EFNA1/FAS/LIPA/LMBR1L/CCL5/PRKD2/TNFRSF21/ST3GAL1/CD274/TSC22D3	10
GO:0036462	TRAIL-activated apoptotic signaling pathway	4/724	13/18870	0.00116452	0.032294	0.0296062	ATF3/CASP8/TNFRSF10B/TNFRSF10A	4
GO:0048659	smooth muscle cell proliferation	16/724	175/18870	0.00117972	0.0323214	0.0296314	IL6R/JUN/IL18/MDM2/DDIT3/CCL5/ERN1/STAT1/HMOX1/MYD88/HBEGF/EDN1/CDKN1A/TNFAIP3/TRIB1/NR4A3	16
GO:0072331	signal transduction by p53 class mediator	16/724	175/18870	0.00117972	0.0323214	0.0296314	SESN2/PLK3/IFI16/PHLDA3/DDIT4/MDM2/NOP2/BATF/PML/PMAIP1/SP100/MLF1/CDKN1A/NDRG1/ACER2/EDA2R	16
GO:0051091	positive regulation of DNA-binding transcription factor activity	20/724	244/18870	0.00121193	0.0330051	0.0302581	ANKRD42/TRIM21/TRIM5/FZD4/IL18/RHEBL1/DDIT3/RNF31/TERF2IP/PRKD2/EIF2AK2/RNF25/RBCK1/DDRGK1/MYD88/EDN1/TRIM38/TRIM26/TRIM14/EDA2R	20
GO:0051098	regulation of binding	21/724	262/18870	0.00122748	0.0332296	0.0304639	IFI16/JUN/BAMBI/IFIT2/IFIT1/TRIM21/DDIT3/NFKBIA/B2M/ANXA2/PLAUR/SP100/TRIB3/DDRGK1/SLPI/DTX3L/DPH3/PARP9/EGF/CDKN1A/BAG2	21
GO:1901224	positive regulation of non-canonical NF-kappaB signal transduction	9/724	69/18870	0.00123927	0.0332724	0.0305032	IL18/TERF2IP/IFI35/EIF2AK2/NMI/RBCK1/TLR3/EDN1/TRIM56	9
GO:0060339	negative regulation of type I interferon-mediated signaling pathway	5/724	22/18870	0.00125333	0.0332724	0.0305032	ISG15/OAS1/STAT2/SAMHD1/USP18	5
GO:0060546	negative regulation of necroptotic process	5/724	22/18870	0.00125333	0.0332724	0.0305032	BIRC3/YBX3/RNF31/CASP8/RBCK1	5
GO:0001836	release of cytochrome c from mitochondria	8/724	56/18870	0.00125832	0.0332724	0.0305032	MLLT11/IFI6/BNIP3/NOL3/PMAIP1/PLAUR/BBC3/FAM162A	8
GO:0050852	T cell receptor signaling pathway	14/724	144/18870	0.00130527	0.0335663	0.0307726	THEMIS2/GBP1/VTCN1/LIPA/RNF31/CEACAM1/PRKD2/RBCK1/TEC/BTN3A1/BTN3A3/HLA-A/HLA-DQB1/TNFRSF21	14
GO:0002429	immune response-activating cell surface receptor signaling pathway	24/724	318/18870	0.0013138	0.0335663	0.0307726	THEMIS2/GBP1/VTCN1/LIPA/BLNK/OAS1/RNF31/NFKBIA/IFI35/NR1D1/CEACAM1/PRKD2/NMI/RBCK1/MYD88/PLSCR1/TEC/BTN3A1/BTN3A3/HLA-A/TNFAIP3/HLA-DQB1/TNFRSF21/NR4A3	24
GO:0006739	NADP metabolic process	7/724	44/18870	0.00132096	0.0335663	0.0307726	PGD/TIGAR/ALDH1L2/TP53I3/NOCT/NUDT12/ME1	7
GO:0060338	regulation of type I interferon-mediated signaling pathway	7/724	44/18870	0.00132096	0.0335663	0.0307726	ISG15/IRF7/OAS1/STAT2/SAMHD1/USP18/TRIM56	7
GO:1903573	negative regulation of response to endoplasmic reticulum stress	7/724	44/18870	0.00132096	0.0335663	0.0307726	HERPUD1/USP14/PPP1R15A/DDRGK1/DNAJB9/GRINA/CREB3	7
GO:0000422	autophagy of mitochondrion	11/724	98/18870	0.0013261	0.0335663	0.0307726	OPTN/BNIP3/ATG13/TIGAR/GABARAPL1/ATG14/MAP1LC3B/WIPI1/HK2/SQSTM1/RB1CC1	11
GO:0061726	mitochondrion disassembly	11/724	98/18870	0.0013261	0.0335663	0.0307726	OPTN/BNIP3/ATG13/TIGAR/GABARAPL1/ATG14/MAP1LC3B/WIPI1/HK2/SQSTM1/RB1CC1	11
GO:2000060	positive regulation of ubiquitin-dependent protein catabolic process	12/724	113/18870	0.00132848	0.0335663	0.0307726	PLK3/RNF19B/MDM2/HERPUD1/TRIB3/DDRGK1/EGF/BBS7/RNF144B/ZFAND2A/TRIB1/RNF19A	12
GO:0043122	regulation of canonical NF-kappaB signal transduction	21/724	265/18870	0.00141441	0.0353446	0.0324029	CTH/OPTN/IFIT5/BIRC3/TRIM21/TRIM5/RNF31/TERF2IP/NR1D1/BST2/CASP8/STAT1/RBCK1/HMOX1/MYD88/TLR3/SQSTM1/TRIM38/TNFAIP3/TNFRSF10B/EDA2R	21
GO:0071216	cellular response to biotic stimulus	21/724	265/18870	0.00141441	0.0353446	0.0324029	KMO/GBP3/GBP2/TRIM5/TIGAR/DDIT3/NFKBIA/CD68/NR1D1/CMPK2/EIF2AK3/MYD88/CXCL8/CXCL10/CXCL11/TNFAIP3/AHR/TRIB1/CD274/CHMP5/PLAA	21
GO:1902235	regulation of endoplasmic reticulum stress-induced intrinsic apoptotic signaling pathway	6/724	33/18870	0.00142606	0.0354411	0.0324913	DDIT3/HERPUD1/PMAIP1/EIF2AK3/GRINA/CREB3	6
GO:0002753	cytosolic pattern recognition receptor signaling pathway	14/724	146/18870	0.00149006	0.0368303	0.0337649	GBP2/BIRC3/IRF7/OAS1/OASL/LACC1/NFKBIA/RSAD2/EIF2AK2/IFIH1/MYD88/TLR3/DDX60/TNFAIP3	14
GO:0090199	regulation of release of cytochrome c from mitochondria	7/724	45/18870	0.00151335	0.0370718	0.0339863	MLLT11/BNIP3/NOL3/PMAIP1/PLAUR/BBC3/FAM162A	7
GO:0071230	cellular response to amino acid stimulus	10/724	85/18870	0.00151613	0.0370718	0.0339863	SESN2/RRAGC/GCLM/SOCS1/SH3BP4/CEBPB/LAMTOR3/UBR2/RRAGD/SESN1	10
GO:0062099	negative regulation of programmed necrotic cell death	5/724	23/18870	0.00155143	0.0377321	0.0345917	BIRC3/YBX3/RNF31/CASP8/RBCK1	5
GO:0046598	positive regulation of viral entry into host cell	4/724	14/18870	0.00158113	0.0380476	0.0348809	TRIM21/FURIN/TMPRSS2/TRIM38	4
GO:0075294	positive regulation by symbiont of entry into host	4/724	14/18870	0.00158113	0.0380476	0.0348809	TRIM21/FURIN/TMPRSS2/TRIM38	4
GO:0038061	non-canonical NF-kappaB signal transduction	14/724	148/18870	0.00169616	0.0403966	0.0370344	NFKB2/BIRC3/IL18/NFKBIA/TERF2IP/IFI35/EIF2AK2/NMI/RBCK1/TLR3/EDN1/TRIM56/TNFRSF10B/TNFRSF10A	14
GO:0042542	response to hydrogen peroxide	11/724	101/18870	0.00169652	0.0403966	0.0370344	BNIP3/FOSL1/MDM2/KDM6B/ERN1/ANKZF1/STAT1/OSER1/HMOX1/EDN1/TNFAIP3	11
GO:0045861	negative regulation of proteolysis	19/724	235/18870	0.00185914	0.0440384	0.0403731	EFNA1/IFI16/IFI6/TRIM21/MDM2/CHAC1/PML/NOL3/USP14/SERPINB5/PLAUR/DDRGK1/SERPINI1/LAMP3/CAST/CAMLG/VEGFA/SERPINB9/CLN8	19
GO:0042594	response to starvation	18/724	218/18870	0.00192138	0.0452768	0.0415084	SESN2/SH3GLB1/IFI16/ATF3/RRAGC/FAS/GABARAPL1/DDIT3/ATG14/MAP1LC3B/WIPI1/PMAIP1/EIF2AK2/EIF2AK3/CDKN1A/RRAGD/SESN1/ASNS	18
GO:0002495	antigen processing and presentation of peptide antigen via MHC class II	6/724	35/18870	0.00195839	0.045911	0.0420899	CTSS/B2M/IFI30/PIKFYVE/HLA-DQB1/CTSL	6
GO:0001961	positive regulation of cytokine-mediated signaling pathway	8/724	60/18870	0.00198199	0.0459903	0.0421626	CSF1/IRF7/CASP4/CXCR4/PARP14/PARP9/EDN1/TRIM56	8
GO:0097300	programmed necrotic cell death	8/724	60/18870	0.00198199	0.0459903	0.0421626	FAS/BIRC3/YBX3/RNF31/MLKL/CASP8/RBCK1/TLR3	8
GO:0002758	innate immune response-activating signaling pathway	20/724	255/18870	0.00205135	0.0473581	0.0434165	GBP2/CTSS/BIRC3/IRF7/FOSL1/OAS1/OASL/LACC1/NFKBIA/IFI35/NR1D1/RSAD2/EIF2AK2/NMI/IFIH1/MYD88/TLR3/DDX60/IRF1/TNFAIP3	20
GO:0043201	response to leucine	4/724	15/18870	0.00209112	0.0480325	0.0440348	SESN2/UBR2/RRAGD/SESN1	4
GO:0046902	regulation of mitochondrial membrane permeability	8/724	61/18870	0.00220603	0.0504173	0.0462211	BLOC1S2/BNIP3/CNP/NMT1/PMAIP1/BBC3/HK2/SLC25A6	8
GO:0002718	regulation of cytokine production involved in immune response	12/724	120/18870	0.00222439	0.0505826	0.0463727	IL18/LACC1/B2M/BST2/RSAD2/MYD88/TLR3/HLA-F/HLA-A/HLA-E/NR4A3/IFNB1	12
GO:0002697	regulation of immune effector process	27/724	389/18870	0.00229433	0.0519134	0.0475927	MR1/DUSP10/IL18/LACC1/BATF/B2M/ICAM1/IFNL1/MIR520B/BST2/CEACAM1/KLK7/RSAD2/MYD88/TLR3/DDX60/HLA-F/HLA-H/HLA-A/HLA-E/ULBP1/SERPINB9/TAP2/AHR/DNAJB9/NR4A3/IFNB1	27
GO:0010952	positive regulation of peptidase activity	15/724	170/18870	0.0023509	0.0529302	0.0485248	EFNA1/IFI16/CTSS/FAS/PSME1/PSME2/PMAIP1/BBC3/CASP8/EIF2AK3/DDRGK1/FAM162A/CLDN4/ACER2/CTSL	15
GO:0048660	regulation of smooth muscle cell proliferation	15/724	171/18870	0.00248825	0.0557467	0.0511069	IL6R/JUN/IL18/MDM2/CCL5/ERN1/STAT1/HMOX1/MYD88/HBEGF/EDN1/CDKN1A/TNFAIP3/TRIB1/NR4A3	15
GO:0030522	intracellular receptor signaling pathway	25/724	353/18870	0.00251106	0.0559818	0.0513225	GBP2/BIRC3/VPS11/IRF7/NR4A1/OAS1/VDR/OASL/LACC1/RNF6/NFKBIA/PML/NR1D1/WBP2/RSAD2/EIF2AK2/NR4A2/IFIH1/DDRGK1/MYD88/TLR3/DDX60/TNFAIP3/AHR/NR4A3	25
GO:0002367	cytokine production involved in immune response	12/724	122/18870	0.00255573	0.0566999	0.0519808	IL18/LACC1/B2M/BST2/RSAD2/MYD88/TLR3/HLA-F/HLA-A/HLA-E/NR4A3/IFNB1	12
GO:0042770	signal transduction in response to DNA damage	16/724	189/18870	0.00260632	0.0575415	0.0527524	SESN2/PLK3/GADD45A/SYF2/SDE2/MDM2/BATF/PML/PMAIP1/SP100/DTX3L/XPC/PARP9/CDKN1A/NDRG1/ACER2	16
GO:0002504	antigen processing and presentation of peptide or polysaccharide antigen via MHC class II	6/724	37/18870	0.00262867	0.0577545	0.0529476	CTSS/B2M/IFI30/PIKFYVE/HLA-DQB1/CTSL	6
GO:0070373	negative regulation of ERK1 and ERK2 cascade	9/724	77/18870	0.00269048	0.0585564	0.0536828	ATF3/GBP1/DUSP10/MIR200C/SMAD4/VRK3/SPRY1/PSCA/DUSP4	9
GO:0007173	epidermal growth factor receptor signaling pathway	11/724	107/18870	0.00269092	0.0585564	0.0536828	IFI6/SHC1/GPRC5A/GRB7/RHBDF2/CEACAM1/PLAUR/EGF/CAMLG/HBEGF/FAM83A	11
GO:0044790	suppression of viral release by host	4/724	16/18870	0.00270427	0.0585667	0.0536923	TRIM21/TRIM5/PML/TRIM26	4
GO:0001911	negative regulation of leukocyte mediated cytotoxicity	5/724	26/18870	0.00275787	0.0591641	0.0542399	CEACAM1/HLA-F/HLA-A/HLA-E/SERPINB9	5
GO:1900407	regulation of cellular response to oxidative stress	5/724	26/18870	0.00275787	0.0591641	0.0542399	AIFM2/SLC7A11/NCOA7/PNPLA8/ABCD1	5
GO:1902041	regulation of extrinsic apoptotic signaling pathway via death domain receptors	7/724	50/18870	0.00282375	0.0602931	0.055275	ATF3/ITPRIP/PMAIP1/ICAM1/SP100/HMOX1/TNFAIP3	7
GO:0000209	protein polyubiquitination	18/724	226/18870	0.00284404	0.0604424	0.0554119	RNF19B/TRIM21/TRIM5/UBE2L6/MDM2/RNF6/RNF31/IFI27/NMI/RBCK1/DTX3L/RNF144B/TRIM38/TNFAIP3/TRIM56/RNF19A/PARP10/PLAA	18
GO:0038127	ERBB signaling pathway	12/724	124/18870	0.00292617	0.0618988	0.056747	IFI6/SHC1/GPRC5A/NRG4/GRB7/RHBDF2/CEACAM1/PLAUR/EGF/CAMLG/HBEGF/FAM83A	12
GO:0042509	regulation of tyrosine phosphorylation of STAT protein	9/724	78/18870	0.00294035	0.0619108	0.056758	IL6R/OSBP/IL18/SOCS1/CCL5/GH1/IFNL1/PARP14/PARP9	9
GO:0002369	T cell cytokine production	6/724	38/18870	0.003022	0.0627583	0.057535	IL18/B2M/RSAD2/HLA-F/HLA-A/IFNB1	6
GO:0002724	regulation of T cell cytokine production	6/724	38/18870	0.003022	0.0627583	0.057535	IL18/B2M/RSAD2/HLA-F/HLA-A/IFNB1	6
GO:1903749	positive regulation of establishment of protein localization to mitochondrion	6/724	38/18870	0.003022	0.0627583	0.057535	SH3GLB1/ATG13/VPS11/RNF31/NMT1/BBC3	6
GO:0001101	response to acid chemical	13/724	141/18870	0.00306083	0.0632757	0.0580093	SESN2/RRAGC/GCLM/SOCS1/SH3BP4/CEBPB/MYD88/LAMTOR3/EDN1/UBR2/VEGFA/RRAGD/SESN1	13
GO:2001236	regulation of extrinsic apoptotic signaling pathway	14/724	158/18870	0.00311467	0.0640974	0.0587626	ATF3/IFI6/GCLM/ITPRIP/PML/NOL3/PMAIP1/ICAM1/DEDD2/SP100/RBCK1/HMOX1/TNFAIP3/RB1CC1	14
GO:0031348	negative regulation of defense response	23/724	321/18870	0.00316952	0.0649324	0.0595281	ISG15/IFI16/DUSP10/TRIM21/PSMA1/TRAFD1/OAS1/STAT2/FURIN/NR1D1/RHBDF2/CEACAM1/NMI/SAMHD1/USP18/PARP14/TRIM38/HLA-F/HLA-A/HLA-E/TNFAIP3/SERPINB9/AHR	23
GO:0002822	regulation of adaptive immune response based on somatic recombination of immune receptors built from immunoglobulin superfamily domains	16/724	193/18870	0.00321068	0.0654805	0.0600306	MR1/IL18/BATF/B2M/CEACAM1/RSAD2/HLA-F/HLA-H/HLA-A/HLA-E/TNFAIP3/ULBP1/TAP2/AHR/CD274/IFNB1	16
GO:0043200	response to amino acid	12/724	126/18870	0.003339	0.0677936	0.0621512	SESN2/RRAGC/GCLM/SOCS1/SH3BP4/CEBPB/MYD88/LAMTOR3/EDN1/UBR2/RRAGD/SESN1	12
GO:0071360	cellular response to exogenous dsRNA	4/724	17/18870	0.00343009	0.0692779	0.063512	IFIT1/IFIH1/TLR3/IFNB1	4
GO:0000423	mitophagy	6/724	39/18870	0.00345767	0.0692779	0.063512	OPTN/ATG13/TIGAR/ATG14/MAP1LC3B/SQSTM1	6
GO:0032434	regulation of proteasomal ubiquitin-dependent protein catabolic process	13/724	143/18870	0.0034578	0.0692779	0.063512	PLK3/RNF19B/MDM2/HERPUD1/USP14/TRIB3/DDRGK1/BBS7/CAMLG/RNF144B/ZFAND2A/TRIB1/RNF19A	13
GO:2000116	regulation of cysteine-type endopeptidase activity	16/724	195/18870	0.00355368	0.0708866	0.0649867	IFI16/IFI6/FAS/BIRC3/NOL3/PMAIP1/PLAUR/BBC3/CASP8/EIF2AK3/FAM162A/LAMP3/CAST/PSMB9/VEGFA/ACER2	16
GO:0031341	regulation of cell killing	11/724	111/18870	0.00358285	0.0711564	0.0652341	MR1/B2M/ICAM1/CEACAM1/HLA-F/HLA-H/HLA-A/HLA-E/ULBP1/SERPINB9/TAP2	11
GO:0042531	positive regulation of tyrosine phosphorylation of STAT protein	8/724	66/18870	0.00364032	0.0718116	0.0658348	IL6R/OSBP/IL18/CCL5/GH1/IFNL1/PARP14/PARP9	8
GO:2000058	regulation of ubiquitin-dependent protein catabolic process	15/724	178/18870	0.00364742	0.0718116	0.0658348	PLK3/RNF19B/MDM2/PML/HERPUD1/USP14/TRIB3/DDRGK1/EGF/BBS7/CAMLG/RNF144B/ZFAND2A/TRIB1/RNF19A	15
GO:0043123	positive regulation of canonical NF-kappaB signal transduction	16/724	196/18870	0.00373617	0.0732418	0.0671459	CTH/IFIT5/BIRC3/TRIM21/TRIM5/RNF31/TERF2IP/BST2/CASP8/RBCK1/HMOX1/MYD88/TLR3/TRIM38/TNFRSF10B/EDA2R	16
GO:0070232	regulation of T cell apoptotic process	6/724	40/18870	0.00393835	0.076566	0.0701935	EFNA1/CCL5/PRKD2/ST3GAL1/CD274/TSC22D3	6
GO:0002768	immune response-regulating cell surface receptor signaling pathway	24/724	346/18870	0.00393941	0.076566	0.0701935	THEMIS2/GBP1/VTCN1/LIPA/BLNK/OAS1/RNF31/NFKBIA/IFI35/NR1D1/CEACAM1/PRKD2/NMI/RBCK1/MYD88/PLSCR1/TEC/BTN3A1/BTN3A3/HLA-A/TNFAIP3/HLA-DQB1/TNFRSF21/NR4A3	24
GO:0070301	cellular response to hydrogen peroxide	8/724	67/18870	0.00399824	0.0773786	0.0709385	BNIP3/MDM2/KDM6B/ERN1/ANKZF1/OSER1/EDN1/TNFAIP3	8
GO:0007260	tyrosine phosphorylation of STAT protein	9/724	82/18870	0.00412832	0.0795577	0.0729362	IL6R/OSBP/IL18/SOCS1/CCL5/GH1/IFNL1/PARP14/PARP9	9
GO:0005980	glycogen catabolic process	4/724	18/18870	0.00427779	0.0810641	0.0743172	PYGM/GABARAPL1/PPP1R3B/RB1CC1	4
GO:0006977	DNA damage response, signal transduction by p53 class mediator resulting in cell cycle arrest	4/724	18/18870	0.00427779	0.0810641	0.0743172	PLK3/MDM2/PML/CDKN1A	4
GO:0036003	positive regulation of transcription from RNA polymerase II promoter in response to stress	4/724	18/18870	0.00427779	0.0810641	0.0743172	ATF3/DDIT3/CEBPB/VEGFA	4
GO:0071243	cellular response to arsenic-containing substance	4/724	18/18870	0.00427779	0.0810641	0.0743172	MKNK2/HMOX1/CPEB2/ZFAND2A	4
GO:0002573	myeloid leukocyte differentiation	18/724	235/18870	0.0042967	0.0810845	0.0743359	CSF1/IFI16/IRF7/BATF2/BATF/ANXA2/SOCS1/CEACAM1/CASP8/CEBPB/MYD88/TLR3/VEGFA/OSTM1/TRIB1/TNFRSF11B/TFE3/NKAP	18
GO:0071456	cellular response to hypoxia	13/724	147/18870	0.00437718	0.0820266	0.0751996	PLK3/BNIP3/TIGAR/MDM2/NOL3/PMAIP1/EPAS1/HMOX1/FAM162A/CPEB2/EDN1/VEGFA/NDRG1	13
GO:2000144	positive regulation of DNA-templated transcription initiation	8/724	68/18870	0.00438269	0.0820266	0.0751996	MED8/JUN/TAF13/FOSL1/PSMC6/NFKBIA/MED31/MED23	8
GO:0002418	immune response to tumor cell	5/724	29/18870	0.0045288	0.0833885	0.0764482	MR1/CEACAM1/HLA-A/AHR/CD274	5
GO:0031342	negative regulation of cell killing	5/724	29/18870	0.0045288	0.0833885	0.0764482	CEACAM1/HLA-F/HLA-A/HLA-E/SERPINB9	5
GO:0031571	mitotic G1 DNA damage checkpoint signaling	5/724	29/18870	0.0045288	0.0833885	0.0764482	PLK3/SDE2/MDM2/PML/CDKN1A	5
GO:0044819	mitotic G1/S transition checkpoint signaling	5/724	29/18870	0.0045288	0.0833885	0.0764482	PLK3/SDE2/MDM2/PML/CDKN1A	5
GO:0051259	protein complex oligomerization	19/724	255/18870	0.00459123	0.0841973	0.0771896	ISG15/CTH/ROM1/ATL1/B2M/NOL3/MLKL/KRT10/VASP/EHD3/PNPT1/IFIH1/ALS2/SAMHD1/SGTB/ACOT13/ME1/STEAP4/KCTD9	19
GO:0033559	unsaturated fatty acid metabolic process	11/724	115/18870	0.00469703	0.0854582	0.0783456	CYP4A11/CYP2J2/CYP4F11/PLA2G4C/EDN1/ELOVL4/PNPLA8/PLAA/PTGR1/FAAH2/ABCD1	11
GO:0030099	myeloid cell differentiation	28/724	430/18870	0.00469757	0.0854582	0.0783456	ISG15/CSF1/IFI16/LIPA/IRF7/BATF2/VPS33A/BATF/NFKBIA/B2M/PML/ANXA2/SOCS1/FECH/CEACAM1/EPAS1/CASP8/STAT1/CEBPB/MYD88/TLR3/VEGFA/OSTM1/TRIB1/TNFRSF11B/CDKN2B/TFE3/NKAP	28
GO:0001912	positive regulation of leukocyte mediated cytotoxicity	8/724	69/18870	0.00479494	0.0865373	0.0793349	MR1/B2M/HLA-F/HLA-H/HLA-A/HLA-E/ULBP1/TAP2	8
GO:0002704	negative regulation of leukocyte mediated immunity	8/724	69/18870	0.00479494	0.0865373	0.0793349	BST2/CEACAM1/HLA-F/HLA-A/HLA-E/SERPINB9/AHR/IFNB1	8
GO:0034142	toll-like receptor 4 signaling pathway	7/724	55/18870	0.00486595	0.0874718	0.0801916	OAS1/NFKBIA/IFI35/NR1D1/NMI/MYD88/TNFAIP3	7
GO:0071219	cellular response to molecule of bacterial origin	18/724	239/18870	0.00511479	0.0915829	0.0839606	KMO/GBP3/GBP2/TRIM5/NFKBIA/CD68/NR1D1/CMPK2/MYD88/CXCL8/CXCL10/CXCL11/TNFAIP3/AHR/TRIB1/CD274/CHMP5/PLAA	18
GO:0009251	glucan catabolic process	4/724	19/18870	0.00525617	0.093189	0.085433	PYGM/GABARAPL1/PPP1R3B/RB1CC1	4
GO:0032607	interferon-alpha production	5/724	30/18870	0.00526596	0.093189	0.085433	IRF7/NMI/IFIH1/STAT1/TLR3	5
GO:0032647	regulation of interferon-alpha production	5/724	30/18870	0.00526596	0.093189	0.085433	IRF7/NMI/IFIH1/STAT1/TLR3	5
GO:0052372	modulation by symbiont of entry into host	7/724	56/18870	0.00538133	0.0948616	0.0869663	TRIM21/TRIM5/FURIN/TMPRSS2/CXCL8/TRIM38/TRIM26	7
GO:0032025	response to cobalt ion	3/724	10/18870	0.00551401	0.0968252	0.0887665	BNIP3/TIGAR/CASP8	3
GO:0001666	response to hypoxia	21/724	298/18870	0.00564401	0.09857	0.0903661	PLK3/USF1/DDIT4/BNIP3/FZD4/TIGAR/MDM2/PML/NOL3/SMAD4/PMAIP1/EPAS1/HK2/CXCR4/NR4A2/HMOX1/FAM162A/CPEB2/EDN1/VEGFA/NDRG1	21
GO:0022411	cellular component disassembly	31/724	497/18870	0.00565672	0.09857	0.0903661	PLK3/DNASE2B/CTSS/OPTN/DDIT4/BNIP3/ATG13/STX5/MMP13/TIGAR/GABARAPL1/AVIL/VPS33A/LCP1/KLC1/ATG14/FURIN/MAP1LC3B/WIPI1/MAPRE2/DEDD2/KLK7/HK2/DDRGK1/MAP1B/SQSTM1/MICAL1/MTRF1L/RB1CC1/CHMP5/MID1IP1	31
GO:0001906	cell killing	17/724	223/18870	0.00568495	0.0986837	0.0904704	MR1/RNF19B/GBP3/GBP1/GBP2/IL18/B2M/ICAM1/CEACAM1/MYD88/HLA-F/HLA-H/HLA-A/HLA-E/ULBP1/SERPINB9/TAP2	17
GO:0000302	response to reactive oxygen species	16/724	205/18870	0.00575101	0.0990502	0.0908063	SESN2/PLK3/JUN/BNIP3/FOSL1/MDM2/KDM6B/ERN1/ANKZF1/STAT1/OSER1/HMOX1/SQSTM1/EDN1/TNFAIP3/SESN1	16
GO:0050851	antigen receptor-mediated signaling pathway	16/724	205/18870	0.00575101	0.0990502	0.0908063	THEMIS2/GBP1/VTCN1/LIPA/BLNK/RNF31/NFKBIA/CEACAM1/PRKD2/RBCK1/TEC/BTN3A1/BTN3A3/HLA-A/HLA-DQB1/TNFRSF21	16
GO:0019080	viral gene expression	10/724	102/18870	0.00578358	0.0990502	0.0908063	JUN/USF1/TRIM21/FURIN/CCL5/TMPRSS2/PARP9/ST3GAL1/PARP10/TRIM14	10
GO:0010821	regulation of mitochondrion organization	13/724	152/18870	0.00579317	0.0990502	0.0908063	MLLT11/BNIP3/TIGAR/STAT2/NOL3/NMT1/VAT1/PMAIP1/PLAUR/BBC3/FAM162A/SQSTM1/SLC25A6	13
GO:0031400	negative regulation of protein modification process	28/724	437/18870	0.00583022	0.0993102	0.0910447	ISG15/GADD45A/DUSP10/TRIM21/GPRC5A/DUSP16/ATG14/TERF2IP/SOCS1/PPP1R15A/CEACAM1/TRIB3/DTX3L/PARP14/SPRY1/OCLN/CAMLG/SQSTM1/DUSP1/CDKN1A/BAG2/NCOA7/TNFAIP3/MICAL1/TRIB1/PARP10/PLAA/C9orf72	28
GO:0043331	response to dsRNA	7/724	57/18870	0.00593655	0.100744	0.0923593	IFIT1/SLC3A2/NFKBIA/PMAIP1/IFIH1/TLR3/IFNB1	7
GO:1990748	cellular detoxification	11/724	119/18870	0.0060698	0.102623	0.0940814	SESN2/AIFM2/TXNRD1/GPX2/RDH11/SRXN1/ABCG2/GPX8/GPX3/SESN1/TP53INP1	11
GO:0002702	positive regulation of production of molecular mediator of immune response	12/724	136/18870	0.00616333	0.103818	0.0951772	IL18/LACC1/B2M/KLK7/RSAD2/MYD88/TLR3/HLA-F/HLA-A/HLA-E/DNAJB9/NR4A3	12
GO:0009266	response to temperature stimulus	14/724	171/18870	0.00627886	0.105374	0.0966034	DNAJB4/IER5/LIPA/NFKBIA/DNAJA4/TRPV3/EIF2AK3/CXCR4/HMOX1/LXN/CXCL10/CDKN1A/DNAJC2/TP53INP1	14
GO:0051900	regulation of mitochondrial depolarization	4/724	20/18870	0.00637363	0.106571	0.0977011	MLLT11/IFI6/GCLM/ABCD1	4
GO:1903131	mononuclear cell differentiation	30/724	481/18870	0.00642636	0.106808	0.0979188	CSF1/IL6R/IFI16/MR1/DUSP10/KLF6/IL15RA/LIPA/BLNK/IRF7/BATF2/IL18/LMBR1L/LIG4/BATF/B2M/SOCS1/IFNL1/RSAD2/MERTK/CEBPB/EOMES/AZI2/IRF1/VEGFA/DNAJB9/ST3GAL1/CTSL/IFNB1/NKAP	30
GO:0002460	adaptive immune response based on somatic recombination of immune receptors built from immunoglobulin superfamily domains	25/724	380/18870	0.00643481	0.106808	0.0979188	IL6R/MR1/NFKB2/NCR3LG1/IRF7/IL18/C1S/LIG4/BATF/B2M/ICAM1/CEACAM1/RSAD2/MYD88/BTN3A3/HLA-F/HLA-H/HLA-A/HLA-E/TNFAIP3/ULBP1/TAP2/AHR/CD274/IFNB1	25
GO:0071222	cellular response to lipopolysaccharide	17/724	226/18870	0.00647665	0.107112	0.0981972	KMO/GBP3/GBP2/TRIM5/NFKBIA/CD68/NR1D1/CMPK2/MYD88/CXCL8/CXCL10/CXCL11/TNFAIP3/TRIB1/CD274/CHMP5/PLAA	17
GO:0002707	negative regulation of lymphocyte mediated immunity	7/724	58/18870	0.00653344	0.10766	0.0986994	CEACAM1/HLA-F/HLA-A/HLA-E/SERPINB9/AHR/IFNB1	7
GO:0072665	protein localization to vacuole	9/724	88/18870	0.00657674	0.107982	0.0989947	SH3GLB1/RRAGC/GBP1/ATG14/NAGPA/GCC2/SH3BP4/SQSTM1/TNFAIP3	9
GO:0140962	multicellular organismal-level chemical homeostasis	8/724	73/18870	0.00674761	0.110389	0.101201	CYP4A11/LIPA/OAS1/B2M/FECH/EPAS1/HMOX1/VEGFA	8
GO:0051100	negative regulation of binding	11/724	121/18870	0.00686512	0.111909	0.102595	IFI16/JUN/IFIT2/IFIT1/DDIT3/NFKBIA/B2M/SP100/SLPI/CDKN1A/BAG2	11
GO:0070482	response to oxygen levels	23/724	343/18870	0.00701353	0.11392	0.104438	PLK3/USF1/DDIT4/FAS/BNIP3/FZD4/TIGAR/MDM2/PML/NOL3/SMAD4/PMAIP1/EPAS1/HK2/CXCR4/NR4A2/HMOX1/FAM162A/CPEB2/EDN1/CDKN1A/VEGFA/NDRG1	23
GO:0002347	response to tumor cell	6/724	45/18870	0.00711196	0.114767	0.105215	MR1/CEACAM1/HLA-A/AHR/TNFRSF10B/CD274	6
GO:0071900	regulation of protein serine/threonine kinase activity	20/724	285/18870	0.00711616	0.114767	0.105215	GADD45A/DUSP10/CCNJ/DUSP16/CEMIP/GH1/ERN1/SERTAD1/TRIB3/CCNG2/HERC5/EGF/SPRY1/CDK7/DUSP1/EDN1/CDKN1A/VEGFA/TRIB1/CDKN2B	20
GO:0071453	cellular response to oxygen levels	14/724	174/18870	0.00728803	0.117124	0.107375	PLK3/FAS/BNIP3/TIGAR/MDM2/NOL3/PMAIP1/EPAS1/HMOX1/FAM162A/CPEB2/EDN1/VEGFA/NDRG1	14
GO:0039530	MDA-5 signaling pathway	3/724	11/18870	0.00736745	0.117158	0.107407	IRF7/IFIH1/DDX60	3
GO:0070213	protein auto-ADP-ribosylation	3/724	11/18870	0.00736745	0.117158	0.107407	PARP6/PARP12/PARP10	3
GO:1990440	positive regulation of transcription from RNA polymerase II promoter in response to endoplasmic reticulum stress	3/724	11/18870	0.00736745	0.117158	0.107407	ATF3/DDIT3/CEBPB	3
GO:0045444	fat cell differentiation	18/724	248/18870	0.00742709	0.117695	0.107899	RNASEL/DUSP10/BNIP3/NR4A1/DDIT3/WDFY2/SAV1/SOCS1/NR1D1/NR4A2/TRIB3/CEBPB/NOCT/BBS7/PSMB8/STEAP4/NR4A3/TFE3	18
GO:1903321	negative regulation of protein modification by small protein conjugation or removal	9/724	90/18870	0.00760131	0.118156	0.108322	ISG15/TRIM21/DTX3L/CAMLG/SQSTM1/BAG2/TNFAIP3/PARP10/PLAA	9
GO:0000272	polysaccharide catabolic process	4/724	21/18870	0.00763807	0.118156	0.108322	PYGM/GABARAPL1/PPP1R3B/RB1CC1	4
GO:0001780	neutrophil homeostasis	4/724	21/18870	0.00763807	0.118156	0.108322	CSF1/MERTK/SLC7A11/GCNT4	4
GO:0032616	interleukin-13 production	4/724	21/18870	0.00763807	0.118156	0.108322	IL18/IFNL1/HLA-E/TNFRSF21	4
GO:0032656	regulation of interleukin-13 production	4/724	21/18870	0.00763807	0.118156	0.108322	IL18/IFNL1/HLA-E/TNFRSF21	4
GO:0043555	regulation of translation in response to stress	4/724	21/18870	0.00763807	0.118156	0.108322	SESN2/FECH/PPP1R15A/EIF2AK3	4
GO:0043651	linoleic acid metabolic process	4/724	21/18870	0.00763807	0.118156	0.108322	CYP4A11/CYP2J2/PNPLA8/ABCD1	4
GO:0090559	regulation of membrane permeability	8/724	75/18870	0.00792443	0.122165	0.111997	BLOC1S2/BNIP3/CNP/NMT1/PMAIP1/BBC3/HK2/SLC25A6	8
GO:0036294	cellular response to decreased oxygen levels	13/724	158/18870	0.00795094	0.122165	0.111997	PLK3/BNIP3/TIGAR/MDM2/NOL3/PMAIP1/EPAS1/HMOX1/FAM162A/CPEB2/EDN1/VEGFA/NDRG1	13
GO:0051260	protein homooligomerization	15/724	194/18870	0.00799065	0.122362	0.112178	CTH/ROM1/ATL1/B2M/MLKL/VASP/EHD3/PNPT1/ALS2/SAMHD1/SGTB/ACOT13/ME1/STEAP4/KCTD9	15
GO:0015918	sterol transport	12/724	141/18870	0.00815256	0.124422	0.114067	LIPA/TSKU/OSBP/NFKBIA/FURIN/ANXA2/GRAMD1A/ABCG1/EGF/STARD4/NPC1L1/CEL	12
GO:0002824	positive regulation of adaptive immune response based on somatic recombination of immune receptors built from immunoglobulin superfamily domains	11/724	124/18870	0.00820825	0.124853	0.114462	MR1/IL18/B2M/RSAD2/HLA-F/HLA-H/HLA-A/HLA-E/ULBP1/TAP2/CD274	11
GO:0005977	glycogen metabolic process	8/724	76/18870	0.00856757	0.129024	0.118286	STK40/PHLDA2/PYGM/GABARAPL1/NR1D1/PPP1R2/PPP1R3B/RB1CC1	8
GO:0031343	positive regulation of cell killing	8/724	76/18870	0.00856757	0.129024	0.118286	MR1/B2M/HLA-F/HLA-H/HLA-A/HLA-E/ULBP1/TAP2	8
GO:0042267	natural killer cell mediated cytotoxicity	8/724	76/18870	0.00856757	0.129024	0.118286	RNF19B/IL18/CEACAM1/HLA-F/HLA-A/HLA-E/ULBP1/SERPINB9	8
GO:0001881	receptor recycling	6/724	47/18870	0.00879143	0.131958	0.120976	OPTN/ANXA2/EHD3/ALS2/CAMLG/CHMP5	6
GO:0072593	reactive oxygen species metabolic process	17/724	234/18870	0.00903143	0.134457	0.123267	SESN2/GADD45A/IFI6/DDIT4/LIPA/BNIP3/TIGAR/PMAIP1/HK2/PIKFYVE/GPX3/EDN1/CDKN1A/SESN1/STK17A/RFK/ABCD1	17
GO:0002837	regulation of immune response to tumor cell	4/724	22/18870	0.00905691	0.134457	0.123267	MR1/CEACAM1/AHR/CD274	4
GO:0035459	vesicle cargo loading	5/724	34/18870	0.00906762	0.134457	0.123267	SEC31A/CTAGE15/CTAGE4/CTAGE6/CTAGE8	5
GO:0003158	endothelium development	12/724	143/18870	0.00907617	0.134457	0.123267	LIPA/FZD4/MIR200C/KDM6B/SMAD4/ICAM1/CEACAM1/PRKD2/CXCR4/MYD88/CXCL10/VEGFA	12
GO:0001776	leukocyte homeostasis	10/724	109/18870	0.00913161	0.134839	0.123617	CSF1/FAS/LIPA/PMAIP1/MERTK/SLC7A11/CAMLG/GCNT4/TNFAIP3/TSC22D3	10
GO:2000106	regulation of leukocyte apoptotic process	9/724	93/18870	0.00936093	0.137778	0.126311	EFNA1/IRF7/CCL5/PRKD2/MERTK/SLC7A11/ST3GAL1/CD274/TSC22D3	9
GO:0000101	sulfur amino acid transport	3/724	12/18870	0.00954617	0.138267	0.12676	SLC3A2/SLC7A11/SLC7A13	3
GO:0002424	T cell mediated immune response to tumor cell	3/724	12/18870	0.00954617	0.138267	0.12676	MR1/HLA-A/AHR	3
GO:0006534	cysteine metabolic process	3/724	12/18870	0.00954617	0.138267	0.12676	CTH/GCLM/SLC7A11	3
GO:0034058	endosomal vesicle fusion	3/724	12/18870	0.00954617	0.138267	0.12676	VPS11/VPS33A/SAMD9	3
GO:0036490	regulation of translation in response to endoplasmic reticulum stress	3/724	12/18870	0.00954617	0.138267	0.12676	SESN2/PPP1R15A/EIF2AK3	3
GO:0051099	positive regulation of binding	11/724	127/18870	0.00974685	0.140726	0.129013	BAMBI/TRIM21/B2M/ANXA2/PLAUR/TRIB3/DDRGK1/DTX3L/DPH3/PARP9/EGF	11
GO:0031397	negative regulation of protein ubiquitination	8/724	78/18870	0.00996996	0.143039	0.131134	ISG15/DTX3L/CAMLG/SQSTM1/BAG2/TNFAIP3/PARP10/PLAA	8
GO:0044042	glucan metabolic process	8/724	78/18870	0.00996996	0.143039	0.131134	STK40/PHLDA2/PYGM/GABARAPL1/NR1D1/PPP1R2/PPP1R3B/RB1CC1	8
GO:0062207	regulation of pattern recognition receptor signaling pathway	12/724	145/18870	0.0100793	0.14306	0.131153	GBP2/BIRC3/IRF7/OASL/IFI35/NR1D1/RSAD2/EIF2AK2/MYD88/DDX60/IRF1/TNFAIP3	12
GO:0044409	entry into host	13/724	163/18870	0.0101947	0.14306	0.131153	SLC3A2/TRIM21/TRIM5/FURIN/ICAM1/PIKFYVE/CXCR4/TMPRSS2/PLSCR1/CXCL8/TRIM38/TRIM26/CTSL	13
GO:0140895	cell surface toll-like receptor signaling pathway	7/724	63/18870	0.0102068	0.14306	0.131153	OAS1/NFKBIA/IFI35/NR1D1/NMI/MYD88/TNFAIP3	7
GO:0032366	intracellular sterol transport	5/724	35/18870	0.0102525	0.14306	0.131153	OSBP/ANXA2/GRAMD1A/ABCG1/STARD4	5
GO:0043392	negative regulation of DNA binding	5/724	35/18870	0.0102525	0.14306	0.131153	IFI16/JUN/DDIT3/NFKBIA/SP100	5
GO:0048147	negative regulation of fibroblast proliferation	5/724	35/18870	0.0102525	0.14306	0.131153	FTH1/MED31/IFI30/TP53INP1/PARP10	5
GO:0060544	regulation of necroptotic process	5/724	35/18870	0.0102525	0.14306	0.131153	BIRC3/YBX3/RNF31/CASP8/RBCK1	5
GO:0030301	cholesterol transport	11/724	128/18870	0.0103062	0.14306	0.131153	LIPA/TSKU/OSBP/NFKBIA/FURIN/ANXA2/ABCG1/EGF/STARD4/NPC1L1/CEL	11
GO:0097237	cellular response to toxic substance	11/724	128/18870	0.0103062	0.14306	0.131153	SESN2/AIFM2/TXNRD1/GPX2/RDH11/SRXN1/ABCG2/GPX8/GPX3/SESN1/TP53INP1	11
GO:0036293	response to decreased oxygen levels	21/724	315/18870	0.0103148	0.14306	0.131153	PLK3/USF1/DDIT4/BNIP3/FZD4/TIGAR/MDM2/PML/NOL3/SMAD4/PMAIP1/EPAS1/HK2/CXCR4/NR4A2/HMOX1/FAM162A/CPEB2/EDN1/VEGFA/NDRG1	21
GO:0071347	cellular response to interleukin-1	10/724	111/18870	0.0103175	0.14306	0.131153	KMO/GBP3/GBP1/GBP2/NFKBIA/CCL5/NR1D1/MYD88/CXCL8/EDN1	10
GO:0071356	cellular response to tumor necrosis factor	17/724	238/18870	0.010581	0.145714	0.133587	GBP3/GBP1/GBP2/FAS/BIRC3/CASP4/YBX3/NFKBIA/CCL5/NR1D1/CASP8/STAT1/CXCL8/EDN1/TNFAIP3/TNFRSF21/EDA2R	17
GO:0002834	regulation of response to tumor cell	4/724	23/18870	0.010637	0.145714	0.133587	MR1/CEACAM1/AHR/CD274	4
GO:0051882	mitochondrial depolarization	4/724	23/18870	0.010637	0.145714	0.133587	MLLT11/IFI6/GCLM/ABCD1	4
GO:0071359	cellular response to dsRNA	4/724	23/18870	0.010637	0.145714	0.133587	IFIT1/IFIH1/TLR3/IFNB1	4
GO:0002228	natural killer cell mediated immunity	8/724	79/18870	0.0107318	0.145768	0.133636	RNF19B/IL18/CEACAM1/HLA-F/HLA-A/HLA-E/ULBP1/SERPINB9	8
GO:0043330	response to exogenous dsRNA	6/724	49/18870	0.0107371	0.145768	0.133636	IFIT1/SLC3A2/NFKBIA/IFIH1/TLR3/IFNB1	6
GO:0046596	regulation of viral entry into host cell	6/724	49/18870	0.0107371	0.145768	0.133636	TRIM21/TRIM5/FURIN/TMPRSS2/TRIM38/TRIM26	6
GO:0043086	negative regulation of catalytic activity	29/724	480/18870	0.0110259	0.149243	0.136822	GADD45A/IFI16/IFI6/DUSP10/IFIT1/GPRC5A/DUSP16/NOL3/SERPINB5/MIDN/PPP1R15A/CEACAM1/PLAUR/SH3BP4/TRIB3/DTX3L/SERPINI1/PARP9/LAMP3/CPEB2/SPRY1/MTRR/CAST/DUSP1/CDKN1A/VEGFA/BAG2/SERPINB9/TRIB1	29
GO:0048524	positive regulation of viral process	7/724	64/18870	0.011092	0.149693	0.137234	IFIT1/TRIM21/FURIN/CCL5/TMPRSS2/TRIM38/STOM	7
GO:0032102	negative regulation of response to external stimulus	29/724	481/18870	0.011321	0.152331	0.139652	ISG15/IFI16/USF1/DUSP10/TRIM21/PSMA1/TRAFD1/OAS1/STAT2/FURIN/ANXA2/NR1D1/RHBDF2/CEACAM1/PLAUR/NMI/SAMHD1/USP18/PARP14/DUSP1/EDN1/TRIM38/HLA-F/HLA-A/HLA-E/TNFAIP3/SERPINB9/AHR/TRIB1	29
GO:0002821	positive regulation of adaptive immune response	11/724	130/18870	0.0114984	0.153901	0.141092	MR1/IL18/B2M/RSAD2/HLA-F/HLA-H/HLA-A/HLA-E/ULBP1/TAP2/CD274	11
GO:2000142	regulation of DNA-templated transcription initiation	8/724	80/18870	0.011536	0.153901	0.141092	MED8/JUN/TAF13/FOSL1/PSMC6/NFKBIA/MED31/MED23	8
GO:1905898	positive regulation of response to endoplasmic reticulum stress	5/724	36/18870	0.0115392	0.153901	0.141092	DDIT3/HERPUD1/RNFT1/ERN1/PMAIP1	5
GO:1901222	regulation of non-canonical NF-kappaB signal transduction	10/724	113/18870	0.0116169	0.154484	0.141627	IL18/NFKBIA/TERF2IP/IFI35/EIF2AK2/NMI/RBCK1/TLR3/EDN1/TRIM56	10
GO:0043903	regulation of biological process involved in symbiotic interaction	7/724	65/18870	0.0120315	0.15762	0.144502	TRIM21/TRIM5/FURIN/TMPRSS2/CXCL8/TRIM38/TRIM26	7
GO:2000117	negative regulation of cysteine-type endopeptidase activity	7/724	65/18870	0.0120315	0.15762	0.144502	IFI16/IFI6/NOL3/PLAUR/LAMP3/CAST/VEGFA	7
GO:0016237	lysosomal microautophagy	3/724	13/18870	0.0120607	0.15762	0.144502	ATG13/ATG16L1/RB1CC1	3
GO:0042976	activation of Janus kinase activity	3/724	13/18870	0.0120607	0.15762	0.144502	IL6R/CCL5/GH1	3
GO:0051036	regulation of endosome size	3/724	13/18870	0.0120607	0.15762	0.144502	BLOC1S2/RAB11A/ALS2	3
GO:1990253	cellular response to leucine starvation	3/724	13/18870	0.0120607	0.15762	0.144502	SESN2/RRAGD/SESN1	3
GO:1901874	negative regulation of post-translational protein modification	9/724	97/18870	0.0121654	0.158533	0.145339	ISG15/TRIM21/DTX3L/CAMLG/SQSTM1/BAG2/TNFAIP3/PARP10/PLAA	9
GO:0032727	positive regulation of interferon-alpha production	4/724	24/18870	0.0123847	0.160472	0.147116	IRF7/IFIH1/STAT1/TLR3	4
GO:1903902	positive regulation of viral life cycle	4/724	24/18870	0.0123847	0.160472	0.147116	TRIM21/FURIN/TMPRSS2/TRIM38	4
GO:0032872	regulation of stress-activated MAPK cascade	14/724	186/18870	0.0126784	0.163811	0.150177	GADD45A/DUSP10/FAS/DUSP16/NBR1/EIF2AK2/MYD88/TLR3/ZNF622/DUSP1/VEGFA/SDCBP/RB1CC1/EDA2R	14
GO:2001234	negative regulation of apoptotic signaling pathway	17/724	243/18870	0.0128068	0.164824	0.151106	CTH/IFI6/GCLM/ITPRIP/MDM2/YBX3/HERPUD1/NOL3/ICAM1/PLAUR/NR4A2/HMOX1/TNFAIP3/GRINA/RB1CC1/CREB3/SLC25A6	17
GO:0097345	mitochondrial outer membrane permeabilization	5/724	37/18870	0.0129314	0.164824	0.151106	BLOC1S2/BNIP3/NMT1/BBC3/SLC25A6	5
GO:0010332	response to gamma radiation	6/724	51/18870	0.0129694	0.164824	0.151106	TIGAR/MDM2/LIG4/PML/CXCL10/CDKN1A	6
GO:0032365	intracellular lipid transport	6/724	51/18870	0.0129694	0.164824	0.151106	OSBP/ANXA2/GRAMD1A/ABCG1/STARD4/ABCD1	6
GO:1903747	regulation of establishment of protein localization to mitochondrion	6/724	51/18870	0.0129694	0.164824	0.151106	SH3GLB1/ATG13/VPS11/RNF31/NMT1/BBC3	6
GO:0044403	biological process involved in symbiotic interaction	21/724	322/18870	0.0129743	0.164824	0.151106	JUN/IFIT1/SLC3A2/TRIM21/TRIM5/IFI27/FURIN/CCL5/ICAM1/PIKFYVE/CXCR4/TMPRSS2/MYD88/PLSCR1/CXCL8/TRIM38/TRIM26/CHMP5/CTSL/STOM/RAB9A	21
GO:0000079	regulation of cyclin-dependent protein serine/threonine kinase activity	8/724	82/18870	0.0132761	0.168188	0.15419	GADD45A/CCNJ/SERTAD1/CCNG2/HERC5/CDK7/CDKN1A/CDKN2B	8
GO:0007034	vacuolar transport	13/724	169/18870	0.0135066	0.170634	0.156432	LIPA/VPS11/VPS33A/ATG14/NAGPA/EHD3/GCC2/ALS2/DTX3L/SQSTM1/ATP6V0D2/CHMP5/C9orf72	13
GO:0016485	protein processing	17/724	245/18870	0.0137938	0.17313	0.15872	IFI16/CTSS/SDE2/ERO1B/CASP4/MDM2/CHAC1/FURIN/ANXA2/NOL3/PLAUR/CASP8/TMPRSS2/ECE2/CAST/BAG2/CTSL	17
GO:0002706	regulation of lymphocyte mediated immunity	14/724	188/18870	0.0138184	0.17313	0.15872	MR1/IL18/B2M/CEACAM1/RSAD2/HLA-F/HLA-H/HLA-A/HLA-E/ULBP1/SERPINB9/TAP2/AHR/IFNB1	14
GO:0044000	movement in host	14/724	188/18870	0.0138184	0.17313	0.15872	SLC3A2/TRIM21/TRIM5/FURIN/ICAM1/PIKFYVE/CXCR4/TMPRSS2/PLSCR1/CXCL8/TRIM38/TRIM26/CHMP5/CTSL	14
GO:0042180	cellular ketone metabolic process	16/724	226/18870	0.0139268	0.174009	0.159526	KMO/AIFM2/NMT1/NR1D1/CYP4F11/CEACAM1/INSIG2/KYNU/COQ10B/TRIB3/SLC7A11/STARD4/NQO2/NR4A3/MID1IP1/ABCD1	16
GO:0070613	regulation of protein processing	7/724	67/18870	0.0140804	0.175446	0.160843	MDM2/CHAC1/ANXA2/NOL3/PLAUR/CAST/BAG2	7
GO:0007041	lysosomal transport	11/724	134/18870	0.0141958	0.175845	0.161209	LIPA/VPS11/VPS33A/ATG14/NAGPA/EHD3/GCC2/ALS2/DTX3L/CHMP5/C9orf72	11
GO:0050819	negative regulation of coagulation	6/724	52/18870	0.0141993	0.175845	0.161209	USF1/ANXA2/CEACAM1/PLAUR/PROCR/EDN1	6
GO:0060586	multicellular organismal-level iron ion homeostasis	4/724	25/18870	0.0143058	0.175845	0.161209	B2M/FECH/EPAS1/HMOX1	4
GO:0070233	negative regulation of T cell apoptotic process	4/724	25/18870	0.0143058	0.175845	0.161209	EFNA1/CCL5/ST3GAL1/TSC22D3	4
GO:0072576	liver morphogenesis	4/724	25/18870	0.0143058	0.175845	0.161209	LIPA/CEACAM1/CEBPB/TNFAIP3	4
GO:0070302	regulation of stress-activated protein kinase signaling cascade	14/724	189/18870	0.0144173	0.176738	0.162028	GADD45A/DUSP10/FAS/DUSP16/NBR1/EIF2AK2/MYD88/TLR3/ZNF622/DUSP1/VEGFA/SDCBP/RB1CC1/EDA2R	14
GO:0033002	muscle cell proliferation	17/724	247/18870	0.0148395	0.179974	0.164995	IL6R/JUN/IL18/MDM2/DDIT3/SAV1/CCL5/ERN1/STAT1/HMOX1/MYD88/HBEGF/EDN1/CDKN1A/TNFAIP3/TRIB1/NR4A3	17
GO:0042182	ketone catabolic process	3/724	14/18870	0.0149187	0.179974	0.164995	CYP4F11/KYNU/NQO2	3
GO:0043558	regulation of translational initiation in response to stress	3/724	14/18870	0.0149187	0.179974	0.164995	FECH/PPP1R15A/EIF2AK3	3
GO:0061469	regulation of type B pancreatic cell proliferation	3/724	14/18870	0.0149187	0.179974	0.164995	NR4A1/NR1D1/NR4A3	3
GO:0072075	metanephric mesenchyme development	3/724	14/18870	0.0149187	0.179974	0.164995	SMAD4/STAT1/BASP1	3
GO:0098792	xenophagy	3/724	14/18870	0.0149187	0.179974	0.164995	OPTN/RNF31/ATG16L1	3
GO:0072332	intrinsic apoptotic signaling pathway by p53 class mediator	8/724	84/18870	0.0152006	0.182889	0.167668	IFI16/PHLDA3/DDIT4/MDM2/PML/PMAIP1/CDKN1A/EDA2R	8
GO:0002449	lymphocyte mediated immunity	23/724	368/18870	0.0153513	0.184215	0.168883	MR1/RNF19B/NCR3LG1/IRF7/IL18/C1S/LIG4/BATF/B2M/ICAM1/CEACAM1/RSAD2/MYD88/BTN3A3/HLA-F/HLA-H/HLA-A/HLA-E/ULBP1/SERPINB9/TAP2/AHR/IFNB1	23
GO:0002700	regulation of production of molecular mediator of immune response	14/724	191/18870	0.0156748	0.187602	0.171988	IL18/LACC1/B2M/BST2/KLK7/RSAD2/MYD88/TLR3/HLA-F/HLA-A/HLA-E/DNAJB9/NR4A3/IFNB1	14
GO:0002703	regulation of leukocyte mediated immunity	17/724	249/18870	0.015946	0.190348	0.174505	MR1/IL18/B2M/ICAM1/BST2/CEACAM1/RSAD2/TLR3/HLA-F/HLA-H/HLA-A/HLA-E/ULBP1/SERPINB9/TAP2/AHR/IFNB1	17
GO:0045746	negative regulation of Notch signaling pathway	5/724	39/18870	0.0160469	0.190551	0.174692	NFKBIA/CHAC1/DLX2/MIR1224/CCNC	5
GO:0051938	L-glutamate import	5/724	39/18870	0.0160469	0.190551	0.174692	KMO/SLC38A6/SLC7A11/CLN8/SLC7A13	5
GO:0051101	regulation of DNA binding	8/724	85/18870	0.0162352	0.191101	0.175196	IFI16/JUN/DDIT3/NFKBIA/PLAUR/SP100/DDRGK1/EGF	8
GO:1904029	regulation of cyclin-dependent protein kinase activity	8/724	85/18870	0.0162352	0.191101	0.175196	GADD45A/CCNJ/SERTAD1/CCNG2/HERC5/CDK7/CDKN1A/CDKN2B	8
GO:0006869	lipid transport	27/724	453/18870	0.0162383	0.191101	0.175196	CYP4A11/LIPA/TSKU/OSBP/FZD4/LRP10/NFKBIA/FURIN/ANXA2/SPNS1/GRAMD1A/CEACAM1/ABCG1/APOL6/APOL2/PLSCR2/PLSCR1/EGF/ABCG2/STARD4/EDN1/NPC1L1/PNPLA8/CLN8/SLC10A5/CEL/ABCD1	27
GO:1904892	regulation of receptor signaling pathway via STAT	10/724	119/18870	0.0162612	0.191101	0.175196	GADD45A/IL6R/SOCS1/CCL5/GH1/IFNL1/MIRLET7C/PARP14/EGF/IFNB1	10
GO:0051701	biological process involved in interaction with host	15/724	211/18870	0.016341	0.191312	0.175389	IFIT1/SLC3A2/TRIM21/TRIM5/FURIN/ICAM1/PIKFYVE/CXCR4/TMPRSS2/PLSCR1/CXCL8/TRIM38/TRIM26/CHMP5/CTSL	15
GO:0002726	positive regulation of T cell cytokine production	4/724	26/18870	0.0164054	0.191312	0.175389	IL18/B2M/RSAD2/HLA-A	4
GO:0032816	positive regulation of natural killer cell activation	4/724	26/18870	0.0164054	0.191312	0.175389	IL15RA/IL18/HLA-F/HLA-E	4
GO:0005976	polysaccharide metabolic process	9/724	102/18870	0.0164981	0.191902	0.17593	STK40/PHLDA2/PYGM/GABARAPL1/NR1D1/PPP1R2/EGF/PPP1R3B/RB1CC1	9
GO:0002699	positive regulation of immune effector process	18/724	270/18870	0.0167085	0.193852	0.177718	MR1/IL18/LACC1/B2M/MIR520B/KLK7/RSAD2/MYD88/TLR3/DDX60/HLA-F/HLA-H/HLA-A/HLA-E/ULBP1/TAP2/DNAJB9/NR4A3	18
GO:0046718	viral entry into host cell	12/724	156/18870	0.0172119	0.199186	0.182608	SLC3A2/TRIM21/TRIM5/FURIN/ICAM1/PIKFYVE/CXCR4/TMPRSS2/PLSCR1/TRIM38/TRIM26/CTSL	12
GO:0055088	lipid homeostasis	13/724	175/18870	0.0175891	0.202691	0.185822	SESN2/USF1/LIPA/TSKU/IL18/ABHD4/NR1D1/ABCG1/MYLIP/NPC1L1/PNPLA8/CLN8/ABCD1	13
GO:0002752	cell surface pattern recognition receptor signaling pathway	7/724	70/18870	0.017604	0.202691	0.185822	OAS1/NFKBIA/IFI35/NR1D1/NMI/MYD88/TNFAIP3	7
GO:0010742	macrophage derived foam cell differentiation	5/724	40/18870	0.0177767	0.203648	0.186699	CSF1/IL18/NFKBIA/STAT1/ABCG1	5
GO:0062098	regulation of programmed necrotic cell death	5/724	40/18870	0.0177767	0.203648	0.186699	BIRC3/YBX3/RNF31/CASP8/RBCK1	5
GO:0043374	CD8-positive, alpha-beta T cell differentiation	3/724	15/18870	0.0181256	0.205574	0.188464	SOCS1/EOMES/IRF1	3
GO:0070207	protein homotrimerization	3/724	15/18870	0.0181256	0.205574	0.188464	MLKL/PNPT1/STEAP4	3
GO:0072537	fibroblast activation	3/724	15/18870	0.0181256	0.205574	0.188464	GCLM/ACTA2/MDM2	3
GO:1900102	negative regulation of endoplasmic reticulum unfolded protein response	3/724	15/18870	0.0181256	0.205574	0.188464	PPP1R15A/DDRGK1/DNAJB9	3
GO:0071214	cellular response to abiotic stimulus	21/724	334/18870	0.0187762	0.211896	0.19426	GADD45A/IFI16/SDE2/FAS/BNIP3/MDM2/YBX3/LIG4/RDH11/INO80/TMEM87A/NMT1/CASP8/MYD88/XPC/TLR3/IRF1/CDKN1A/TNFRSF10B/TNFRSF10A/TP53INP1	21
GO:0104004	cellular response to environmental stimulus	21/724	334/18870	0.0187762	0.211896	0.19426	GADD45A/IFI16/SDE2/FAS/BNIP3/MDM2/YBX3/LIG4/RDH11/INO80/TMEM87A/NMT1/CASP8/MYD88/XPC/TLR3/IRF1/CDKN1A/TNFRSF10B/TNFRSF10A/TP53INP1	21
GO:0098754	detoxification	12/724	158/18870	0.0188382	0.212069	0.194419	SESN2/OSCP1/AIFM2/TXNRD1/GPX2/RDH11/SRXN1/ABCG2/GPX8/GPX3/SESN1/TP53INP1	12
GO:1903317	regulation of protein maturation	7/724	71/18870	0.0189052	0.212298	0.194629	MDM2/CHAC1/ANXA2/NOL3/PLAUR/CAST/BAG2	7
GO:0090077	foam cell differentiation	5/724	41/18870	0.0196253	0.2195	0.201231	CSF1/IL18/NFKBIA/STAT1/ABCG1	5
GO:0032147	activation of protein kinase activity	8/724	88/18870	0.019643	0.2195	0.201231	IL6R/IL18/CCL5/GH1/TLR3/VEGFA/TNFRSF10B/TNFRSF10A	8
GO:0032722	positive regulation of chemokine production	7/724	72/18870	0.0202722	0.225975	0.207168	IL6R/IL18/OAS1/EIF2AK2/HMOX1/MYD88/TLR3	7
GO:0033674	positive regulation of kinase activity	21/724	337/18870	0.0205027	0.227986	0.209011	CSF1/IL6R/EFNA1/DUSP12/IL18/TIGAR/ATG14/CEMIP/CCL5/GH1/ERN1/MERTK/ALS2/EGF/TLR3/ZNF622/EDN1/CDKN1A/VEGFA/TNFRSF10B/TNFRSF10A	21
GO:0046425	regulation of receptor signaling pathway via JAK-STAT	9/724	106/18870	0.0207031	0.229652	0.210539	GADD45A/IL6R/SOCS1/CCL5/GH1/IFNL1/PARP14/EGF/IFNB1	9
GO:0001960	negative regulation of cytokine-mediated signaling pathway	8/724	89/18870	0.0208843	0.229981	0.21084	ISG15/OAS1/STAT2/CCL5/SAMHD1/MIRLET7C/USP18/PARP14	8
GO:0006112	energy reserve metabolic process	8/724	89/18870	0.0208843	0.229981	0.21084	STK40/PHLDA2/PYGM/GABARAPL1/NR1D1/PPP1R2/PPP1R3B/RB1CC1	8
GO:0048145	regulation of fibroblast proliferation	8/724	89/18870	0.0208843	0.229981	0.21084	FTH1/LIG4/PML/MED31/IFI30/CDKN1A/TP53INP1/PARP10	8
GO:0043393	regulation of protein binding	11/724	142/18870	0.0209886	0.230015	0.210871	BAMBI/IFIT2/IFIT1/TRIM21/B2M/ANXA2/TRIB3/SLPI/DTX3L/CDKN1A/BAG2	11
GO:0043405	regulation of MAP kinase activity	11/724	142/18870	0.0209886	0.230015	0.210871	DUSP10/DUSP16/GH1/ERN1/TRIB3/EGF/SPRY1/DUSP1/EDN1/VEGFA/TRIB1	11
GO:0045446	endothelial cell differentiation	10/724	124/18870	0.0210807	0.230469	0.211287	LIPA/FZD4/MIR200C/KDM6B/SMAD4/ICAM1/CEACAM1/CXCR4/MYD88/VEGFA	10
GO:0070423	nucleotide-binding oligomerization domain containing signaling pathway	4/724	28/18870	0.0211582	0.230761	0.211555	BIRC3/LACC1/NFKBIA/TNFAIP3	4
GO:0007595	lactation	5/724	42/18870	0.0215955	0.231198	0.211956	OAS2/VDR/HK2/VEGFA/UPRT	5
GO:0042092	type 2 immune response	5/724	42/18870	0.0215955	0.231198	0.211956	IL18/BATF/IFNL1/RSAD2/IFNB1	5
GO:0006750	glutathione biosynthetic process	3/724	16/18870	0.0216844	0.231198	0.211956	GCLM/CHAC1/SLC7A11	3
GO:0007250	activation of NF-kappaB-inducing kinase activity	3/724	16/18870	0.0216844	0.231198	0.211956	TLR3/TNFRSF10B/TNFRSF10A	3
GO:0034497	protein localization to phagophore assembly site	3/724	16/18870	0.0216844	0.231198	0.211956	ATG13/WIPI1/ATG16L1	3
GO:0045651	positive regulation of macrophage differentiation	3/724	16/18870	0.0216844	0.231198	0.211956	CSF1/CASP8/TRIB1	3
GO:0097401	synaptic vesicle lumen acidification	3/724	16/18870	0.0216844	0.231198	0.211956	ATP6V1D/ATP6V1E1/ATP6V1B2	3
GO:1901142	insulin metabolic process	3/724	16/18870	0.0216844	0.231198	0.211956	ERO1B/ERN1/CEACAM1	3
GO:0045109	intermediate filament organization	7/724	73/18870	0.0217066	0.231198	0.211956	KRT80/KRT81/KRT72/KRT10/KRT12/KRT33A/KLHL24	7
GO:0051881	regulation of mitochondrial membrane potential	7/724	73/18870	0.0217066	0.231198	0.211956	MLLT11/IFI6/GCLM/LIPA/BNIP3/PMAIP1/ABCD1	7
GO:0042060	wound healing	25/724	423/18870	0.0221091	0.2349	0.215349	GRHL3/USF1/ENTPD1/TSKU/ANXA2/MYL12A/CYP4F11/CEACAM1/PLAUR/MERTK/CXCR4/PROCR/HMOX1/PLSCR1/TEC/SLC7A11/OCLN/HBEGF/EDN1/CDKN1A/VEGFA/TNFAIP3/CLDN4/CHMP5/B4GALT1	25
GO:0002698	negative regulation of immune effector process	10/724	125/18870	0.0221574	0.2349	0.215349	DUSP10/IFNL1/BST2/CEACAM1/HLA-F/HLA-A/HLA-E/SERPINB9/AHR/IFNB1	10
GO:0034612	response to tumor necrosis factor	17/724	259/18870	0.0224687	0.237645	0.217866	GBP3/GBP1/GBP2/FAS/BIRC3/CASP4/YBX3/NFKBIA/CCL5/NR1D1/CASP8/STAT1/CXCL8/EDN1/TNFAIP3/TNFRSF21/EDA2R	17
GO:0002224	toll-like receptor signaling pathway	7/724	74/18870	0.0232099	0.244915	0.224531	CTSS/BIRC3/IRF7/FOSL1/MYD88/TLR3/IRF1	7
GO:0019369	arachidonic acid metabolic process	6/724	58/18870	0.023312	0.245257	0.224845	CYP4A11/CYP2J2/CYP4F11/PLA2G4C/PNPLA8/FAAH2	6
GO:0016052	carbohydrate catabolic process	12/724	163/18870	0.0234041	0.245257	0.224845	PGD/PFKFB2/DDIT4/LIPA/PYGM/TIGAR/GABARAPL1/MAN2B1/HK2/NEU1/PPP1R3B/RB1CC1	12
GO:0043281	regulation of cysteine-type endopeptidase activity involved in apoptotic process	12/724	163/18870	0.0234041	0.245257	0.224845	IFI6/FAS/NOL3/PMAIP1/PLAUR/BBC3/CASP8/EIF2AK3/FAM162A/LAMP3/VEGFA/ACER2	12
GO:0016482	cytosolic transport	13/724	182/18870	0.02346	0.245279	0.224864	VPS11/BET1L/STX5/KIF5A/ATG14/RAB11A/TMEM87A/WIPI1/EHD3/GCC2/PIKFYVE/TBC1D23/RAB9A	13
GO:1902110	positive regulation of mitochondrial membrane permeability involved in apoptotic process	5/724	43/18870	0.02369	0.246201	0.22571	BLOC1S2/BNIP3/NMT1/BBC3/SLC25A6	5
GO:0002710	negative regulation of T cell mediated immunity	4/724	29/18870	0.0238189	0.246201	0.22571	CEACAM1/HLA-F/AHR/IFNB1	4
GO:0015813	L-glutamate transmembrane transport	4/724	29/18870	0.0238189	0.246201	0.22571	SLC38A6/SLC7A11/CLN8/SLC7A13	4
GO:0035872	nucleotide-binding domain, leucine rich repeat containing receptor signaling pathway	4/724	29/18870	0.0238189	0.246201	0.22571	BIRC3/LACC1/NFKBIA/TNFAIP3	4
GO:0090025	regulation of monocyte chemotaxis	4/724	29/18870	0.0238189	0.246201	0.22571	CCL5/CXCL10/DUSP1/CREB3	4
GO:2001235	positive regulation of apoptotic signaling pathway	11/724	145/18870	0.0240693	0.248225	0.227565	ATF3/CTSS/FAS/DDIT3/PML/PMAIP1/DEDD2/BBC3/RBCK1/CTSL/IFNB1	11
GO:0010822	positive regulation of mitochondrion organization	7/724	75/18870	0.0247834	0.255011	0.233787	MLLT11/BNIP3/NMT1/PMAIP1/PLAUR/BBC3/FAM162A	7
GO:0031638	zymogen activation	6/724	59/18870	0.025139	0.256717	0.23535	IFI16/FURIN/ANXA2/PLAUR/CASP8/CTSL	6
GO:0051289	protein homotetramerization	6/724	59/18870	0.025139	0.256717	0.23535	CTH/B2M/VASP/SAMHD1/ACOT13/ME1	6
GO:2000107	negative regulation of leukocyte apoptotic process	6/724	59/18870	0.025139	0.256717	0.23535	EFNA1/IRF7/CCL5/MERTK/ST3GAL1/TSC22D3	6
GO:0003159	morphogenesis of an endothelium	3/724	17/18870	0.025596	0.256717	0.23535	PRKD2/CXCR4/CXCL10	3
GO:0043129	surfactant homeostasis	3/724	17/18870	0.025596	0.256717	0.23535	OAS1/EPAS1/VEGFA	3
GO:0061154	endothelial tube morphogenesis	3/724	17/18870	0.025596	0.256717	0.23535	PRKD2/CXCR4/CXCL10	3
GO:0070206	protein trimerization	3/724	17/18870	0.025596	0.256717	0.23535	MLKL/PNPT1/STEAP4	3
GO:0072074	kidney mesenchyme development	3/724	17/18870	0.025596	0.256717	0.23535	SMAD4/STAT1/BASP1	3
GO:0090083	regulation of inclusion body assembly	3/724	17/18870	0.025596	0.256717	0.23535	PSMC6/DNAJA4/IFNB1	3
GO:0097067	cellular response to thyroid hormone stimulus	3/724	17/18870	0.025596	0.256717	0.23535	GCLM/CTSS/CTSL	3
GO:1901522	positive regulation of transcription from RNA polymerase II promoter involved in cellular response to chemical stimulus	3/724	17/18870	0.025596	0.256717	0.23535	SMAD4/VEGFA/CREB3	3
GO:0010951	negative regulation of endopeptidase activity	10/724	128/18870	0.0256265	0.256717	0.23535	IFI16/IFI6/NOL3/SERPINB5/PLAUR/SERPINI1/LAMP3/CAST/VEGFA/SERPINB9	10
GO:0042771	intrinsic apoptotic signaling pathway in response to DNA damage by p53 class mediator	5/724	44/18870	0.0259111	0.258429	0.23692	IFI16/PHLDA3/DDIT4/PML/CDKN1A	5
GO:0046640	regulation of alpha-beta T cell proliferation	5/724	44/18870	0.0259111	0.258429	0.23692	IL18/IRF1/HLA-A/HLA-E/CD274	5
GO:0039531	regulation of viral-induced cytoplasmic pattern recognition receptor signaling pathway	8/724	93/18870	0.0264066	0.262795	0.240923	GBP2/BIRC3/OASL/RSAD2/EIF2AK2/MYD88/DDX60/TNFAIP3	8
GO:0010955	negative regulation of protein processing	4/724	30/18870	0.0266732	0.263717	0.241768	MDM2/CHAC1/NOL3/CAST	4
GO:1900101	regulation of endoplasmic reticulum unfolded protein response	4/724	30/18870	0.0266732	0.263717	0.241768	ERN1/PPP1R15A/DDRGK1/DNAJB9	4
GO:1903318	negative regulation of protein maturation	4/724	30/18870	0.0266732	0.263717	0.241768	MDM2/CHAC1/NOL3/CAST	4
GO:0002708	positive regulation of lymphocyte mediated immunity	10/724	129/18870	0.0268649	0.265036	0.242977	MR1/IL18/B2M/RSAD2/HLA-F/HLA-H/HLA-A/HLA-E/ULBP1/TAP2	10
GO:0070228	regulation of lymphocyte apoptotic process	6/724	60/18870	0.0270589	0.266372	0.244202	EFNA1/CCL5/PRKD2/ST3GAL1/CD274/TSC22D3	6
GO:0031929	TOR signaling	12/724	167/18870	0.0276059	0.271169	0.2486	SESN2/RRAGC/DDIT4/LIPA/RHEBL1/SH3BP4/LAMTOR3/UBR2/RRAGD/SESN1/C9orf72/OTUD5	12
GO:0043648	dicarboxylic acid metabolic process	8/724	94/18870	0.0279318	0.272605	0.249916	KMO/GCLM/ALDH1L2/QPRT/KYNU/SLC7A11/MTRR/ME1	8
GO:0045104	intermediate filament cytoskeleton organization	8/724	94/18870	0.0279318	0.272605	0.249916	KRT80/KRT81/KRT72/KRT10/KRT12/KRT33A/KLHL24/CLN8	8
GO:0060761	negative regulation of response to cytokine stimulus	8/724	94/18870	0.0279318	0.272605	0.249916	ISG15/OAS1/STAT2/CCL5/SAMHD1/MIRLET7C/USP18/PARP14	8
GO:0140894	endolysosomal toll-like receptor signaling pathway	5/724	45/18870	0.0282609	0.274638	0.25178	OAS1/RSAD2/MYD88/TLR3/TNFAIP3	5
GO:1902686	mitochondrial outer membrane permeabilization involved in programmed cell death	5/724	45/18870	0.0282609	0.274638	0.25178	BLOC1S2/BNIP3/NMT1/BBC3/SLC25A6	5
GO:0050731	positive regulation of peptidyl-tyrosine phosphorylation	12/724	168/18870	0.0287368	0.278074	0.25493	IL6R/EFNA1/OSBP/IL18/CCL5/GH1/IFNL1/PARP14/PARP9/EGF/HBEGF/VEGFA	12
GO:1990845	adaptive thermogenesis	12/724	168/18870	0.0287368	0.278074	0.25493	LIPA/IL18/DDIT3/DYNC1H1/KDM6B/NR1D1/EPAS1/CXCR4/CEBPB/ACOT13/VEGFA/TFE3	12
GO:0032092	positive regulation of protein binding	6/724	61/18870	0.0290735	0.280165	0.256847	BAMBI/TRIM21/B2M/ANXA2/TRIB3/DTX3L	6
GO:0070661	leukocyte proliferation	21/724	350/18870	0.0294432	0.280165	0.256847	CSF1/VTCN1/LIPA/IL18/LMBR1L/PSMB10/CCL5/BST2/CEBPB/MYD88/AZI2/IRF1/BTN3A1/HLA-A/HLA-E/CDKN1A/TNFAIP3/TNFRSF21/AHR/CD274/IFNB1	21
GO:0045103	intermediate filament-based process	8/724	95/18870	0.0295168	0.280165	0.256847	KRT80/KRT81/KRT72/KRT10/KRT12/KRT33A/KLHL24/CLN8	8
GO:1902042	negative regulation of extrinsic apoptotic signaling pathway via death domain receptors	4/724	31/18870	0.0297234	0.280165	0.256847	ITPRIP/ICAM1/HMOX1/TNFAIP3	4
GO:0006595	polyamine metabolic process	3/724	18/18870	0.0298597	0.280165	0.256847	SAT2/SMOX/SAT1	3
GO:0009313	oligosaccharide catabolic process	3/724	18/18870	0.0298597	0.280165	0.256847	PGD/MAN2B1/NEU1	3
GO:0019184	nonribosomal peptide biosynthetic process	3/724	18/18870	0.0298597	0.280165	0.256847	GCLM/CHAC1/SLC7A11	3
GO:0035455	response to interferon-alpha	3/724	18/18870	0.0298597	0.280165	0.256847	BST2/EIF2AK2/LAMP3	3
GO:0035970	peptidyl-threonine dephosphorylation	3/724	18/18870	0.0298597	0.280165	0.256847	DUSP10/PPM1K/DUSP1	3
GO:0036499	PERK-mediated unfolded protein response	3/724	18/18870	0.0298597	0.280165	0.256847	DDIT3/PPP1R15A/EIF2AK3	3
GO:0042481	regulation of odontogenesis	3/724	18/18870	0.0298597	0.280165	0.256847	CSF1/EDN1/TNFRSF11B	3
GO:0043217	myelin maintenance	3/724	18/18870	0.0298597	0.280165	0.256847	CXCR4/NDRG1/ABCD1	3
GO:0051250	negative regulation of lymphocyte activation	12/724	169/18870	0.0299009	0.280165	0.256847	VTCN1/SOCS1/IFNL1/CEACAM1/MERTK/CEBPB/IRF1/HLA-F/TNFAIP3/TNFRSF21/CD274/IFNB1	12
GO:0120161	regulation of cold-induced thermogenesis	11/724	150/18870	0.0299157	0.280165	0.256847	IL18/DDIT3/DYNC1H1/KDM6B/NR1D1/EPAS1/CXCR4/CEBPB/ACOT13/VEGFA/TFE3	11
GO:0051347	positive regulation of transferase activity	24/724	414/18870	0.0299343	0.280165	0.256847	CSF1/IL6R/EFNA1/DUSP12/IL18/TIGAR/ATG14/CEMIP/ARRDC4/CCL5/GH1/ERN1/MERTK/ALS2/TRIB3/PARM1/EGF/TLR3/ZNF622/EDN1/CDKN1A/VEGFA/TNFRSF10B/TNFRSF10A	24
GO:0010827	regulation of glucose transmembrane transport	7/724	78/18870	0.0299385	0.280165	0.256847	RNASEL/GH1/HK2/TRIB3/OCLN/EDN1/NR4A3	7
GO:0002690	positive regulation of leukocyte chemotaxis	8/724	96/18870	0.0311627	0.290151	0.266002	CSF1/IL6R/CCL5/CXCL8/CXCL10/EDN1/VEGFA/CREB3	8
GO:0060261	positive regulation of transcription initiation by RNA polymerase II	6/724	62/18870	0.0311841	0.290151	0.266002	MED8/TAF13/PSMC6/NFKBIA/MED31/MED23	6
GO:0106106	cold-induced thermogenesis	11/724	151/18870	0.031197	0.290151	0.266002	IL18/DDIT3/DYNC1H1/KDM6B/NR1D1/EPAS1/CXCR4/CEBPB/ACOT13/VEGFA/TFE3	11
GO:0072594	establishment of protein localization to organelle	26/724	459/18870	0.0314798	0.292184	0.267866	SH3GLB1/ATG13/VPS11/DDIT3/RNF31/NFKBIA/ATG14/RAB11A/PML/HERPUD1/NAGPA/CD68/NMT1/WBP2/BBC3/HK2/GCC2/SRPRB/LAMP3/SQSTM1/SGTB/CDKN1A/TNFAIP3/PEX3/ZFAND2A/KPNA7	26
GO:0070972	protein localization to endoplasmic reticulum	7/724	79/18870	0.0318058	0.294608	0.270088	HERPUD1/PPP1R15A/INSIG2/DDRGK1/SRPRB/SGTB/ZFAND2A	7
GO:0030879	mammary gland development	10/724	133/18870	0.0322466	0.296981	0.272263	CSF1/IRF6/OAS2/VDR/PML/HK2/CEBPB/EGF/VEGFA/UPRT	10
GO:0061041	regulation of wound healing	10/724	133/18870	0.0322466	0.296981	0.272263	USF1/ANXA2/CEACAM1/PLAUR/CXCR4/OCLN/HBEGF/EDN1/TNFAIP3/CLDN4	10
GO:0051403	stress-activated MAPK cascade	15/724	230/18870	0.0322578	0.296981	0.272263	GADD45A/DUSP10/FAS/DUSP16/NBR1/EIF2AK2/MYD88/TLR3/ZNF622/DUSP1/VEGFA/SDCBP/TRIB1/RB1CC1/EDA2R	15
GO:0019082	viral protein processing	4/724	32/18870	0.0329714	0.301718	0.276607	FURIN/PARP9/ST3GAL1/PARP10	4
GO:0032367	intracellular cholesterol transport	4/724	32/18870	0.0329714	0.301718	0.276607	OSBP/ANXA2/ABCG1/STARD4	4
GO:0060055	angiogenesis involved in wound healing	4/724	32/18870	0.0329714	0.301718	0.276607	CXCR4/VEGFA/TNFAIP3/B4GALT1	4
GO:0035794	positive regulation of mitochondrial membrane permeability	5/724	47/18870	0.0333547	0.303736	0.278456	BLOC1S2/BNIP3/NMT1/BBC3/SLC25A6	5
GO:0046633	alpha-beta T cell proliferation	5/724	47/18870	0.0333547	0.303736	0.278456	IL18/IRF1/HLA-A/HLA-E/CD274	5
GO:0033059	cellular pigmentation	6/724	63/18870	0.0333922	0.303736	0.278456	BLOC1S2/VPS33A/RAB11A/PIKFYVE/BBS7/RAB32	6
GO:0032943	mononuclear cell proliferation	19/724	314/18870	0.034405	0.308627	0.28294	CSF1/VTCN1/LIPA/IL18/LMBR1L/PSMB10/CCL5/CEBPB/MYD88/AZI2/IRF1/BTN3A1/HLA-A/HLA-E/CDKN1A/TNFRSF21/AHR/CD274/IFNB1	19
GO:0010663	positive regulation of striated muscle cell apoptotic process	3/724	19/18870	0.0344728	0.308627	0.28294	BNIP3/TIGAR/SMAD4	3
GO:0010666	positive regulation of cardiac muscle cell apoptotic process	3/724	19/18870	0.0344728	0.308627	0.28294	BNIP3/TIGAR/SMAD4	3
GO:0035743	CD4-positive, alpha-beta T cell cytokine production	3/724	19/18870	0.0344728	0.308627	0.28294	IL18/RSAD2/IFNB1	3
GO:0044804	nucleophagy	3/724	19/18870	0.0344728	0.308627	0.28294	ATG13/WIPI1/RB1CC1	3
GO:0070431	nucleotide-binding oligomerization domain containing 2 signaling pathway	3/724	19/18870	0.0344728	0.308627	0.28294	LACC1/NFKBIA/TNFAIP3	3
GO:0071391	cellular response to estrogen stimulus	3/724	19/18870	0.0344728	0.308627	0.28294	MDM2/WBP2/SERPINB9	3
GO:0097494	regulation of vesicle size	3/724	19/18870	0.0344728	0.308627	0.28294	BLOC1S2/RAB11A/ALS2	3
GO:0042147	retrograde transport, endosome to Golgi	8/724	98/18870	0.0346406	0.309519	0.283758	BET1L/STX5/TMEM87A/EHD3/GCC2/PIKFYVE/TBC1D23/RAB9A	8
GO:0002262	myeloid cell homeostasis	12/724	173/18870	0.0348982	0.31121	0.285308	ISG15/CSF1/LIPA/B2M/FECH/EPAS1/MERTK/STAT1/HMOX1/SLC7A11/GCNT4/VEGFA	12
GO:0030225	macrophage differentiation	6/724	64/18870	0.0356991	0.317109	0.290716	CSF1/SOCS1/CASP8/MYD88/VEGFA/TRIB1	6
GO:0062208	positive regulation of pattern recognition receptor signaling pathway	6/724	64/18870	0.0356991	0.317109	0.290716	GBP2/OASL/IFI35/RSAD2/MYD88/DDX60	6
GO:0030195	negative regulation of blood coagulation	5/724	48/18870	0.0361018	0.32006	0.293422	USF1/ANXA2/CEACAM1/PLAUR/EDN1	5
GO:0010743	regulation of macrophage derived foam cell differentiation	4/724	33/18870	0.0364184	0.320242	0.293588	CSF1/IL18/NFKBIA/ABCG1	4
GO:0006576	biogenic amine metabolic process	8/724	99/18870	0.0364743	0.320242	0.293588	KMO/GDPD1/SAT2/EPAS1/KYNU/NR4A2/SMOX/SAT1	8
GO:0030101	natural killer cell activation	8/724	99/18870	0.0364743	0.320242	0.293588	IL15RA/IL18/MERTK/CASP8/HLA-F/HLA-E/ULBP1/IFNB1	8
GO:0098869	cellular oxidant detoxification	8/724	99/18870	0.0364743	0.320242	0.293588	SESN2/TXNRD1/GPX2/SRXN1/GPX8/GPX3/SESN1/TP53INP1	8
GO:2001237	negative regulation of extrinsic apoptotic signaling pathway	8/724	99/18870	0.0364743	0.320242	0.293588	IFI6/GCLM/ITPRIP/NOL3/ICAM1/HMOX1/TNFAIP3/RB1CC1	8
GO:0007584	response to nutrient	11/724	155/18870	0.0367132	0.321718	0.294942	GCLM/USF1/LIPA/MDM2/VDR/KYNU/STAT1/CXCL10/MAP1B/TNFRSF11B/CDKN2B	11
GO:0002443	leukocyte mediated immunity	26/724	466/18870	0.0368212	0.322044	0.29524	MR1/RNF19B/NCR3LG1/IRF7/IL18/C1S/LIG4/BATF/B2M/ICAM1/BST2/CEACAM1/RSAD2/MYD88/TLR3/BTN3A3/HLA-F/HLA-H/HLA-A/HLA-E/ULBP1/SERPINB9/TAP2/AHR/NR4A3/IFNB1	26
GO:0001818	negative regulation of cytokine production	22/724	381/18870	0.037843	0.329912	0.302454	GBP1/TSKU/MIR200C/OAS1/DDIT3/PML/FURIN/XAF1/IFNL1/MIR520B/BST2/CEACAM1/MERTK/NMI/MIRLET7C/HLA-F/TNFAIP3/TNFRSF21/CD274/IFNB1/ABCD1/OTUD5	22
GO:0050830	defense response to Gram-positive bacterium	9/724	118/18870	0.0378659	0.329912	0.302454	MR1/GBP2/GBP4/CASP4/IL18/LYG1/MYD88/HLA-A/HLA-E	9
GO:0010950	positive regulation of endopeptidase activity	11/724	156/18870	0.0381926	0.332122	0.30448	EFNA1/IFI16/FAS/PSME1/PSME2/PMAIP1/BBC3/CASP8/EIF2AK3/FAM162A/ACER2	11
GO:0010466	negative regulation of peptidase activity	10/724	137/18870	0.0383438	0.332801	0.305102	IFI16/IFI6/NOL3/SERPINB5/PLAUR/SERPINI1/LAMP3/CAST/VEGFA/SERPINB9	10
GO:0042269	regulation of natural killer cell mediated cytotoxicity	5/724	49/18870	0.0389841	0.333956	0.306161	CEACAM1/HLA-F/HLA-A/HLA-E/SERPINB9	5
GO:1900047	negative regulation of hemostasis	5/724	49/18870	0.0389841	0.333956	0.306161	USF1/ANXA2/CEACAM1/PLAUR/EDN1	5
GO:1902108	regulation of mitochondrial membrane permeability involved in apoptotic process	5/724	49/18870	0.0389841	0.333956	0.306161	BLOC1S2/BNIP3/NMT1/BBC3/SLC25A6	5
GO:0043409	negative regulation of MAPK cascade	12/724	176/18870	0.0390167	0.333956	0.306161	EFNA1/ATF3/GBP1/DUSP10/MIR200C/DUSP16/SMAD4/VRK3/SPRY1/DUSP1/PSCA/DUSP4	12
GO:0002755	MyD88-dependent toll-like receptor signaling pathway	3/724	20/18870	0.0394315	0.333956	0.306161	IRF7/MYD88/IRF1	3
GO:0035795	negative regulation of mitochondrial membrane permeability	3/724	20/18870	0.0394315	0.333956	0.306161	BNIP3/HK2/SLC25A6	3
GO:0036498	IRE1-mediated unfolded protein response	3/724	20/18870	0.0394315	0.333956	0.306161	ERN1/DDRGK1/DNAJB9	3
GO:0039535	regulation of RIG-I signaling pathway	3/724	20/18870	0.0394315	0.333956	0.306161	BIRC3/OASL/DDX60	3
GO:0051767	nitric-oxide synthase biosynthetic process	3/724	20/18870	0.0394315	0.333956	0.306161	STAT1/EDN1/NAMPT	3
GO:0051769	regulation of nitric-oxide synthase biosynthetic process	3/724	20/18870	0.0394315	0.333956	0.306161	STAT1/EDN1/NAMPT	3
GO:0055093	response to hyperoxia	3/724	20/18870	0.0394315	0.333956	0.306161	FAS/BNIP3/CDKN1A	3
GO:1902004	positive regulation of amyloid-beta formation	3/724	20/18870	0.0394315	0.333956	0.306161	EFNA1/ABCG1/IFNGR1	3
GO:1902236	negative regulation of endoplasmic reticulum stress-induced intrinsic apoptotic signaling pathway	3/724	20/18870	0.0394315	0.333956	0.306161	HERPUD1/GRINA/CREB3	3
GO:0009308	amine metabolic process	9/724	119/18870	0.0396335	0.334957	0.307079	KMO/GDPD1/SAT2/EPAS1/KYNU/NR4A2/SMOX/SLC7A11/SAT1	9
GO:0010212	response to ionizing radiation	10/724	138/18870	0.0399843	0.334957	0.307079	GADD45A/IFI16/TIGAR/MDM2/LIG4/PML/INO80/NABP1/CXCL10/CDKN1A	10
GO:0044773	mitotic DNA damage checkpoint signaling	7/724	83/18870	0.0400488	0.334957	0.307079	PLK3/SYF2/SDE2/MDM2/PML/XPC/CDKN1A	7
GO:0000096	sulfur amino acid metabolic process	4/724	34/18870	0.0400652	0.334957	0.307079	CTH/GCLM/SLC7A11/MTRR	4
GO:0002828	regulation of type 2 immune response	4/724	34/18870	0.0400652	0.334957	0.307079	IL18/IFNL1/RSAD2/IFNB1	4
GO:0034383	low-density lipoprotein particle clearance	4/724	34/18870	0.0400652	0.334957	0.307079	LIPA/ANXA2/HMOX1/MYLIP	4
GO:1903955	positive regulation of protein targeting to mitochondrion	4/724	34/18870	0.0400652	0.334957	0.307079	SH3GLB1/ATG13/VPS11/RNF31	4
GO:0046854	phosphatidylinositol phosphate biosynthetic process	6/724	66/18870	0.0406139	0.338921	0.310713	PI4K2A/ATG14/SOCS1/ITPKC/PIKFYVE/TMEM150A	6
GO:0006959	humoral immune response	16/724	258/18870	0.0409573	0.341161	0.312766	BLNK/NCR3LG1/C1S/PSMB10/MIR520B/KLK7/SLPI/CXCL8/CXCL10/CXCL11/HLA-A/HLA-E/HLA-DQB1/TNFRSF21/IFNB1/TFE3	16
GO:0007006	mitochondrial membrane organization	9/724	120/18870	0.0414563	0.344686	0.315998	BLOC1S2/BNIP3/CNP/NMT1/PMAIP1/BBC3/HK2/CLN8/SLC25A6	9
GO:0031098	stress-activated protein kinase signaling cascade	15/724	238/18870	0.0415777	0.345064	0.316345	GADD45A/DUSP10/FAS/DUSP16/NBR1/EIF2AK2/MYD88/TLR3/ZNF622/DUSP1/VEGFA/SDCBP/TRIB1/RB1CC1/EDA2R	15
GO:1902115	regulation of organelle assembly	14/724	218/18870	0.0419962	0.347903	0.318948	SH3GLB1/ODF2L/VPS11/LCP1/DYNC1H1/RAB11A/WIPI1/SMAD4/DYNC2LI1/PIKFYVE/SDCBP/CHMP5/C9orf72/WDR44	14
GO:0070555	response to interleukin-1	10/724	140/18870	0.0434085	0.358949	0.329074	KMO/GBP3/GBP1/GBP2/NFKBIA/CCL5/NR1D1/MYD88/CXCL8/EDN1	10
GO:0009156	ribonucleoside monophosphate biosynthetic process	4/724	35/18870	0.043912	0.36049	0.330487	AMPD1/RFK/UPRT/PRPS1	4
GO:0030224	monocyte differentiation	4/724	35/18870	0.043912	0.36049	0.330487	CSF1/IFI16/IRF7/VEGFA	4
GO:0030947	regulation of vascular endothelial growth factor receptor signaling pathway	4/724	35/18870	0.043912	0.36049	0.330487	FZD4/MIR200C/PRKD2/MIR1224	4
GO:0070633	transepithelial transport	4/724	35/18870	0.043912	0.36049	0.330487	BEST1/ABCG2/EDN1/OSTM1	4
GO:0009408	response to heat	8/724	103/18870	0.044459	0.361982	0.331854	DNAJB4/IER5/DNAJA4/HMOX1/CXCL10/CDKN1A/DNAJC2/TP53INP1	8
GO:0000963	mitochondrial RNA processing	3/724	21/18870	0.0447304	0.361982	0.331854	SUPV3L1/PNPT1/FASTKD3	3
GO:0032495	response to muramyl dipeptide	3/724	21/18870	0.0447304	0.361982	0.331854	NFKBIA/TNFAIP3/CHMP5	3
GO:0044321	response to leptin	3/724	21/18870	0.0447304	0.361982	0.331854	NR1D1/EDN1/NR4A3	3
GO:0046514	ceramide catabolic process	3/724	21/18870	0.0447304	0.361982	0.331854	NEU1/ACER2/CEL	3
GO:0060444	branching involved in mammary gland duct morphogenesis	3/724	21/18870	0.0447304	0.361982	0.331854	CSF1/VDR/PML	3
GO:0090026	positive regulation of monocyte chemotaxis	3/724	21/18870	0.0447304	0.361982	0.331854	CCL5/CXCL10/CREB3	3
GO:1904292	regulation of ERAD pathway	3/724	21/18870	0.0447304	0.361982	0.331854	HERPUD1/RNFT1/USP14	3
GO:0031396	regulation of protein ubiquitination	13/724	200/18870	0.0450591	0.363507	0.333252	ISG15/BIRC3/ARRDC4/HERPUD1/NMI/TRIB3/DTX3L/CAMLG/SQSTM1/BAG2/TNFAIP3/PARP10/PLAA	13
GO:0019083	viral transcription	5/724	51/18870	0.0451586	0.363507	0.333252	JUN/USF1/TRIM21/CCL5/TRIM14	5
GO:1905710	positive regulation of membrane permeability	5/724	51/18870	0.0451586	0.363507	0.333252	BLOC1S2/BNIP3/NMT1/BBC3/SLC25A6	5
GO:0032874	positive regulation of stress-activated MAPK cascade	9/724	122/18870	0.0452696	0.363757	0.333481	GADD45A/EIF2AK2/MYD88/TLR3/ZNF622/VEGFA/SDCBP/RB1CC1/EDA2R	9
GO:0002274	myeloid leukocyte activation	15/724	241/18870	0.0455234	0.36515	0.334759	CSF1/BATF2/IL18/BATF/IFI35/CCL5/NR1D1/NMI/MYD88/PLSCR1/CXCL8/TLR3/IFNGR1/NDRG1/NR4A3	15
GO:0051865	protein autoubiquitination	6/724	68/18870	0.0459364	0.367168	0.336609	RNF19B/TRIM21/MDM2/RNFT1/DTX3L/KLHL24	6
GO:1903051	negative regulation of proteolysis involved in protein catabolic process	6/724	68/18870	0.0459364	0.367168	0.336609	EFNA1/PML/USP14/DDRGK1/LAMP3/CAMLG	6
GO:0046631	alpha-beta T cell activation	12/724	181/18870	0.0466198	0.371977	0.341017	IL6R/IL18/BATF/SOCS1/RSAD2/EOMES/IRF1/HLA-A/HLA-E/CD274/CTSL/NKAP	12
GO:0002286	T cell activation involved in immune response	9/724	123/18870	0.0472612	0.376434	0.345104	IL6R/IL18/LCP1/BATF/ICAM1/IFNL1/CEACAM1/EOMES/IFNB1	9
GO:0120254	olefinic compound metabolic process	11/724	162/18870	0.0479477	0.379278	0.347711	CYP4A11/CYP2J2/DHRS7/RDH11/CYP4F11/PLA2G4C/RETSAT/PNPLA8/CEL/FAAH2/ABCD1	11
GO:0016486	peptide hormone processing	4/724	36/18870	0.0479586	0.379278	0.347711	ERO1B/FURIN/ECE2/CTSL	4
GO:0060218	hematopoietic stem cell differentiation	4/724	36/18870	0.0479586	0.379278	0.347711	LMBR1L/N4BP2L2/BATF/EIF2AK2	4
GO:0002695	negative regulation of leukocyte activation	13/724	202/18870	0.0481082	0.379278	0.347711	VTCN1/SOCS1/NR1D1/IFNL1/CEACAM1/MERTK/CEBPB/IRF1/HLA-F/TNFAIP3/TNFRSF21/CD274/IFNB1	13
GO:1903320	regulation of protein modification by small protein conjugation or removal	15/724	243/18870	0.0482963	0.379278	0.347711	ISG15/BIRC3/TRIM21/ARRDC4/HERPUD1/EPAS1/NMI/TRIB3/DTX3L/CAMLG/SQSTM1/BAG2/TNFAIP3/PARP10/PLAA	15
GO:0042326	negative regulation of phosphorylation	19/724	327/18870	0.048364	0.379278	0.347711	GADD45A/DUSP10/GPRC5A/DUSP16/ATG14/TERF2IP/SOCS1/MIDN/CEACAM1/TRIB3/PARP14/SPRY1/OCLN/DUSP1/CDKN1A/MICAL1/TRIB1/CDKN2B/C9orf72	19
GO:0010823	negative regulation of mitochondrion organization	5/724	52/18870	0.0484521	0.379278	0.347711	BNIP3/TIGAR/NOL3/VAT1/SLC25A6	5
GO:0043154	negative regulation of cysteine-type endopeptidase activity involved in apoptotic process	5/724	52/18870	0.0484521	0.379278	0.347711	IFI6/NOL3/PLAUR/LAMP3/VEGFA	5
GO:1904263	positive regulation of TORC1 signaling	5/724	52/18870	0.0484521	0.379278	0.347711	SESN2/RRAGC/LAMTOR3/RRAGD/OTUD5	5
GO:1904707	positive regulation of vascular associated smooth muscle cell proliferation	5/724	52/18870	0.0484521	0.379278	0.347711	JUN/MDM2/ERN1/EDN1/NR4A3	5
GO:0009583	detection of light stimulus	6/724	69/18870	0.0487525	0.380973	0.349265	BEST1/ROM1/RDH11/NMT1/FECH/ELOVL4	6
GO:0002761	regulation of myeloid leukocyte differentiation	9/724	124/18870	0.0493101	0.383355	0.351448	CSF1/IRF7/CEACAM1/CASP8/CEBPB/TLR3/TRIB1/TNFRSF11B/TFE3	9
GO:0046632	alpha-beta T cell differentiation	9/724	124/18870	0.0493101	0.383355	0.351448	IL6R/IL18/BATF/SOCS1/RSAD2/EOMES/IRF1/CTSL/NKAP	9
GO:0070304	positive regulation of stress-activated protein kinase signaling cascade	9/724	124/18870	0.0493101	0.383355	0.351448	GADD45A/EIF2AK2/MYD88/TLR3/ZNF622/VEGFA/SDCBP/RB1CC1/EDA2R	9
GO:0044774	mitotic DNA integrity checkpoint signaling	7/724	87/18870	0.0495728	0.384739	0.352717	PLK3/SYF2/SDE2/MDM2/PML/XPC/CDKN1A	7
GO:0001659	temperature homeostasis	12/724	183/18870	0.0499283	0.386838	0.354641	IL18/DDIT3/DYNC1H1/KDM6B/NR1D1/EPAS1/CXCR4/CEBPB/SQSTM1/ACOT13/VEGFA/TFE3	12
GO:0007398	ectoderm development	3/724	22/18870	0.0503631	0.388881	0.356515	GRHL3/ETS2/EDA2R	3
GO:0032069	regulation of nuclease activity	3/724	22/18870	0.0503631	0.388881	0.356515	OAS1/OAS2/OASL	3
GO:0006690	icosanoid metabolic process	9/724	125/18870	0.0514168	0.394961	0.362089	CYP4A11/CYP2J2/CYP4F11/PLA2G4C/EDN1/PNPLA8/PLAA/PTGR1/FAAH2	9
GO:0010721	negative regulation of cell development	17/724	287/18870	0.0514185	0.394961	0.362089	BTG2/DUSP10/RNF6/B2M/SOCS1/NR1D1/IFNL1/CEACAM1/DLX2/GORASP1/TLR3/IRF1/VEGFA/TRIB1/TNFRSF11B/IFNB1/CDKN2B	17
GO:0032922	circadian regulation of gene expression	6/724	70/18870	0.0516727	0.394961	0.362089	PML/NR1D1/NOCT/NUDT12/AHR/NAMPT	6
GO:0071479	cellular response to ionizing radiation	6/724	70/18870	0.0516727	0.394961	0.362089	GADD45A/IFI16/MDM2/LIG4/INO80/CDKN1A	6
GO:0002715	regulation of natural killer cell mediated immunity	5/724	53/18870	0.0518838	0.394961	0.362089	CEACAM1/HLA-F/HLA-A/HLA-E/SERPINB9	5
GO:0009584	detection of visible light	5/724	53/18870	0.0518838	0.394961	0.362089	BEST1/ROM1/RDH11/NMT1/ELOVL4	5
GO:0043124	negative regulation of canonical NF-kappaB signal transduction	5/724	53/18870	0.0518838	0.394961	0.362089	OPTN/NR1D1/CASP8/STAT1/TNFAIP3	5
GO:2001238	positive regulation of extrinsic apoptotic signaling pathway	5/724	53/18870	0.0518838	0.394961	0.362089	ATF3/PML/PMAIP1/DEDD2/RBCK1	5
GO:0046330	positive regulation of JNK cascade	7/724	88/18870	0.0521593	0.394961	0.362089	GADD45A/MYD88/TLR3/ZNF622/SDCBP/RB1CC1/EDA2R	7
GO:0050921	positive regulation of chemotaxis	10/724	145/18870	0.0528262	0.394961	0.362089	CSF1/IL6R/CCL5/PRKD2/CXCR4/CXCL8/CXCL10/EDN1/VEGFA/CREB3	10
GO:0048144	fibroblast proliferation	8/724	107/18870	0.0535149	0.394961	0.362089	FTH1/LIG4/PML/MED31/IFI30/CDKN1A/TP53INP1/PARP10	8
GO:0000077	DNA damage checkpoint signaling	9/724	126/18870	0.0535817	0.394961	0.362089	PLK3/SYF2/SDE2/MDM2/PML/DTX3L/XPC/PARP9/CDKN1A	9
GO:0002688	regulation of leukocyte chemotaxis	9/724	126/18870	0.0535817	0.394961	0.362089	CSF1/IL6R/CCL5/CXCL8/CXCL10/DUSP1/EDN1/VEGFA/CREB3	9
GO:0033157	regulation of intracellular protein transport	14/724	226/18870	0.053762	0.394961	0.362089	PLK3/SH3GLB1/ATG13/VPS11/MDM2/LCP1/RNF31/IFI27/CEMIP/NMT1/BBC3/GCC2/SP100/STOM	14
GO:0002676	regulation of chronic inflammatory response	2/724	10/18870	0.0539294	0.394961	0.362089	CCL5/TNFAIP3	2
GO:0006868	glutamine transport	2/724	10/18870	0.0539294	0.394961	0.362089	SLC38A6/SLC38A7	2
GO:0010998	regulation of translational initiation by eIF2 alpha phosphorylation	2/724	10/18870	0.0539294	0.394961	0.362089	FECH/EIF2AK3	2
GO:0030242	autophagy of peroxisome	2/724	10/18870	0.0539294	0.394961	0.362089	SQSTM1/RB1CC1	2
GO:0032819	positive regulation of natural killer cell proliferation	2/724	10/18870	0.0539294	0.394961	0.362089	IL18/HLA-E	2
GO:0034727	piecemeal microautophagy of the nucleus	2/724	10/18870	0.0539294	0.394961	0.362089	ATG13/RB1CC1	2
GO:0038130	ERBB4 signaling pathway	2/724	10/18870	0.0539294	0.394961	0.362089	NRG4/HBEGF	2
GO:0042373	vitamin K metabolic process	2/724	10/18870	0.0539294	0.394961	0.362089	AIFM2/CYP4F11	2
GO:0051409	response to nitrosative stress	2/724	10/18870	0.0539294	0.394961	0.362089	GCLM/DDIT3	2
GO:0070099	regulation of chemokine-mediated signaling pathway	2/724	10/18870	0.0539294	0.394961	0.362089	CCL5/EDN1	2
GO:0071372	cellular response to follicle-stimulating hormone stimulus	2/724	10/18870	0.0539294	0.394961	0.362089	GCLM/EDN1	2
GO:0090161	Golgi ribbon formation	2/724	10/18870	0.0539294	0.394961	0.362089	OPTN/GCC2	2
GO:0097267	omega-hydroxylase P450 pathway	2/724	10/18870	0.0539294	0.394961	0.362089	CYP4A11/CYP4F11	2
GO:1900246	positive regulation of RIG-I signaling pathway	2/724	10/18870	0.0539294	0.394961	0.362089	OASL/DDX60	2
GO:1902237	positive regulation of endoplasmic reticulum stress-induced intrinsic apoptotic signaling pathway	2/724	10/18870	0.0539294	0.394961	0.362089	DDIT3/PMAIP1	2
GO:1904760	regulation of myofibroblast differentiation	2/724	10/18870	0.0539294	0.394961	0.362089	TSKU/TP53INP1	2
GO:1905050	positive regulation of metallopeptidase activity	2/724	10/18870	0.0539294	0.394961	0.362089	DDRGK1/CLDN4	2
GO:2000627	positive regulation of miRNA catabolic process	2/724	10/18870	0.0539294	0.394961	0.362089	NEAT1/PNPT1	2
GO:0072348	sulfur compound transport	5/724	54/18870	0.0554538	0.405473	0.371725	SLC3A2/ABCG2/SLC7A11/SLC7A13/ABCD1	5
GO:0006740	NADPH regeneration	3/724	23/18870	0.056322	0.405947	0.37216	PGD/TIGAR/ALDH1L2	3
GO:0010893	positive regulation of steroid biosynthetic process	3/724	23/18870	0.056322	0.405947	0.37216	NR1D1/ABCG1/STARD4	3
GO:0043373	CD4-positive, alpha-beta T cell lineage commitment	3/724	23/18870	0.056322	0.405947	0.37216	IL6R/BATF/CTSL	3
GO:0046794	transport of virus	3/724	23/18870	0.056322	0.405947	0.37216	BST2/PIKFYVE/CTSL	3
GO:0061042	vascular wound healing	3/724	23/18870	0.056322	0.405947	0.37216	CXCR4/VEGFA/TNFAIP3	3
GO:0072574	hepatocyte proliferation	3/724	23/18870	0.056322	0.405947	0.37216	CEACAM1/CEBPB/TNFAIP3	3
GO:0072575	epithelial cell proliferation involved in liver morphogenesis	3/724	23/18870	0.056322	0.405947	0.37216	CEACAM1/CEBPB/TNFAIP3	3
GO:0140112	extracellular vesicle biogenesis	3/724	23/18870	0.056322	0.405947	0.37216	RAB11A/ARRDC4/SDCBP	3
GO:1905709	negative regulation of membrane permeability	3/724	23/18870	0.056322	0.405947	0.37216	BNIP3/HK2/SLC25A6	3
GO:0032006	regulation of TOR signaling	10/724	147/18870	0.0569448	0.409787	0.37568	SESN2/RRAGC/DDIT4/SH3BP4/LAMTOR3/UBR2/RRAGD/SESN1/C9orf72/OTUD5	10
GO:0043433	negative regulation of DNA-binding transcription factor activity	11/724	167/18870	0.0572716	0.411487	0.377239	TRIM21/DDIT3/NFKBIA/SP100/RBCK1/SIK1/EOMES/TNFAIP3/NFKBIE/TRIB1/PARP10	11
GO:0046394	carboxylic acid biosynthetic process	19/724	334/18870	0.057366	0.411515	0.377265	CTH/KMO/CYP4A11/OSBP/NR1D1/CYP4F11/CEACAM1/INSIG2/KYNU/TRIB3/OXSM/MTRR/STARD4/EDN1/ELOVL4/ASNS/PNPLA8/MID1IP1/ABCD1	19
GO:0007589	body fluid secretion	7/724	90/18870	0.0575826	0.41177	0.377499	OAS2/VDR/HK2/EDN1/VEGFA/CEL/UPRT	7
GO:0051262	protein tetramerization	7/724	90/18870	0.0575826	0.41177	0.377499	CTH/B2M/KRT10/VASP/SAMHD1/ACOT13/ME1	7
GO:0060260	regulation of transcription initiation by RNA polymerase II	6/724	72/18870	0.057827	0.412868	0.378505	MED8/TAF13/PSMC6/NFKBIA/MED31/MED23	6
GO:0042304	regulation of fatty acid biosynthetic process	5/724	55/18870	0.0591621	0.421738	0.386637	CEACAM1/INSIG2/TRIB3/MID1IP1/ABCD1	5
GO:1902806	regulation of cell cycle G1/S phase transition	13/724	209/18870	0.059895	0.426295	0.390815	PLK3/LSM10/SDE2/MDM2/PSME1/PSME2/PML/INO80/DDRGK1/MLF1/CDK7/CDKN1A/CDKN2B	13
GO:0002220	innate immune response activating cell surface receptor signaling pathway	7/724	91/18870	0.0604202	0.426758	0.39124	OAS1/NFKBIA/IFI35/NR1D1/NMI/MYD88/TNFAIP3	7
GO:0097006	regulation of plasma lipoprotein particle levels	7/724	91/18870	0.0604202	0.426758	0.39124	LIPA/FURIN/ANXA2/FECH/ABCG1/HMOX1/MYLIP	7
GO:0001676	long-chain fatty acid metabolic process	8/724	110/18870	0.0610296	0.426758	0.39124	CYP4A11/CYP2J2/CYP4F11/PLA2G4C/PNPLA8/PTGR1/FAAH2/ABCD1	8
GO:0030148	sphingolipid biosynthetic process	8/724	110/18870	0.0610296	0.426758	0.39124	SAMD8/OSBP/B4GALNT1/PRKD2/ELOVL4/CLN8/ST3GAL1/ACER2	8
GO:0008333	endosome to lysosome transport	6/724	73/18870	0.0610616	0.426758	0.39124	LIPA/VPS11/VPS33A/ATG14/DTX3L/CHMP5	6
GO:0050818	regulation of coagulation	6/724	73/18870	0.0610616	0.426758	0.39124	USF1/ANXA2/CEACAM1/PLAUR/PROCR/EDN1	6
GO:0051438	regulation of ubiquitin-protein transferase activity	4/724	39/18870	0.0612881	0.426758	0.39124	ARRDC4/TRIB3/DTX3L/BAG2	4
GO:0070229	negative regulation of lymphocyte apoptotic process	4/724	39/18870	0.0612881	0.426758	0.39124	EFNA1/CCL5/ST3GAL1/TSC22D3	4
GO:0071548	response to dexamethasone	4/724	39/18870	0.0612881	0.426758	0.39124	DDIT4/FECH/EDN1/FBXO32	4
GO:0140448	signaling receptor ligand precursor processing	4/724	39/18870	0.0612881	0.426758	0.39124	ERO1B/FURIN/ECE2/CTSL	4
GO:1901661	quinone metabolic process	4/724	39/18870	0.0612881	0.426758	0.39124	AIFM2/CYP4F11/COQ10B/NQO2	4
GO:0016053	organic acid biosynthetic process	19/724	337/18870	0.0615611	0.426758	0.39124	CTH/KMO/CYP4A11/OSBP/NR1D1/CYP4F11/CEACAM1/INSIG2/KYNU/TRIB3/OXSM/MTRR/STARD4/EDN1/ELOVL4/ASNS/PNPLA8/MID1IP1/ABCD1	19
GO:0062012	regulation of small molecule metabolic process	19/724	337/18870	0.0615611	0.426758	0.39124	SESN2/DUSP12/DDIT4/TIGAR/LACC1/NR1D1/PMAIP1/MIDN/CEACAM1/INSIG2/TRIB3/ABCG1/SIK1/SLC7A11/STARD4/ME1/NR4A3/MID1IP1/ABCD1	19
GO:0050730	regulation of peptidyl-tyrosine phosphorylation	14/724	231/18870	0.0621677	0.426758	0.39124	IL6R/EFNA1/OSBP/IL18/GPRC5A/SOCS1/CCL5/GH1/IFNL1/PARP14/PARP9/EGF/HBEGF/VEGFA	14
GO:0048872	homeostasis of number of cells	18/724	316/18870	0.0624079	0.426758	0.39124	ISG15/CSF1/FAS/LIPA/B2M/PMAIP1/FECH/EPAS1/MERTK/STAT1/HMOX1/SLC7A11/CAMLG/GCNT4/VEGFA/TNFAIP3/ARMCX1/TSC22D3	18
GO:0006925	inflammatory cell apoptotic process	3/724	24/18870	0.0625987	0.426758	0.39124	IRF7/SLC7A11/CTSL	3
GO:0032400	melanosome localization	3/724	24/18870	0.0625987	0.426758	0.39124	VPS33A/RAB11A/BBS7	3
GO:0032693	negative regulation of interleukin-10 production	3/724	24/18870	0.0625987	0.426758	0.39124	MIRLET7C/TNFRSF21/CD274	3
GO:0034138	toll-like receptor 3 signaling pathway	3/724	24/18870	0.0625987	0.426758	0.39124	OAS1/TLR3/TNFAIP3	3
GO:0044090	positive regulation of vacuole organization	3/724	24/18870	0.0625987	0.426758	0.39124	SH3GLB1/ANXA2/WIPI1	3
GO:0070841	inclusion body assembly	3/724	24/18870	0.0625987	0.426758	0.39124	PSMC6/DNAJA4/IFNB1	3
GO:0071549	cellular response to dexamethasone stimulus	3/724	24/18870	0.0625987	0.426758	0.39124	DDIT4/FECH/FBXO32	3
GO:2000209	regulation of anoikis	3/724	24/18870	0.0625987	0.426758	0.39124	CEACAM5/CEACAM6/SIK1	3
GO:0006839	mitochondrial transport	12/724	190/18870	0.0627574	0.426758	0.39124	SH3GLB1/BLOC1S2/BNIP3/ATG13/VPS11/RNF31/CNP/NMT1/PMAIP1/BBC3/HK2/SLC25A6	12
GO:0001541	ovarian follicle development	5/724	56/18870	0.0630083	0.426758	0.39124	SMAD4/CEBPB/VEGFA/DMRTA1/PCYT1B	5
GO:0033209	tumor necrosis factor-mediated signaling pathway	8/724	111/18870	0.0636741	0.426758	0.39124	FAS/BIRC3/CASP4/NFKBIA/CASP8/STAT1/TNFAIP3/EDA2R	8
GO:1902106	negative regulation of leukocyte differentiation	8/724	111/18870	0.0636741	0.426758	0.39124	SOCS1/IFNL1/CEACAM1/TLR3/IRF1/TRIB1/TNFRSF11B/IFNB1	8
GO:0002158	osteoclast proliferation	2/724	11/18870	0.0642765	0.426758	0.39124	CSF1/TNFAIP3	2
GO:0002725	negative regulation of T cell cytokine production	2/724	11/18870	0.0642765	0.426758	0.39124	HLA-F/IFNB1	2
GO:0006568	tryptophan metabolic process	2/724	11/18870	0.0642765	0.426758	0.39124	KMO/KYNU	2
GO:0006686	sphingomyelin biosynthetic process	2/724	11/18870	0.0642765	0.426758	0.39124	SAMD8/OSBP	2
GO:0006734	NADH metabolic process	2/724	11/18870	0.0642765	0.426758	0.39124	NUDT12/ME1	2
GO:0006983	ER overload response	2/724	11/18870	0.0642765	0.426758	0.39124	DDIT3/EIF2AK3	2
GO:0019065	receptor-mediated endocytosis of virus by host cell	2/724	11/18870	0.0642765	0.426758	0.39124	PIKFYVE/CTSL	2
GO:0035561	regulation of chromatin binding	2/724	11/18870	0.0642765	0.426758	0.39124	DTX3L/PARP9	2
GO:0036152	phosphatidylethanolamine acyl-chain remodeling	2/724	11/18870	0.0642765	0.426758	0.39124	ABHD4/PLA2G4C	2
GO:0042118	endothelial cell activation	2/724	11/18870	0.0642765	0.426758	0.39124	SMAD4/CXCL10	2
GO:0042167	heme catabolic process	2/724	11/18870	0.0642765	0.426758	0.39124	BLVRB/HMOX1	2
GO:0045793	positive regulation of cell size	2/724	11/18870	0.0642765	0.426758	0.39124	EDN1/RB1CC1	2
GO:0046149	pigment catabolic process	2/724	11/18870	0.0642765	0.426758	0.39124	BLVRB/HMOX1	2
GO:0070189	kynurenine metabolic process	2/724	11/18870	0.0642765	0.426758	0.39124	KMO/KYNU	2
GO:0070673	response to interleukin-18	2/724	11/18870	0.0642765	0.426758	0.39124	CASP4/IL18	2
GO:0071895	odontoblast differentiation	2/724	11/18870	0.0642765	0.426758	0.39124	CEBPB/MAP1B	2
GO:1903059	regulation of protein lipidation	2/724	11/18870	0.0642765	0.426758	0.39124	ATG13/RB1CC1	2
GO:1905383	protein localization to presynapse	2/724	11/18870	0.0642765	0.426758	0.39124	KIF5A/RAB27B	2
GO:2000625	regulation of miRNA catabolic process	2/724	11/18870	0.0642765	0.426758	0.39124	NEAT1/PNPT1	2
GO:0070585	protein localization to mitochondrion	9/724	131/18870	0.0652917	0.432867	0.396839	ISG15/SH3GLB1/ATG13/VPS11/DDIT3/RNF31/NMT1/BBC3/HK2	9
GO:0008654	phospholipid biosynthetic process	15/724	254/18870	0.0656717	0.434753	0.398568	DHDDS/SAMD8/PI4K2A/OSBP/ABHD4/ATG14/SOCS1/ITPKC/PLA2G4C/PIKFYVE/TMEM150A/PLSCR1/LIPH/PCYT1A/PCYT1B	15
GO:0002705	positive regulation of leukocyte mediated immunity	10/724	151/18870	0.0657996	0.434966	0.398764	MR1/IL18/B2M/RSAD2/HLA-F/HLA-H/HLA-A/HLA-E/ULBP1/TAP2	10
GO:0033028	myeloid cell apoptotic process	4/724	40/18870	0.0661227	0.436287	0.399975	LIPA/IRF7/SLC7A11/CTSL	4
GO:0009314	response to radiation	23/724	428/18870	0.0661913	0.436287	0.399975	PLK3/GADD45A/IFI16/USF1/SDE2/BEST1/ROM1/TIGAR/MDM2/LIG4/RDH11/PML/INO80/NMT1/FECH/NABP1/SIK1/XPC/CXCL10/SLC7A11/CDKN1A/ELOVL4/TP53INP1	23
GO:1903432	regulation of TORC1 signaling	7/724	93/18870	0.0663484	0.43669	0.400345	SESN2/RRAGC/LAMTOR3/RRAGD/SESN1/C9orf72/OTUD5	7
GO:0044088	regulation of vacuole organization	5/724	57/18870	0.0669922	0.44029	0.403645	SH3GLB1/ANXA2/WIPI1/PIKFYVE/C9orf72	5
GO:0042098	T cell proliferation	13/724	213/18870	0.0674327	0.441908	0.405128	VTCN1/LIPA/IL18/LMBR1L/PSMB10/CCL5/CEBPB/IRF1/BTN3A1/HLA-A/HLA-E/TNFRSF21/CD274	13
GO:0045637	regulation of myeloid cell differentiation	13/724	213/18870	0.0674327	0.441908	0.405128	ISG15/CSF1/IRF7/NFKBIA/B2M/CEACAM1/CASP8/STAT1/CEBPB/TLR3/TRIB1/TNFRSF11B/TFE3	13
GO:0030098	lymphocyte differentiation	23/724	429/18870	0.0675362	0.441949	0.405166	IL6R/MR1/DUSP10/KLF6/IL15RA/LIPA/BLNK/IL18/LMBR1L/LIG4/BATF/B2M/SOCS1/IFNL1/RSAD2/MERTK/EOMES/IRF1/DNAJB9/ST3GAL1/CTSL/IFNB1/NKAP	23
GO:0046328	regulation of JNK cascade	9/724	132/18870	0.0678128	0.443122	0.406241	GADD45A/DUSP10/DUSP16/MYD88/TLR3/ZNF622/SDCBP/RB1CC1/EDA2R	9
GO:0001919	regulation of receptor recycling	3/724	25/18870	0.0691841	0.446311	0.409165	OPTN/ANXA2/CHMP5	3
GO:0002363	alpha-beta T cell lineage commitment	3/724	25/18870	0.0691841	0.446311	0.409165	IL6R/BATF/CTSL	3
GO:0010878	cholesterol storage	3/724	25/18870	0.0691841	0.446311	0.409165	LIPA/ABCG1/STARD4	3
GO:0034453	microtubule anchoring	3/724	25/18870	0.0691841	0.446311	0.409165	CCDC68/GCC2/CEP19	3
GO:0045649	regulation of macrophage differentiation	3/724	25/18870	0.0691841	0.446311	0.409165	CSF1/CASP8/TRIB1	3
GO:0045662	negative regulation of myoblast differentiation	3/724	25/18870	0.0691841	0.446311	0.409165	IL18/DDIT3/CXCL10	3
GO:0046641	positive regulation of alpha-beta T cell proliferation	3/724	25/18870	0.0691841	0.446311	0.409165	IL18/HLA-A/HLA-E	3
GO:0051875	pigment granule localization	3/724	25/18870	0.0691841	0.446311	0.409165	VPS33A/RAB11A/BBS7	3
GO:1902993	positive regulation of amyloid precursor protein catabolic process	3/724	25/18870	0.0691841	0.446311	0.409165	EFNA1/ABCG1/IFNGR1	3
GO:1902105	regulation of leukocyte differentiation	18/724	321/18870	0.0702082	0.452276	0.414634	CSF1/DUSP10/IL15RA/IRF7/IL18/BATF/SOCS1/IFNL1/CEACAM1/CASP8/CEBPB/TLR3/IRF1/TRIB1/TNFRSF11B/IFNB1/TFE3/NKAP	18
GO:0050868	negative regulation of T cell activation	9/724	133/18870	0.0703943	0.452833	0.415144	VTCN1/SOCS1/IFNL1/CEACAM1/CEBPB/IRF1/TNFRSF21/CD274/IFNB1	9
GO:0050878	regulation of body fluid levels	20/724	365/18870	0.0707407	0.454419	0.416598	CYP4A11/USF1/ENTPD1/OAS2/VDR/ANXA2/MYL12A/CYP4F11/CEACAM1/PLAUR/HK2/MERTK/PROCR/PLSCR1/TEC/SLC7A11/EDN1/VEGFA/CEL/UPRT	20
GO:0015804	neutral amino acid transport	5/724	58/18870	0.071113	0.454477	0.416652	SLC3A2/SLC38A6/SLC38A7/SLC7A11/SLC7A13	5
GO:0031663	lipopolysaccharide-mediated signaling pathway	5/724	58/18870	0.071113	0.454477	0.416652	TRIM5/NFKBIA/MYD88/TNFAIP3/TRIB1	5
GO:0070534	protein K63-linked ubiquitination	5/724	58/18870	0.071113	0.454477	0.416652	TRIM21/TRIM5/TRIM56/PARP10/PLAA	5
GO:0072595	maintenance of protein localization in organelle	4/724	41/18870	0.0711495	0.454477	0.416652	PML/HK2/INSIG2/SP100	4
GO:0016050	vesicle organization	20/724	366/18870	0.0722775	0.45944	0.421202	PI4K2A/BLOC1S2/VPS11/OSBP/STX5/VPS33A/ATP6V1D/RAB11A/ANXA2/PIKFYVE/ALS2/ATP6V1E1/SEC31A/SQSTM1/STX11/RAB32/SAMD9/ATP6V1B2/SDCBP/CHMP5	20
GO:1990874	vascular associated smooth muscle cell proliferation	7/724	95/18870	0.0726151	0.45944	0.421202	JUN/MDM2/DDIT3/ERN1/EDN1/CDKN1A/NR4A3	7
GO:0016125	sterol metabolic process	10/724	154/18870	0.0729888	0.45944	0.421202	CYB5R1/LIPA/TSKU/FECH/INSIG2/ABCG1/APOL2/STARD4/NPC1L1/CLN8	10
GO:0034614	cellular response to reactive oxygen species	10/724	154/18870	0.0729888	0.45944	0.421202	JUN/BNIP3/MDM2/KDM6B/ERN1/ANKZF1/OSER1/SQSTM1/EDN1/TNFAIP3	10
GO:0006401	RNA catabolic process	20/724	367/18870	0.0738368	0.45944	0.421202	BTG2/RNASEL/SUPV3L1/NEAT1/OAS2/YBX3/ISG20/SMG8/FXR2/ERN1/DEDD2/PNPT1/MYD88/XRN1/NOCT/FASTKD3/NUDT12/PNRC1/ZC3HAV1/MIR151A	20
GO:0032091	negative regulation of protein binding	6/724	77/18870	0.0750516	0.45944	0.421202	IFIT2/IFIT1/B2M/SLPI/CDKN1A/BAG2	6
GO:0032729	positive regulation of type II interferon production	6/724	77/18870	0.0750516	0.45944	0.421202	ISG15/IL18/IFNL1/TLR3/BTN3A1/HLA-A	6
GO:0006054	N-acetylneuraminate metabolic process	2/724	12/18870	0.0752225	0.45944	0.421202	CMAS/ST3GAL1	2
GO:0006482	protein demethylation	2/724	12/18870	0.0752225	0.45944	0.421202	KDM6B/KDM7A	2
GO:0006995	cellular response to nitrogen starvation	2/724	12/18870	0.0752225	0.45944	0.421202	GABARAPL1/MAP1LC3B	2
GO:0008214	protein dealkylation	2/724	12/18870	0.0752225	0.45944	0.421202	KDM6B/KDM7A	2
GO:0010635	regulation of mitochondrial fusion	2/724	12/18870	0.0752225	0.45944	0.421202	BNIP3/VAT1	2
GO:0010917	negative regulation of mitochondrial membrane potential	2/724	12/18870	0.0752225	0.45944	0.421202	BNIP3/PMAIP1	2
GO:0032817	regulation of natural killer cell proliferation	2/724	12/18870	0.0752225	0.45944	0.421202	IL18/HLA-E	2
GO:0034454	microtubule anchoring at centrosome	2/724	12/18870	0.0752225	0.45944	0.421202	CCDC68/CEP19	2
GO:0042487	regulation of odontogenesis of dentin-containing tooth	2/724	12/18870	0.0752225	0.45944	0.421202	CSF1/TNFRSF11B	2
GO:0042532	negative regulation of tyrosine phosphorylation of STAT protein	2/724	12/18870	0.0752225	0.45944	0.421202	SOCS1/PARP14	2
GO:0043562	cellular response to nitrogen levels	2/724	12/18870	0.0752225	0.45944	0.421202	GABARAPL1/MAP1LC3B	2
GO:0045472	response to ether	2/724	12/18870	0.0752225	0.45944	0.421202	LIPA/MDM2	2
GO:0045837	negative regulation of membrane potential	2/724	12/18870	0.0752225	0.45944	0.421202	BNIP3/PMAIP1	2
GO:0046415	urate metabolic process	2/724	12/18870	0.0752225	0.45944	0.421202	ABCG2/PRPS1	2
GO:0051549	positive regulation of keratinocyte migration	2/724	12/18870	0.0752225	0.45944	0.421202	MAPRE2/HBEGF	2
GO:0070857	regulation of bile acid biosynthetic process	2/724	12/18870	0.0752225	0.45944	0.421202	NR1D1/STARD4	2
GO:0071635	negative regulation of transforming growth factor beta production	2/724	12/18870	0.0752225	0.45944	0.421202	TSKU/FURIN	2
GO:0090084	negative regulation of inclusion body assembly	2/724	12/18870	0.0752225	0.45944	0.421202	DNAJA4/IFNB1	2
GO:0097384	cellular lipid biosynthetic process	2/724	12/18870	0.0752225	0.45944	0.421202	LIPA/PLA2G4C	2
GO:1901030	positive regulation of mitochondrial outer membrane permeabilization involved in apoptotic signaling pathway	2/724	12/18870	0.0752225	0.45944	0.421202	NMT1/BBC3	2
GO:1902946	protein localization to early endosome	2/724	12/18870	0.0752225	0.45944	0.421202	DTX3L/EGF	2
GO:1904779	regulation of protein localization to centrosome	2/724	12/18870	0.0752225	0.45944	0.421202	RAB11A/NSFL1C	2
GO:1905668	positive regulation of protein localization to endosome	2/724	12/18870	0.0752225	0.45944	0.421202	DTX3L/EGF	2
GO:2001267	regulation of cysteine-type endopeptidase activity involved in apoptotic signaling pathway	2/724	12/18870	0.0752225	0.45944	0.421202	FAS/PLAUR	2
GO:0009948	anterior/posterior axis specification	5/724	59/18870	0.0753698	0.45944	0.421202	DDIT3/SMAD4/ETS2/BASP1/TDRD7	5
GO:0031570	DNA integrity checkpoint signaling	9/724	135/18870	0.0757384	0.45944	0.421202	PLK3/SYF2/SDE2/MDM2/PML/DTX3L/XPC/PARP9/CDKN1A	9
GO:0042157	lipoprotein metabolic process	9/724	135/18870	0.0757384	0.45944	0.421202	LIPA/ATG13/NMT1/WIPI1/ATG16L1/APOL6/APOL2/NPC1L1/RB1CC1	9
GO:0007032	endosome organization	7/724	96/18870	0.0758754	0.45944	0.421202	PI4K2A/VPS11/ATP6V1D/RAB11A/ALS2/SQSTM1/CHMP5	7
GO:0003181	atrioventricular valve morphogenesis	3/724	26/18870	0.0760683	0.45944	0.421202	EFNA1/MDM2/SMAD4	3
GO:0032469	endoplasmic reticulum calcium ion homeostasis	3/724	26/18870	0.0760683	0.45944	0.421202	PML/HERPUD1/GRINA	3
GO:0043369	CD4-positive or CD8-positive, alpha-beta T cell lineage commitment	3/724	26/18870	0.0760683	0.45944	0.421202	IL6R/BATF/CTSL	3
GO:0045717	negative regulation of fatty acid biosynthetic process	3/724	26/18870	0.0760683	0.45944	0.421202	CEACAM1/INSIG2/TRIB3	3
GO:0070102	interleukin-6-mediated signaling pathway	3/724	26/18870	0.0760683	0.45944	0.421202	IL6R/SMAD4/MIRLET7C	3
GO:1901028	regulation of mitochondrial outer membrane permeabilization involved in apoptotic signaling pathway	3/724	26/18870	0.0760683	0.45944	0.421202	NMT1/BBC3/SLC25A6	3
GO:0042119	neutrophil activation	4/724	42/18870	0.0763657	0.460625	0.422287	IL18/CCL5/MYD88/CXCL8	4
GO:0045860	positive regulation of protein kinase activity	16/724	282/18870	0.0776849	0.467427	0.428524	CSF1/IL6R/EFNA1/IL18/CEMIP/CCL5/GH1/ERN1/ALS2/EGF/TLR3/EDN1/CDKN1A/VEGFA/TNFRSF10B/TNFRSF10A	16
GO:0051346	negative regulation of hydrolase activity	13/724	218/18870	0.077699	0.467427	0.428524	IFI16/IFI6/NOL3/SERPINB5/PPP1R15A/PLAUR/SH3BP4/SERPINI1/LAMP3/CPEB2/CAST/VEGFA/SERPINB9	13
GO:0001824	blastocyst development	8/724	116/18870	0.077954	0.467724	0.428796	N4BP2L2/LPAR6/FURIN/PSMC4/SALL4/EOMES/TM4SF1/KPNA7	8
GO:0046634	regulation of alpha-beta T cell activation	8/724	116/18870	0.077954	0.467724	0.428796	IL18/BATF/SOCS1/IRF1/HLA-A/HLA-E/CD274/NKAP	8
GO:0001933	negative regulation of protein phosphorylation	17/724	304/18870	0.0783042	0.469114	0.43007	GADD45A/DUSP10/GPRC5A/DUSP16/ATG14/TERF2IP/SOCS1/CEACAM1/TRIB3/PARP14/SPRY1/OCLN/DUSP1/CDKN1A/MICAL1/TRIB1/C9orf72	17
GO:0001701	in utero embryonic development	21/724	392/18870	0.078392	0.469114	0.43007	SYF2/PHLDA2/FOSL1/YBX3/N4BP2L2/LPAR6/LIG4/FURIN/NMT1/SMAD4/PSMC4/EPAS1/CASP8/CEBPB/SALL4/EOMES/TM4SF1/EDN1/VEGFA/KPNA7/ZFAND5	21
GO:0061462	protein localization to lysosome	5/724	60/18870	0.0797617	0.476684	0.43701	RRAGC/ATG14/NAGPA/GCC2/SH3BP4	5
GO:1904659	glucose transmembrane transport	8/724	117/18870	0.081022	0.48358	0.443332	SESN2/RNASEL/GH1/HK2/TRIB3/OCLN/EDN1/NR4A3	8
GO:0006513	protein monoubiquitination	4/724	43/18870	0.0817683	0.486121	0.445661	PCGF5/TRIM21/KBTBD8/TRIM56	4
GO:0009124	nucleoside monophosphate biosynthetic process	4/724	43/18870	0.0817683	0.486121	0.445661	AMPD1/RFK/UPRT/PRPS1	4
GO:0032814	regulation of natural killer cell activation	4/724	43/18870	0.0817683	0.486121	0.445661	IL15RA/IL18/HLA-F/HLA-E	4
GO:1903533	regulation of protein targeting	6/724	79/18870	0.0826745	0.487658	0.44707	SH3GLB1/ATG13/VPS11/RNF31/CEMIP/STOM	6
GO:1903706	regulation of hemopoiesis	22/724	417/18870	0.0826952	0.487658	0.44707	ISG15/CSF1/DUSP10/IL15RA/IRF7/IL18/BATF/NFKBIA/B2M/SOCS1/IFNL1/CEACAM1/CASP8/STAT1/CEBPB/TLR3/IRF1/TRIB1/TNFRSF11B/IFNB1/TFE3/NKAP	22
GO:0006007	glucose catabolic process	3/724	27/18870	0.0832408	0.487658	0.44707	PFKFB2/TIGAR/HK2	3
GO:0010818	T cell chemotaxis	3/724	27/18870	0.0832408	0.487658	0.44707	CCL5/CXCL10/CXCL11	3
GO:0016188	synaptic vesicle maturation	3/724	27/18870	0.0832408	0.487658	0.44707	ATP6V1D/ATP6V1E1/ATP6V1B2	3
GO:0036296	response to increased oxygen levels	3/724	27/18870	0.0832408	0.487658	0.44707	FAS/BNIP3/CDKN1A	3
GO:0039529	RIG-I signaling pathway	3/724	27/18870	0.0832408	0.487658	0.44707	BIRC3/OASL/DDX60	3
GO:0042026	protein refolding	3/724	27/18870	0.0832408	0.487658	0.44707	B2M/DNAJA4/HSPA13	3
GO:0042730	fibrinolysis	3/724	27/18870	0.0832408	0.487658	0.44707	USF1/ANXA2/PLAUR	3
GO:0045940	positive regulation of steroid metabolic process	3/724	27/18870	0.0832408	0.487658	0.44707	NR1D1/ABCG1/STARD4	3
GO:0048284	organelle fusion	10/724	158/18870	0.0833135	0.487658	0.44707	BNIP3/VPS11/STX5/VPS33A/ANXA2/VAT1/PIKFYVE/STX11/SAMD9/CHMP5	10
GO:0090316	positive regulation of intracellular protein transport	10/724	158/18870	0.0833135	0.487658	0.44707	PLK3/SH3GLB1/ATG13/VPS11/MDM2/RNF31/CEMIP/NMT1/BBC3/STOM	10
GO:0030217	T cell differentiation	17/724	307/18870	0.0838607	0.4896	0.448851	IL6R/MR1/DUSP10/LIPA/IL18/LMBR1L/LIG4/BATF/B2M/SOCS1/IFNL1/RSAD2/EOMES/IRF1/CTSL/IFNB1/NKAP	17
GO:0046651	lymphocyte proliferation	17/724	307/18870	0.0838607	0.4896	0.448851	VTCN1/LIPA/IL18/LMBR1L/PSMB10/CCL5/CEBPB/MYD88/IRF1/BTN3A1/HLA-A/HLA-E/CDKN1A/TNFRSF21/AHR/CD274/IFNB1	17
GO:1903707	negative regulation of hemopoiesis	8/724	118/18870	0.0841606	0.490721	0.449879	SOCS1/IFNL1/CEACAM1/TLR3/IRF1/TRIB1/TNFRSF11B/IFNB1	8
GO:0048010	vascular endothelial growth factor receptor signaling pathway	5/724	61/18870	0.0842874	0.490831	0.44998	FZD4/MIR200C/PRKD2/MIR1224/VEGFA	5
GO:0038202	TORC1 signaling	7/724	99/18870	0.0861628	0.491779	0.450849	SESN2/RRAGC/LAMTOR3/RRAGD/SESN1/C9orf72/OTUD5	7
GO:1990868	response to chemokine	7/724	99/18870	0.0861628	0.491779	0.450849	CCL5/CXCR4/CXCL8/CXCL10/CXCL11/DUSP1/EDN1	7
GO:1990869	cellular response to chemokine	7/724	99/18870	0.0861628	0.491779	0.450849	CCL5/CXCR4/CXCL8/CXCL10/CXCL11/DUSP1/EDN1	7
GO:0002437	inflammatory response to antigenic stimulus	6/724	80/18870	0.0866413	0.491779	0.450849	PSMA1/FURIN/CD68/KDM6B/RHBDF2/HLA-E	6
GO:0051899	membrane depolarization	6/724	80/18870	0.0866413	0.491779	0.450849	MLLT11/IFI6/GCLM/CACNB2/EDN1/ABCD1	6
GO:0006586	indolalkylamine metabolic process	2/724	13/18870	0.0867065	0.491779	0.450849	KMO/KYNU	2
GO:0006596	polyamine biosynthetic process	2/724	13/18870	0.0867065	0.491779	0.450849	SMOX/SAT1	2
GO:0006787	porphyrin-containing compound catabolic process	2/724	13/18870	0.0867065	0.491779	0.450849	BLVRB/HMOX1	2
GO:0030497	fatty acid elongation	2/724	13/18870	0.0867065	0.491779	0.450849	ELOVL4/ABCD1	2
GO:0033015	tetrapyrrole catabolic process	2/724	13/18870	0.0867065	0.491779	0.450849	BLVRB/HMOX1	2
GO:0035745	T-helper 2 cell cytokine production	2/724	13/18870	0.0867065	0.491779	0.450849	RSAD2/IFNB1	2
GO:0043301	negative regulation of leukocyte degranulation	2/724	13/18870	0.0867065	0.491779	0.450849	CEACAM1/HLA-F	2
GO:0043650	dicarboxylic acid biosynthetic process	2/724	13/18870	0.0867065	0.491779	0.450849	KMO/KYNU	2
GO:0070234	positive regulation of T cell apoptotic process	2/724	13/18870	0.0867065	0.491779	0.450849	CCL5/CD274	2
GO:0070417	cellular response to cold	2/724	13/18870	0.0867065	0.491779	0.450849	NFKBIA/EIF2AK3	2
GO:0070914	UV-damage excision repair	2/724	13/18870	0.0867065	0.491779	0.450849	INO80/XPC	2
GO:0075509	endocytosis involved in viral entry into host cell	2/724	13/18870	0.0867065	0.491779	0.450849	PIKFYVE/CTSL	2
GO:1905666	regulation of protein localization to endosome	2/724	13/18870	0.0867065	0.491779	0.450849	DTX3L/EGF	2
GO:2000551	regulation of T-helper 2 cell cytokine production	2/724	13/18870	0.0867065	0.491779	0.450849	RSAD2/IFNB1	2
GO:0032388	positive regulation of intracellular transport	12/724	201/18870	0.0869944	0.491779	0.450849	PLK3/SH3GLB1/ATG13/VPS11/MDM2/RNF31/DYNC1H1/CEMIP/ANXA2/NMT1/BBC3/STOM	12
GO:0006644	phospholipid metabolic process	20/724	375/18870	0.08713	0.491779	0.450849	DHDDS/SAMD8/PI4K2A/OSBP/ABHD4/ATG14/SOCS1/GDPD1/ITPKC/PLA2G4C/PIKFYVE/TMEM150A/PLSCR1/LIPH/PCYT1A/PNPLA8/CLN8/PLPP5/PLAA/PCYT1B	20
GO:0010828	positive regulation of glucose transmembrane transport	4/724	44/18870	0.0873541	0.491779	0.450849	RNASEL/GH1/OCLN/NR4A3	4
GO:0043506	regulation of JUN kinase activity	4/724	44/18870	0.0873541	0.491779	0.450849	DUSP10/DUSP16/ERN1/EDN1	4
GO:0050691	regulation of defense response to virus by host	4/724	44/18870	0.0873541	0.491779	0.450849	STAT1/DTX3L/PARP9/TNFAIP3	4
GO:0006906	vesicle fusion	8/724	119/18870	0.0873697	0.491779	0.450849	VPS11/STX5/VPS33A/ANXA2/PIKFYVE/STX11/SAMD9/CHMP5	8
GO:0032609	type II interferon production	8/724	119/18870	0.0873697	0.491779	0.450849	ISG15/IL18/DDIT3/IFNL1/TLR3/BTN3A1/HLA-A/CD274	8
GO:0032649	regulation of type II interferon production	8/724	119/18870	0.0873697	0.491779	0.450849	ISG15/IL18/DDIT3/IFNL1/TLR3/BTN3A1/HLA-A/CD274	8
GO:0045936	negative regulation of phosphate metabolic process	20/724	376/18870	0.0888951	0.497817	0.456384	GADD45A/DUSP10/GPRC5A/DUSP16/ATG14/TERF2IP/SOCS1/MIDN/PPP1R15A/CEACAM1/TRIB3/PARP14/SPRY1/OCLN/DUSP1/CDKN1A/MICAL1/TRIB1/CDKN2B/C9orf72	20
GO:0050866	negative regulation of cell activation	13/724	223/18870	0.088918	0.497817	0.456384	VTCN1/SOCS1/NR1D1/IFNL1/CEACAM1/MERTK/CEBPB/IRF1/HLA-F/TNFAIP3/TNFRSF21/CD274/IFNB1	13
GO:0022617	extracellular matrix disassembly	5/724	62/18870	0.0889456	0.497817	0.456384	CTSS/MMP13/LCP1/FURIN/KLK7	5
GO:0090303	positive regulation of wound healing	5/724	62/18870	0.0889456	0.497817	0.456384	USF1/CXCR4/OCLN/HBEGF/CLDN4	5
GO:0071478	cellular response to radiation	11/724	181/18870	0.089471	0.497817	0.456384	GADD45A/IFI16/SDE2/MDM2/LIG4/RDH11/INO80/NMT1/XPC/CDKN1A/TP53INP1	11
GO:0008203	cholesterol metabolic process	9/724	140/18870	0.0901594	0.497817	0.456384	LIPA/TSKU/FECH/INSIG2/ABCG1/APOL2/STARD4/NPC1L1/CLN8	9
GO:0008645	hexose transmembrane transport	8/724	120/18870	0.0906493	0.497817	0.456384	SESN2/RNASEL/GH1/HK2/TRIB3/OCLN/EDN1/NR4A3	8
GO:0010563	negative regulation of phosphorus metabolic process	20/724	377/18870	0.0906834	0.497817	0.456384	GADD45A/DUSP10/GPRC5A/DUSP16/ATG14/TERF2IP/SOCS1/MIDN/PPP1R15A/CEACAM1/TRIB3/PARP14/SPRY1/OCLN/DUSP1/CDKN1A/MICAL1/TRIB1/CDKN2B/C9orf72	20
GO:0001573	ganglioside metabolic process	3/724	28/18870	0.0906907	0.497817	0.456384	B4GALNT1/NEU1/ST3GAL1	3
GO:0016540	protein autoprocessing	3/724	28/18870	0.0906907	0.497817	0.456384	CASP4/TMPRSS2/CTSL	3
GO:0031664	regulation of lipopolysaccharide-mediated signaling pathway	3/724	28/18870	0.0906907	0.497817	0.456384	TRIM5/TNFAIP3/TRIB1	3
GO:0042634	regulation of hair cycle	3/724	28/18870	0.0906907	0.497817	0.456384	TSKU/TRPV3/SMAD4	3
GO:0044342	type B pancreatic cell proliferation	3/724	28/18870	0.0906907	0.497817	0.456384	NR4A1/NR1D1/NR4A3	3
GO:0045686	negative regulation of glial cell differentiation	3/724	28/18870	0.0906907	0.497817	0.456384	DUSP10/NR1D1/DLX2	3
GO:0051291	protein heterooligomerization	3/724	28/18870	0.0906907	0.497817	0.456384	ROM1/KRT10/SGTB	3
GO:0060575	intestinal epithelial cell differentiation	3/724	28/18870	0.0906907	0.497817	0.456384	TIGAR/SAV1/CDKN1A	3
GO:1902914	regulation of protein polyubiquitination	3/724	28/18870	0.0906907	0.497817	0.456384	NMI/PARP10/PLAA	3
GO:1903901	negative regulation of viral life cycle	3/724	28/18870	0.0906907	0.497817	0.456384	TRIM5/BST2/TRIM26	3
GO:0070663	regulation of leukocyte proliferation	15/724	267/18870	0.0910771	0.497817	0.456384	CSF1/VTCN1/IL18/CCL5/BST2/CEBPB/MYD88/IRF1/HLA-A/HLA-E/CDKN1A/TNFAIP3/TNFRSF21/AHR/CD274	15
GO:0007596	blood coagulation	13/724	224/18870	0.091277	0.497817	0.456384	USF1/ENTPD1/ANXA2/MYL12A/CYP4F11/CEACAM1/PLAUR/MERTK/PROCR/PLSCR1/TEC/SLC7A11/EDN1	13
GO:0006775	fat-soluble vitamin metabolic process	4/724	45/18870	0.0931192	0.497817	0.456384	AIFM2/LIPA/CYP4F11/NPC1L1	4
GO:0014014	negative regulation of gliogenesis	4/724	45/18870	0.0931192	0.497817	0.456384	DUSP10/NR1D1/DLX2/CDKN2B	4
GO:0030574	collagen catabolic process	4/724	45/18870	0.0931192	0.497817	0.456384	CTSS/MMP13/FURIN/CTSL	4
GO:0048713	regulation of oligodendrocyte differentiation	4/724	45/18870	0.0931192	0.497817	0.456384	DUSP10/CXCR4/DLX2/TNFRSF21	4
GO:0050856	regulation of T cell receptor signaling pathway	4/724	45/18870	0.0931192	0.497817	0.456384	GBP1/LIPA/CEACAM1/PRKD2	4
GO:1900744	regulation of p38MAPK cascade	4/724	45/18870	0.0931192	0.497817	0.456384	GADD45A/DUSP10/DUSP1/VEGFA	4
GO:1903214	regulation of protein targeting to mitochondrion	4/724	45/18870	0.0931192	0.497817	0.456384	SH3GLB1/ATG13/VPS11/RNF31	4
GO:0009582	detection of abiotic stimulus	9/724	141/18870	0.0932253	0.497817	0.456384	BEST1/ROM1/RDH11/NMT1/FECH/CXCR4/LXN/NPFFR2/ELOVL4	9
GO:0055092	sterol homeostasis	7/724	101/18870	0.0934405	0.497817	0.456384	TSKU/IL18/NR1D1/ABCG1/MYLIP/NPC1L1/ABCD1	7
GO:0120162	positive regulation of cold-induced thermogenesis	7/724	101/18870	0.0934405	0.497817	0.456384	IL18/DYNC1H1/KDM6B/EPAS1/CXCR4/CEBPB/VEGFA	7
GO:0043491	phosphatidylinositol 3-kinase/protein kinase B signal transduction	16/724	290/18870	0.0936236	0.497817	0.456384	SESN2/PLK3/PHLDA3/IL18/MIR200C/DDIT3/ATG14/CCL5/GH1/GDF15/CEACAM1/MERTK/EGF/HBEGF/GCNT2/EDN1	16
GO:0051348	negative regulation of transferase activity	13/724	225/18870	0.0936744	0.497817	0.456384	GADD45A/DUSP10/GPRC5A/DUSP16/MIDN/CEACAM1/TRIB3/DTX3L/SPRY1/DUSP1/CDKN1A/BAG2/TRIB1	13
GO:0042058	regulation of epidermal growth factor receptor signaling pathway	5/724	63/18870	0.0937347	0.497817	0.456384	IFI6/GPRC5A/RHBDF2/CEACAM1/PLAUR	5
GO:0070050	neuron cellular homeostasis	5/724	63/18870	0.0937347	0.497817	0.456384	CACNB2/ATP6V1D/ATP6V1E1/ATP6V1B2/IFNB1	5
GO:0090174	organelle membrane fusion	8/724	121/18870	0.093999	0.497817	0.456384	VPS11/STX5/VPS33A/ANXA2/PIKFYVE/STX11/SAMD9/CHMP5	8
GO:0006665	sphingolipid metabolic process	10/724	162/18870	0.0944866	0.497817	0.456384	SAMD8/OSBP/B4GALNT1/PRKD2/NEU1/ELOVL4/CLN8/ST3GAL1/ACER2/CEL	10
GO:0061025	membrane fusion	11/724	183/18870	0.0948208	0.497817	0.456384	VPS11/BET1L/STX5/VPS33A/ANXA2/PIKFYVE/NSFL1C/STX11/SAMD9/CHMP5/CTSL	11
GO:2000045	regulation of G1/S transition of mitotic cell cycle	11/724	183/18870	0.0948208	0.497817	0.456384	PLK3/LSM10/SDE2/MDM2/PSME1/PSME2/PML/INO80/CDK7/CDKN1A/CDKN2B	11
GO:0072330	monocarboxylic acid biosynthetic process	13/724	226/18870	0.0961104	0.497817	0.456384	KMO/OSBP/NR1D1/CEACAM1/INSIG2/TRIB3/OXSM/STARD4/EDN1/ELOVL4/PNPLA8/MID1IP1/ABCD1	13
GO:0090130	tissue migration	20/724	380/18870	0.0961876	0.497817	0.456384	GADD45A/EFNA1/DUSP10/ACTA2/MIR200C/NR4A1/RAB11A/DNAJA4/MAPRE2/SMAD4/CEACAM1/PRKD2/SP100/HMOX1/S100P/EGF/HBEGF/EDN1/VEGFA/MIR505	20
GO:0007093	mitotic cell cycle checkpoint signaling	9/724	142/18870	0.0963515	0.497817	0.456384	PLK3/SYF2/SDE2/MDM2/PML/NABP1/XPC/DUSP1/CDKN1A	9
GO:0007254	JNK cascade	10/724	163/18870	0.0974123	0.497817	0.456384	GADD45A/DUSP10/DUSP16/MYD88/TLR3/ZNF622/SDCBP/TRIB1/RB1CC1/EDA2R	10
GO:0030307	positive regulation of cell growth	10/724	163/18870	0.0974123	0.497817	0.456384	SUPV3L1/INO80/CXCR4/MAP1B/HBEGF/EDN1/VEGFA/SDCBP/PLAA/L1CAM	10
GO:0022612	gland morphogenesis	8/724	122/18870	0.0974186	0.497817	0.456384	CSF1/LIPA/VDR/PML/SERPINB5/CEACAM1/CEBPB/TNFAIP3	8
GO:0032386	regulation of intracellular transport	18/724	336/18870	0.0974513	0.497817	0.456384	PLK3/SH3GLB1/ATG13/VPS11/MDM2/LCP1/RNF31/IFI27/DYNC1H1/RAB11A/CEMIP/ANXA2/NMT1/BBC3/GCC2/SP100/MAP1B/STOM	18
GO:0070371	ERK1 and ERK2 cascade	18/724	336/18870	0.0974513	0.497817	0.456384	ATF3/GBP1/SHC1/DUSP10/ACTA2/MIR200C/CCL5/SMAD4/ICAM1/CEACAM1/PRKD2/VRK3/EGF/SPRY1/GCNT2/EDN1/PSCA/DUSP4	18
GO:0002440	production of molecular mediator of immune response	17/724	314/18870	0.0978023	0.497817	0.456384	IL18/LACC1/LIG4/BATF/B2M/BST2/KLK7/RSAD2/SAMHD1/MYD88/TLR3/HLA-F/HLA-A/HLA-E/DNAJB9/NR4A3/IFNB1	17
GO:0003171	atrioventricular valve development	3/724	29/18870	0.0984067	0.497817	0.456384	EFNA1/MDM2/SMAD4	3
GO:0007588	excretion	3/724	29/18870	0.0984067	0.497817	0.456384	LIPA/ABCG2/EDN1	3
GO:0051156	glucose 6-phosphate metabolic process	3/724	29/18870	0.0984067	0.497817	0.456384	PGD/TIGAR/HK2	3
GO:0060603	mammary gland duct morphogenesis	3/724	29/18870	0.0984067	0.497817	0.456384	CSF1/VDR/PML	3
GO:0097066	response to thyroid hormone	3/724	29/18870	0.0984067	0.497817	0.456384	GCLM/CTSS/CTSL	3
GO:0031100	animal organ regeneration	5/724	64/18870	0.098653	0.497817	0.456384	LCP1/PNPT1/CEBPB/CDKN1A/NR4A3	5
GO:2000630	positive regulation of miRNA metabolic process	5/724	64/18870	0.098653	0.497817	0.456384	JUN/NEAT1/FOSL1/SMAD4/PNPT1	5
GO:0002467	germinal center formation	2/724	14/18870	0.0986712	0.497817	0.456384	NFKB2/TNFAIP3	2
GO:0007100	mitotic centrosome separation	2/724	14/18870	0.0986712	0.497817	0.456384	NSFL1C/MAP9	2
GO:0010745	negative regulation of macrophage derived foam cell differentiation	2/724	14/18870	0.0986712	0.497817	0.456384	NFKBIA/ABCG1	2
GO:0016056	rhodopsin mediated signaling pathway	2/724	14/18870	0.0986712	0.497817	0.456384	RDH11/NMT1	2
GO:0030213	hyaluronan biosynthetic process	2/724	14/18870	0.0986712	0.497817	0.456384	CEMIP/EGF	2
GO:0031665	negative regulation of lipopolysaccharide-mediated signaling pathway	2/724	14/18870	0.0986712	0.497817	0.456384	TNFAIP3/TRIB1	2
GO:0032736	positive regulation of interleukin-13 production	2/724	14/18870	0.0986712	0.497817	0.456384	IL18/HLA-E	2
GO:0032908	regulation of transforming growth factor beta1 production	2/724	14/18870	0.0986712	0.497817	0.456384	TSKU/FURIN	2
GO:0033700	phospholipid efflux	2/724	14/18870	0.0986712	0.497817	0.456384	SPNS1/ABCG1	2
GO:0034116	positive regulation of heterotypic cell-cell adhesion	2/724	14/18870	0.0986712	0.497817	0.456384	CEACAM6/GCNT2	2
GO:0034392	negative regulation of smooth muscle cell apoptotic process	2/724	14/18870	0.0986712	0.497817	0.456384	LYPD3/EDN1	2
GO:0035542	regulation of SNARE complex assembly	2/724	14/18870	0.0986712	0.497817	0.456384	VPS11/VPS33A	2
GO:0042994	cytoplasmic sequestering of transcription factor	2/724	14/18870	0.0986712	0.497817	0.456384	NFKBIA/NFKBIE	2
GO:0043508	negative regulation of JUN kinase activity	2/724	14/18870	0.0986712	0.497817	0.456384	DUSP10/DUSP16	2
GO:0043922	negative regulation by host of viral transcription	2/724	14/18870	0.0986712	0.497817	0.456384	JUN/CCL5	2
GO:0048715	negative regulation of oligodendrocyte differentiation	2/724	14/18870	0.0986712	0.497817	0.456384	DUSP10/DLX2	2
GO:0050667	homocysteine metabolic process	2/724	14/18870	0.0986712	0.497817	0.456384	CTH/MTRR	2
GO:0050930	induction of positive chemotaxis	2/724	14/18870	0.0986712	0.497817	0.456384	CXCL8/VEGFA	2
GO:0051412	response to corticosterone	2/724	14/18870	0.0986712	0.497817	0.456384	FOSL1/CDKN1A	2
GO:0051547	regulation of keratinocyte migration	2/724	14/18870	0.0986712	0.497817	0.456384	MAPRE2/HBEGF	2
GO:0060330	regulation of response to type II interferon	2/724	14/18870	0.0986712	0.497817	0.456384	PARP14/PARP9	2
GO:0060334	regulation of type II interferon-mediated signaling pathway	2/724	14/18870	0.0986712	0.497817	0.456384	PARP14/PARP9	2
GO:0060354	negative regulation of cell adhesion molecule production	2/724	14/18870	0.0986712	0.497817	0.456384	CXCL8/MIR374A	2
GO:0061043	regulation of vascular wound healing	2/724	14/18870	0.0986712	0.497817	0.456384	CXCR4/TNFAIP3	2
GO:0061635	regulation of protein complex stability	2/724	14/18870	0.0986712	0.497817	0.456384	ATG14/SQSTM1	2
GO:0070262	peptidyl-serine dephosphorylation	2/724	14/18870	0.0986712	0.497817	0.456384	PPP1R15A/DUSP1	2
GO:0070341	fat cell proliferation	2/724	14/18870	0.0986712	0.497817	0.456384	LIPA/SQSTM1	2
GO:0071888	macrophage apoptotic process	2/724	14/18870	0.0986712	0.497817	0.456384	IRF7/CTSL	2
GO:0072393	microtubule anchoring at microtubule organizing center	2/724	14/18870	0.0986712	0.497817	0.456384	CCDC68/CEP19	2
GO:0090715	immunological memory formation process	2/724	14/18870	0.0986712	0.497817	0.456384	IFNL1/ST3GAL1	2
GO:0097202	activation of cysteine-type endopeptidase activity	2/724	14/18870	0.0986712	0.497817	0.456384	IFI16/CASP8	2
GO:0098840	protein transport along microtubule	2/724	14/18870	0.0986712	0.497817	0.456384	KIF5A/RAB27B	2
GO:0099118	microtubule-based protein transport	2/724	14/18870	0.0986712	0.497817	0.456384	KIF5A/RAB27B	2
GO:0140052	cellular response to oxidised low-density lipoprotein particle stimulus	2/724	14/18870	0.0986712	0.497817	0.456384	CD68/MYD88	2
GO:1900044	regulation of protein K63-linked ubiquitination	2/724	14/18870	0.0986712	0.497817	0.456384	PARP10/PLAA	2
GO:1901031	regulation of response to reactive oxygen species	2/724	14/18870	0.0986712	0.497817	0.456384	SESN2/SESN1	2
GO:1902043	positive regulation of extrinsic apoptotic signaling pathway via death domain receptors	2/724	14/18870	0.0986712	0.497817	0.456384	ATF3/PMAIP1	2
GO:1903894	regulation of IRE1-mediated unfolded protein response	2/724	14/18870	0.0986712	0.497817	0.456384	DDRGK1/DNAJB9	2
GO:1904925	positive regulation of autophagy of mitochondrion in response to mitochondrial depolarization	2/724	14/18870	0.0986712	0.497817	0.456384	OPTN/HK2	2
GO:0006984	ER-nucleus signaling pathway	4/724	46/18870	0.09906	0.497817	0.456384	DDIT3/PPP1R15A/INSIG2/EIF2AK3	4
GO:0042789	mRNA transcription by RNA polymerase II	4/724	46/18870	0.09906	0.497817	0.456384	TAF13/VDR/ANXA2/EPAS1	4
GO:0097028	dendritic cell differentiation	4/724	46/18870	0.09906	0.497817	0.456384	BATF2/BATF/CEBPB/AZI2	4
GO:2000785	regulation of autophagosome assembly	4/724	46/18870	0.09906	0.497817	0.456384	SH3GLB1/WIPI1/PIKFYVE/C9orf72	4
GO:0034655	nucleobase-containing compound catabolic process	25/724	496/18870	0.100828	0.505428	0.463362	DNASE2B/BTG2/RNASEL/SUPV3L1/ENTPD1/NEAT1/OAS2/YBX3/ISG20/CNP/SMG8/FXR2/ERN1/DEDD2/PNPT1/SAMHD1/MYD88/XRN1/NOCT/FASTKD3/NUDT12/PNRC1/ZC3HAV1/MIR151A/ABCD1	25
GO:0015749	monosaccharide transmembrane transport	8/724	123/18870	0.100908	0.505428	0.463362	SESN2/RNASEL/GH1/HK2/TRIB3/OCLN/EDN1/NR4A3	8
GO:0071482	cellular response to light stimulus	8/724	123/18870	0.100908	0.505428	0.463362	SDE2/MDM2/RDH11/INO80/NMT1/XPC/CDKN1A/TP53INP1	8
GO:0006885	regulation of pH	7/724	103/18870	0.10105	0.505583	0.463504	VPS33A/LACC1/ATP6V1D/SPNS1/EDN1/ATP6V1B2/ATP6V0D2	7
GO:0045017	glycerolipid biosynthetic process	14/724	250/18870	0.101925	0.509402	0.467005	PI4K2A/AVIL/ABHD4/ATG14/SOCS1/ITPKC/PLA2G4C/PIKFYVE/TMEM150A/SIK1/PLSCR1/LIPH/PCYT1A/PCYT1B	14
GO:0010565	regulation of cellular ketone metabolic process	9/724	144/18870	0.102784	0.513131	0.470424	NR1D1/CEACAM1/INSIG2/TRIB3/SLC7A11/STARD4/NR4A3/MID1IP1/ABCD1	9
GO:0001523	retinoid metabolic process	6/724	84/18870	0.103528	0.514309	0.471503	LIPA/DHRS7/RDH11/SCPEP1/RETSAT/CEL	6
GO:0006605	protein targeting	18/724	339/18870	0.103606	0.514309	0.471503	SH3GLB1/ATG13/VPS11/RNF31/ATG14/CEMIP/HERPUD1/NAGPA/GCC2/PIKFYVE/SRPRB/RTP4/SQSTM1/SGTB/PEX3/ZFAND2A/SDCBP/STOM	18
GO:0050817	coagulation	13/724	229/18870	0.103649	0.514309	0.471503	USF1/ENTPD1/ANXA2/MYL12A/CYP4F11/CEACAM1/PLAUR/MERTK/PROCR/PLSCR1/TEC/SLC7A11/EDN1	13
GO:0070936	protein K48-linked ubiquitination	5/724	65/18870	0.103699	0.514309	0.471503	RNF6/IFI27/NMI/DTX3L/TNFAIP3	5
GO:0072666	establishment of protein localization to vacuole	5/724	65/18870	0.103699	0.514309	0.471503	ATG14/NAGPA/GCC2/SQSTM1/TNFAIP3	5
GO:0098930	axonal transport	5/724	65/18870	0.103699	0.514309	0.471503	ARL8A/BLOC1S2/KIF5A/DYNC1H1/RAB27B	5
GO:0072655	establishment of protein localization to mitochondrion	8/724	124/18870	0.104466	0.517464	0.474395	SH3GLB1/ATG13/VPS11/DDIT3/RNF31/NMT1/BBC3/HK2	8
GO:0010632	regulation of epithelial cell migration	16/724	295/18870	0.104562	0.517464	0.474395	GADD45A/EFNA1/DUSP10/MIR200C/RAB11A/DNAJA4/MAPRE2/CEACAM1/PRKD2/SP100/HMOX1/EGF/HBEGF/EDN1/VEGFA/MIR505	16
GO:0032642	regulation of chemokine production	7/724	104/18870	0.104978	0.517665	0.47458	IL6R/IL18/OAS1/EIF2AK2/HMOX1/MYD88/TLR3	7
GO:0003254	regulation of membrane depolarization	4/724	47/18870	0.105172	0.517665	0.47458	MLLT11/IFI6/GCLM/ABCD1	4
GO:0014075	response to amine	4/724	47/18870	0.105172	0.517665	0.47458	NR4A1/NR4A2/MYD88/EDN1	4
GO:0045047	protein targeting to ER	4/724	47/18870	0.105172	0.517665	0.47458	HERPUD1/SRPRB/SGTB/ZFAND2A	4
GO:0120163	negative regulation of cold-induced thermogenesis	4/724	47/18870	0.105172	0.517665	0.47458	DDIT3/NR1D1/ACOT13/TFE3	4
GO:0002507	tolerance induction	3/724	30/18870	0.106377	0.521902	0.478464	HLA-E/TNFAIP3/CD274	3
GO:0010039	response to iron ion	3/724	30/18870	0.106377	0.521902	0.478464	MDM2/B2M/HMOX1	3
GO:0035751	regulation of lysosomal lumen pH	3/724	30/18870	0.106377	0.521902	0.478464	VPS33A/ATP6V1D/SPNS1	3
GO:0070665	positive regulation of leukocyte proliferation	10/724	166/18870	0.106505	0.521968	0.478525	CSF1/VTCN1/IL18/CCL5/BST2/MYD88/HLA-A/HLA-E/CDKN1A/CD274	10
GO:0007599	hemostasis	13/724	231/18870	0.108867	0.526902	0.483049	USF1/ENTPD1/ANXA2/MYL12A/CYP4F11/CEACAM1/PLAUR/MERTK/PROCR/PLSCR1/TEC/SLC7A11/EDN1	13
GO:0015800	acidic amino acid transport	5/724	66/18870	0.108869	0.526902	0.483049	KMO/SLC38A6/SLC7A11/CLN8/SLC7A13	5
GO:0034605	cellular response to heat	5/724	66/18870	0.108869	0.526902	0.483049	IER5/HMOX1/CXCL10/CDKN1A/DNAJC2	5
GO:0061180	mammary gland epithelium development	5/724	66/18870	0.108869	0.526902	0.483049	CSF1/IRF6/VDR/PML/CEBPB	5
GO:0032602	chemokine production	7/724	105/18870	0.108987	0.526902	0.483049	IL6R/IL18/OAS1/EIF2AK2/HMOX1/MYD88/TLR3	7
GO:0045598	regulation of fat cell differentiation	9/724	146/18870	0.109456	0.526902	0.483049	DUSP10/DDIT3/WDFY2/SAV1/NR1D1/TRIB3/CEBPB/NOCT/TFE3	9
GO:0048639	positive regulation of developmental growth	10/724	167/18870	0.109641	0.526902	0.483049	CSF1/YBX3/GH1/CXCR4/BASP1/MAP1B/EDN1/VEGFA/PLAA/L1CAM	10
GO:0046474	glycerophospholipid biosynthetic process	12/724	210/18870	0.110622	0.526902	0.483049	PI4K2A/ABHD4/ATG14/SOCS1/ITPKC/PLA2G4C/PIKFYVE/TMEM150A/PLSCR1/LIPH/PCYT1A/PCYT1B	12
GO:0001787	natural killer cell proliferation	2/724	15/18870	0.111063	0.526902	0.483049	IL18/HLA-E	2
GO:0002829	negative regulation of type 2 immune response	2/724	15/18870	0.111063	0.526902	0.483049	IFNL1/IFNB1	2
GO:0007028	cytoplasm organization	2/724	15/18870	0.111063	0.526902	0.483049	FOSL1/TDRD7	2
GO:0007567	parturition	2/724	15/18870	0.111063	0.526902	0.483049	PLA2G4C/EDN1	2
GO:0014029	neural crest formation	2/724	15/18870	0.111063	0.526902	0.483049	KBTBD8/EDN1	2
GO:0032897	negative regulation of viral transcription	2/724	15/18870	0.111063	0.526902	0.483049	TRIM21/TRIM14	2
GO:0033189	response to vitamin A	2/724	15/18870	0.111063	0.526902	0.483049	LIPA/MAP1B	2
GO:0034144	negative regulation of toll-like receptor 4 signaling pathway	2/724	15/18870	0.111063	0.526902	0.483049	NR1D1/TNFAIP3	2
GO:0036446	myofibroblast differentiation	2/724	15/18870	0.111063	0.526902	0.483049	TSKU/TP53INP1	2
GO:0046321	positive regulation of fatty acid oxidation	2/724	15/18870	0.111063	0.526902	0.483049	NR4A3/ABCD1	2
GO:0046655	folic acid metabolic process	2/724	15/18870	0.111063	0.526902	0.483049	ALDH1L2/MTRR	2
GO:0048308	organelle inheritance	2/724	15/18870	0.111063	0.526902	0.483049	PLK3/STX5	2
GO:0048313	Golgi inheritance	2/724	15/18870	0.111063	0.526902	0.483049	PLK3/STX5	2
GO:0051299	centrosome separation	2/724	15/18870	0.111063	0.526902	0.483049	NSFL1C/MAP9	2
GO:0051444	negative regulation of ubiquitin-protein transferase activity	2/724	15/18870	0.111063	0.526902	0.483049	DTX3L/BAG2	2
GO:0051791	medium-chain fatty acid metabolic process	2/724	15/18870	0.111063	0.526902	0.483049	CYP4A11/OXSM	2
GO:0070424	regulation of nucleotide-binding oligomerization domain containing signaling pathway	2/724	15/18870	0.111063	0.526902	0.483049	BIRC3/TNFAIP3	2
GO:0090205	positive regulation of cholesterol metabolic process	2/724	15/18870	0.111063	0.526902	0.483049	ABCG1/STARD4	2
GO:1904251	regulation of bile acid metabolic process	2/724	15/18870	0.111063	0.526902	0.483049	NR1D1/STARD4	2
GO:1904294	positive regulation of ERAD pathway	2/724	15/18870	0.111063	0.526902	0.483049	HERPUD1/RNFT1	2
GO:1904923	regulation of autophagy of mitochondrion in response to mitochondrial depolarization	2/724	15/18870	0.111063	0.526902	0.483049	OPTN/HK2	2
GO:2001028	positive regulation of endothelial cell chemotaxis	2/724	15/18870	0.111063	0.526902	0.483049	PRKD2/VEGFA	2
GO:0002861	regulation of inflammatory response to antigenic stimulus	4/724	48/18870	0.111451	0.526902	0.483049	PSMA1/FURIN/RHBDF2/HLA-E	4
GO:0006623	protein targeting to vacuole	4/724	48/18870	0.111451	0.526902	0.483049	ATG14/NAGPA/GCC2/SQSTM1	4
GO:0006953	acute-phase response	4/724	48/18870	0.111451	0.526902	0.483049	IL6R/CEBPB/APOL2/PLSCR1	4
GO:0031670	cellular response to nutrient	4/724	48/18870	0.111451	0.526902	0.483049	USF1/MDM2/VDR/CDKN2B	4
GO:0046890	regulation of lipid biosynthetic process	11/724	189/18870	0.111997	0.528933	0.48491	SAMD8/AVIL/NR1D1/CEACAM1/INSIG2/TRIB3/ABCG1/SIK1/STARD4/MID1IP1/ABCD1	11
GO:0033273	response to vitamin	6/724	86/18870	0.11257	0.530538	0.486382	LIPA/MDM2/VDR/KYNU/CXCL10/MAP1B	6
GO:2000134	negative regulation of G1/S transition of mitotic cell cycle	6/724	86/18870	0.11257	0.530538	0.486382	PLK3/SDE2/MDM2/PML/CDKN1A/CDKN2B	6
GO:0030316	osteoclast differentiation	7/724	106/18870	0.113077	0.531822	0.487559	CSF1/ANXA2/CEBPB/TLR3/OSTM1/TNFRSF11B/TFE3	7
GO:0032760	positive regulation of tumor necrosis factor production	7/724	106/18870	0.113077	0.531822	0.487559	OAS1/OAS2/IFIH1/MYD88/TLR3/HLA-E/IFNGR1	7
GO:0016126	sterol biosynthetic process	5/724	67/18870	0.114163	0.533971	0.489529	CYB5R1/LIPA/INSIG2/ABCG1/NPC1L1	5
GO:0019318	hexose metabolic process	13/724	233/18870	0.114238	0.533971	0.489529	SESN2/DUSP12/PFKFB2/ATF3/LIPA/TIGAR/OAS1/PMAIP1/MIDN/MAN2B1/HK2/SIK1/B4GALT1	13
GO:0001975	response to amphetamine	3/724	31/18870	0.11459	0.533971	0.489529	NR4A1/NR4A2/EDN1	3
GO:0034063	stress granule assembly	3/724	31/18870	0.11459	0.533971	0.489529	DYNC1H1/GRB7/C9orf72	3
GO:0034121	regulation of toll-like receptor signaling pathway	3/724	31/18870	0.11459	0.533971	0.489529	BIRC3/IRF7/IRF1	3
GO:0034143	regulation of toll-like receptor 4 signaling pathway	3/724	31/18870	0.11459	0.533971	0.489529	IFI35/NR1D1/TNFAIP3	3
GO:0035767	endothelial cell chemotaxis	3/724	31/18870	0.11459	0.533971	0.489529	NR4A1/PRKD2/VEGFA	3
GO:0045070	positive regulation of viral genome replication	3/724	31/18870	0.11459	0.533971	0.489529	IFIT1/CCL5/TRIM38	3
GO:0070536	protein K63-linked deubiquitination	3/724	31/18870	0.11459	0.533971	0.489529	PSMD14/TNFAIP3/OTUD5	3
GO:2001242	regulation of intrinsic apoptotic signaling pathway	11/724	190/18870	0.115023	0.535439	0.490875	MDM2/YBX3/DDIT3/HERPUD1/NOL3/PMAIP1/PLAUR/BBC3/EIF2AK3/GRINA/CREB3	11
GO:0032946	positive regulation of mononuclear cell proliferation	9/724	148/18870	0.116364	0.541127	0.49609	CSF1/VTCN1/IL18/CCL5/MYD88/HLA-A/HLA-E/CDKN1A/CD274	9
GO:0045927	positive regulation of growth	14/724	256/18870	0.11711	0.542456	0.497308	CSF1/SUPV3L1/YBX3/INO80/GH1/CXCR4/BASP1/MAP1B/HBEGF/EDN1/VEGFA/SDCBP/PLAA/L1CAM	14
GO:0016101	diterpenoid metabolic process	6/724	87/18870	0.117237	0.542456	0.497308	LIPA/DHRS7/RDH11/SCPEP1/RETSAT/CEL	6
GO:0032088	negative regulation of NF-kappaB transcription factor activity	6/724	87/18870	0.117237	0.542456	0.497308	TRIM21/DDIT3/NFKBIA/RBCK1/TNFAIP3/PARP10	6
GO:0002526	acute inflammatory response	7/724	107/18870	0.117246	0.542456	0.497308	IL6R/LIPA/CEBPB/APOL2/PLSCR1/HLA-E/B4GALT1	7
GO:0006672	ceramide metabolic process	7/724	107/18870	0.117246	0.542456	0.497308	SAMD8/B4GALNT1/NEU1/CLN8/ST3GAL1/ACER2/CEL	7
GO:0031648	protein destabilization	4/724	49/18870	0.117893	0.542688	0.497521	TRIM21/MDM2/NR1D1/MYLIP	4
GO:0032968	positive regulation of transcription elongation by RNA polymerase II	4/724	49/18870	0.117893	0.542688	0.497521	MED8/EAPP/MED31/MED23	4
GO:0036230	granulocyte activation	4/724	49/18870	0.117893	0.542688	0.497521	IL18/CCL5/MYD88/CXCL8	4
GO:0046427	positive regulation of receptor signaling pathway via JAK-STAT	4/724	49/18870	0.117893	0.542688	0.497521	IL6R/CCL5/GH1/IFNL1	4
GO:2000378	negative regulation of reactive oxygen species metabolic process	4/724	49/18870	0.117893	0.542688	0.497521	BNIP3/TIGAR/HK2/ABCD1	4
GO:0002366	leukocyte activation involved in immune response	16/724	301/18870	0.118683	0.545773	0.500349	IL6R/IL18/LCP1/LIG4/BATF/IFI35/ICAM1/IFNL1/CEACAM1/NMI/MYD88/EOMES/HLA-F/ST3GAL1/NR4A3/IFNB1	16
GO:0002285	lymphocyte activation involved in immune response	12/724	213/18870	0.119256	0.547125	0.501588	IL6R/IL18/LCP1/LIG4/BATF/ICAM1/IFNL1/CEACAM1/EOMES/HLA-F/ST3GAL1/IFNB1	12
GO:0006919	activation of cysteine-type endopeptidase activity involved in apoptotic process	5/724	68/18870	0.119578	0.547125	0.501588	BBC3/CASP8/EIF2AK3/FAM162A/ACER2	5
GO:0016925	protein sumoylation	5/724	68/18870	0.119578	0.547125	0.501588	MDM2/EID3/PML/IFIH1/TRIM38	5
GO:0030193	regulation of blood coagulation	5/724	68/18870	0.119578	0.547125	0.501588	USF1/ANXA2/CEACAM1/PLAUR/EDN1	5
GO:0051123	RNA polymerase II preinitiation complex assembly	5/724	68/18870	0.119578	0.547125	0.501588	MED8/TAF13/PSMC6/MED31/MED23	5
GO:0002687	positive regulation of leukocyte migration	9/724	149/18870	0.119906	0.548071	0.502456	CSF1/IL6R/CCL5/ICAM1/CXCL8/CXCL10/EDN1/VEGFA/CREB3	9
GO:0000075	cell cycle checkpoint signaling	11/724	192/18870	0.121213	0.548912	0.503227	PLK3/SYF2/SDE2/MDM2/PML/NABP1/DTX3L/XPC/PARP9/DUSP1/CDKN1A	11
GO:0090150	establishment of protein localization to membrane	15/724	280/18870	0.121945	0.548912	0.503227	OPTN/RAB11A/CEMIP/NMT1/BBC3/VAMP5/PIKFYVE/SRPRB/RTP4/GORASP1/CAMLG/SGTB/PEX3/SDCBP/STOM	15
GO:0002230	positive regulation of defense response to virus by host	3/724	32/18870	0.123033	0.548912	0.503227	STAT1/DTX3L/PARP9	3
GO:0002360	T cell lineage commitment	3/724	32/18870	0.123033	0.548912	0.503227	IL6R/BATF/CTSL	3
GO:0030149	sphingolipid catabolic process	3/724	32/18870	0.123033	0.548912	0.503227	NEU1/ACER2/CEL	3
GO:2001056	positive regulation of cysteine-type endopeptidase activity	8/724	129/18870	0.123282	0.548912	0.503227	IFI16/FAS/PMAIP1/BBC3/CASP8/EIF2AK3/FAM162A/ACER2	8
GO:1902652	secondary alcohol metabolic process	9/724	150/18870	0.123506	0.548912	0.503227	LIPA/TSKU/FECH/INSIG2/ABCG1/APOL2/STARD4/NPC1L1/CLN8	9
GO:0002399	MHC class II protein complex assembly	2/724	16/18870	0.123831	0.548912	0.503227	B2M/HLA-DQB1	2
GO:0002503	peptide antigen assembly with MHC class II protein complex	2/724	16/18870	0.123831	0.548912	0.503227	B2M/HLA-DQB1	2
GO:0002679	respiratory burst involved in defense response	2/724	16/18870	0.123831	0.548912	0.503227	DUSP10/LIPA	2
GO:0002836	positive regulation of response to tumor cell	2/724	16/18870	0.123831	0.548912	0.503227	MR1/CD274	2
GO:0002839	positive regulation of immune response to tumor cell	2/724	16/18870	0.123831	0.548912	0.503227	MR1/CD274	2
GO:0003188	heart valve formation	2/724	16/18870	0.123831	0.548912	0.503227	EFNA1/SMAD4	2
GO:0009074	aromatic amino acid family catabolic process	2/724	16/18870	0.123831	0.548912	0.503227	KMO/KYNU	2
GO:0010819	regulation of T cell chemotaxis	2/724	16/18870	0.123831	0.548912	0.503227	CCL5/CXCL10	2
GO:0018146	keratan sulfate biosynthetic process	2/724	16/18870	0.123831	0.548912	0.503227	ST3GAL1/SLC35D2	2
GO:0023035	CD40 signaling pathway	2/724	16/18870	0.123831	0.548912	0.503227	RNF31/TNFAIP3	2
GO:0030852	regulation of granulocyte differentiation	2/724	16/18870	0.123831	0.548912	0.503227	CEACAM1/TRIB1	2
GO:0031645	negative regulation of nervous system process	2/724	16/18870	0.123831	0.548912	0.503227	EIF2AK3/TNFRSF21	2
GO:0032354	response to follicle-stimulating hormone	2/724	16/18870	0.123831	0.548912	0.503227	GCLM/EDN1	2
GO:0034112	positive regulation of homotypic cell-cell adhesion	2/724	16/18870	0.123831	0.548912	0.503227	CCL5/PLAUR	2
GO:0045779	negative regulation of bone resorption	2/724	16/18870	0.123831	0.548912	0.503227	TNFAIP3/TNFRSF11B	2
GO:0051770	positive regulation of nitric-oxide synthase biosynthetic process	2/724	16/18870	0.123831	0.548912	0.503227	STAT1/NAMPT	2
GO:0070230	positive regulation of lymphocyte apoptotic process	2/724	16/18870	0.123831	0.548912	0.503227	CCL5/CD274	2
GO:0071501	cellular response to sterol depletion	2/724	16/18870	0.123831	0.548912	0.503227	INSIG2/NPC1L1	2
GO:0072540	T-helper 17 cell lineage commitment	2/724	16/18870	0.123831	0.548912	0.503227	IL6R/BATF	2
GO:0110156	methylguanosine-cap decapping	2/724	16/18870	0.123831	0.548912	0.503227	NOCT/NUDT12	2
GO:1900034	regulation of cellular response to heat	2/724	16/18870	0.123831	0.548912	0.503227	IER5/DNAJC2	2
GO:1903358	regulation of Golgi organization	2/724	16/18870	0.123831	0.548912	0.503227	STX5/EHD3	2
GO:1905664	regulation of calcium ion import across plasma membrane	2/724	16/18870	0.123831	0.548912	0.503227	MIR200C/PPP3CC	2
GO:2000345	regulation of hepatocyte proliferation	2/724	16/18870	0.123831	0.548912	0.503227	CEACAM1/TNFAIP3	2
GO:0006006	glucose metabolic process	11/724	193/18870	0.124377	0.549165	0.503458	SESN2/DUSP12/PFKFB2/ATF3/LIPA/TIGAR/OAS1/PMAIP1/MIDN/HK2/SIK1	11
GO:0033673	negative regulation of kinase activity	11/724	193/18870	0.124377	0.549165	0.503458	GADD45A/DUSP10/GPRC5A/DUSP16/MIDN/CEACAM1/TRIB3/SPRY1/DUSP1/CDKN1A/TRIB1	11
GO:0006693	prostaglandin metabolic process	4/724	50/18870	0.124492	0.549165	0.503458	EDN1/PNPLA8/PLAA/PTGR1	4
GO:0009299	mRNA transcription	4/724	50/18870	0.124492	0.549165	0.503458	TAF13/VDR/ANXA2/EPAS1	4
GO:0071385	cellular response to glucocorticoid stimulus	4/724	50/18870	0.124492	0.549165	0.503458	DDIT4/FECH/EDN1/FBXO32	4
GO:0001558	regulation of cell growth	21/724	417/18870	0.124897	0.550297	0.504496	SESN2/SUPV3L1/RNF6/PML/INO80/OSGIN1/SMAD4/BST2/CEACAM1/SH3BP4/CXCR4/OGFR/MAP1B/HBEGF/EDN1/CDKN1A/VEGFA/SDCBP/PLAA/TSPYL2/L1CAM	21
GO:0032008	positive regulation of TOR signaling	5/724	69/18870	0.125112	0.550297	0.504496	SESN2/RRAGC/LAMTOR3/RRAGD/OTUD5	5
GO:0045670	regulation of osteoclast differentiation	5/724	69/18870	0.125112	0.550297	0.504496	CSF1/CEBPB/TLR3/TNFRSF11B/TFE3	5
GO:0006766	vitamin metabolic process	7/724	109/18870	0.12582	0.552396	0.506421	AIFM2/LIPA/ALDH1L2/CYP4F11/MTRR/NPC1L1/RFK	7
GO:0045765	regulation of angiogenesis	18/724	349/18870	0.125832	0.552396	0.506421	GADD45A/EFNA1/HTATIP2/PML/CEACAM1/PRKD2/HK2/SP100/CXCR4/STAT1/HMOX1/MIR1224/CXCL8/TLR3/CXCL10/VEGFA/TNFAIP3/MIR505	18
GO:0010631	epithelial cell migration	19/724	372/18870	0.12647	0.554663	0.508499	GADD45A/EFNA1/DUSP10/MIR200C/NR4A1/RAB11A/DNAJA4/MAPRE2/SMAD4/CEACAM1/PRKD2/SP100/HMOX1/S100P/EGF/HBEGF/EDN1/VEGFA/MIR505	19
GO:0097194	execution phase of apoptosis	6/724	89/18870	0.126854	0.555811	0.509551	DNASE2B/CASP4/DEDD2/BBC3/CASP8/PLSCR1	6
GO:0002263	cell activation involved in immune response	16/724	305/18870	0.128695	0.56285	0.516004	IL6R/IL18/LCP1/LIG4/BATF/IFI35/ICAM1/IFNL1/CEACAM1/NMI/MYD88/EOMES/HLA-F/ST3GAL1/NR4A3/IFNB1	16
GO:0007159	leukocyte cell-cell adhesion	21/724	419/18870	0.129214	0.56285	0.516004	VTCN1/SELL/DUSP10/MAP3K8/IL18/B2M/SOCS1/CCL5/ICAM1/IFNL1/CEACAM1/CEBPB/IRF1/HLA-A/HLA-E/HLA-DQB1/TNFRSF21/CD274/NR4A3/IFNB1/NKAP	21
GO:1903034	regulation of response to wounding	10/724	173/18870	0.129542	0.56285	0.516004	USF1/ANXA2/CEACAM1/PLAUR/CXCR4/OCLN/HBEGF/EDN1/TNFAIP3/CLDN4	10
GO:1903557	positive regulation of tumor necrosis factor superfamily cytokine production	7/724	110/18870	0.130224	0.56285	0.516004	OAS1/OAS2/IFIH1/MYD88/TLR3/HLA-E/IFNGR1	7
GO:0005996	monosaccharide metabolic process	14/724	261/18870	0.130723	0.56285	0.516004	PGD/SESN2/DUSP12/PFKFB2/ATF3/LIPA/TIGAR/OAS1/PMAIP1/MIDN/MAN2B1/HK2/SIK1/B4GALT1	14
GO:0019731	antibacterial humoral response	5/724	70/18870	0.130761	0.56285	0.516004	NCR3LG1/KLK7/SLPI/HLA-A/HLA-E	5
GO:1900046	regulation of hemostasis	5/724	70/18870	0.130761	0.56285	0.516004	USF1/ANXA2/CEACAM1/PLAUR/EDN1	5
GO:1901184	regulation of ERBB signaling pathway	5/724	70/18870	0.130761	0.56285	0.516004	IFI6/GPRC5A/RHBDF2/CEACAM1/PLAUR	5
GO:0009411	response to UV	9/724	152/18870	0.130877	0.56285	0.516004	USF1/SDE2/MDM2/PML/INO80/FECH/XPC/CDKN1A/TP53INP1	9
GO:0050729	positive regulation of inflammatory response	9/724	152/18870	0.130877	0.56285	0.516004	NEAT1/CASP4/IL18/NFKBIA/IFI35/NMI/CEBPB/TLR3/HLA-E	9
GO:1903038	negative regulation of leukocyte cell-cell adhesion	9/724	152/18870	0.130877	0.56285	0.516004	VTCN1/SOCS1/IFNL1/CEACAM1/CEBPB/IRF1/TNFRSF21/CD274/IFNB1	9
GO:1901653	cellular response to peptide	19/724	374/18870	0.131089	0.56285	0.516004	SHC1/USF1/CASP4/NR4A1/MDM2/SOCS1/GH1/ICAM1/GDF15/CEACAM1/INSIG2/NR4A2/STAT1/TRIB3/CPEB2/MAP1B/EDN1/CHMP5/NR4A3	19
GO:0006692	prostanoid metabolic process	4/724	51/18870	0.131244	0.56285	0.516004	EDN1/PNPLA8/PLAA/PTGR1	4
GO:0008089	anterograde axonal transport	4/724	51/18870	0.131244	0.56285	0.516004	ARL8A/BLOC1S2/KIF5A/RAB27B	4
GO:0035094	response to nicotine	4/724	51/18870	0.131244	0.56285	0.516004	B2M/HMOX1/SLC7A11/EDN1	4
GO:0043407	negative regulation of MAP kinase activity	4/724	51/18870	0.131244	0.56285	0.516004	DUSP10/DUSP16/SPRY1/DUSP1	4
GO:0045581	negative regulation of T cell differentiation	4/724	51/18870	0.131244	0.56285	0.516004	SOCS1/IFNL1/IRF1/IFNB1	4
GO:0072599	establishment of protein localization to endoplasmic reticulum	4/724	51/18870	0.131244	0.56285	0.516004	HERPUD1/SRPRB/SGTB/ZFAND2A	4
GO:0002862	negative regulation of inflammatory response to antigenic stimulus	3/724	33/18870	0.131695	0.56285	0.516004	PSMA1/FURIN/RHBDF2	3
GO:0006221	pyrimidine nucleotide biosynthetic process	3/724	33/18870	0.131695	0.56285	0.516004	CMPK2/UPRT/PRPS1	3
GO:0006622	protein targeting to lysosome	3/724	33/18870	0.131695	0.56285	0.516004	ATG14/NAGPA/GCC2	3
GO:0030511	positive regulation of transforming growth factor beta receptor signaling pathway	3/724	33/18870	0.131695	0.56285	0.516004	SMAD4/SDCBP/CDKN2B	3
GO:0061436	establishment of skin barrier	3/724	33/18870	0.131695	0.56285	0.516004	GRHL3/IL18/CLDN4	3
GO:1903846	positive regulation of cellular response to transforming growth factor beta stimulus	3/724	33/18870	0.131695	0.56285	0.516004	SMAD4/SDCBP/CDKN2B	3
GO:1904893	negative regulation of receptor signaling pathway via STAT	3/724	33/18870	0.131695	0.56285	0.516004	SOCS1/MIRLET7C/PARP14	3
GO:0015807	L-amino acid transport	6/724	90/18870	0.131802	0.56285	0.516004	KMO/SLC3A2/SLC38A6/SLC7A11/CLN8/SLC7A13	6
GO:0034644	cellular response to UV	6/724	90/18870	0.131802	0.56285	0.516004	SDE2/MDM2/INO80/XPC/CDKN1A/TP53INP1	6
GO:1901873	regulation of post-translational protein modification	15/724	284/18870	0.132538	0.565464	0.518401	ISG15/BIRC3/TRIM21/ARRDC4/HERPUD1/EPAS1/NMI/TRIB3/DTX3L/CAMLG/SQSTM1/BAG2/TNFAIP3/PARP10/PLAA	15
GO:0090132	epithelium migration	19/724	375/18870	0.133435	0.568756	0.521419	GADD45A/EFNA1/DUSP10/MIR200C/NR4A1/RAB11A/DNAJA4/MAPRE2/SMAD4/CEACAM1/PRKD2/SP100/HMOX1/S100P/EGF/HBEGF/EDN1/VEGFA/MIR505	19
GO:0043280	positive regulation of cysteine-type endopeptidase activity involved in apoptotic process	7/724	111/18870	0.134703	0.571858	0.524263	FAS/PMAIP1/BBC3/CASP8/EIF2AK3/FAM162A/ACER2	7
GO:0002548	monocyte chemotaxis	5/724	71/18870	0.136523	0.571858	0.524263	IL6R/CCL5/CXCL10/DUSP1/CREB3	5
GO:0045600	positive regulation of fat cell differentiation	5/724	71/18870	0.136523	0.571858	0.524263	WDFY2/SAV1/CEBPB/NOCT/TFE3	5
GO:1902475	L-alpha-amino acid transmembrane transport	5/724	71/18870	0.136523	0.571858	0.524263	SLC3A2/SLC38A6/SLC7A11/CLN8/SLC7A13	5
GO:0070098	chemokine-mediated signaling pathway	6/724	91/18870	0.136841	0.571858	0.524263	CCL5/CXCR4/CXCL8/CXCL10/CXCL11/EDN1	6
GO:0000097	sulfur amino acid biosynthetic process	2/724	17/18870	0.136929	0.571858	0.524263	CTH/MTRR	2
GO:0001574	ganglioside biosynthetic process	2/724	17/18870	0.136929	0.571858	0.524263	B4GALNT1/ST3GAL1	2
GO:0002091	negative regulation of receptor internalization	2/724	17/18870	0.136929	0.571858	0.524263	ANXA2/SDCBP	2
GO:0002730	regulation of dendritic cell cytokine production	2/724	17/18870	0.136929	0.571858	0.524263	BST2/TLR3	2
GO:0007252	I-kappaB phosphorylation	2/724	17/18870	0.136929	0.571858	0.524263	DDRGK1/TLR3	2
GO:0032905	transforming growth factor beta1 production	2/724	17/18870	0.136929	0.571858	0.524263	TSKU/FURIN	2
GO:0050746	regulation of lipoprotein metabolic process	2/724	17/18870	0.136929	0.571858	0.524263	ATG13/RB1CC1	2
GO:0050862	positive regulation of T cell receptor signaling pathway	2/724	17/18870	0.136929	0.571858	0.524263	LIPA/PRKD2	2
GO:0050965	detection of temperature stimulus involved in sensory perception of pain	2/724	17/18870	0.136929	0.571858	0.524263	CXCR4/LXN	2
GO:0060644	mammary gland epithelial cell differentiation	2/724	17/18870	0.136929	0.571858	0.524263	IRF6/CEBPB	2
GO:0071025	RNA surveillance	2/724	17/18870	0.136929	0.571858	0.524263	SUPV3L1/XRN1	2
GO:0072109	glomerular mesangium development	2/724	17/18870	0.136929	0.571858	0.524263	IL6R/ACTA2	2
GO:0098712	L-glutamate import across plasma membrane	2/724	17/18870	0.136929	0.571858	0.524263	SLC7A11/CLN8	2
GO:1900120	regulation of receptor binding	2/724	17/18870	0.136929	0.571858	0.524263	B2M/ANXA2	2
GO:1902033	regulation of hematopoietic stem cell proliferation	2/724	17/18870	0.136929	0.571858	0.524263	N4BP2L2/EIF2AK2	2
GO:1902036	regulation of hematopoietic stem cell differentiation	2/724	17/18870	0.136929	0.571858	0.524263	N4BP2L2/EIF2AK2	2
GO:1903729	regulation of plasma membrane organization	2/724	17/18870	0.136929	0.571858	0.524263	SH3GLB1/ANXA2	2
GO:1901342	regulation of vasculature development	18/724	354/18870	0.137924	0.574291	0.526493	GADD45A/EFNA1/HTATIP2/PML/CEACAM1/PRKD2/HK2/SP100/CXCR4/STAT1/HMOX1/MIR1224/CXCL8/TLR3/CXCL10/VEGFA/TNFAIP3/MIR505	18
GO:0002269	leukocyte activation involved in inflammatory response	4/724	52/18870	0.138143	0.574291	0.526493	NR1D1/MYD88/TLR3/IFNGR1	4
GO:0006636	unsaturated fatty acid biosynthetic process	4/724	52/18870	0.138143	0.574291	0.526493	EDN1/ELOVL4/PNPLA8/ABCD1	4
GO:0042572	retinol metabolic process	4/724	52/18870	0.138143	0.574291	0.526493	DHRS7/RDH11/RETSAT/CEL	4
GO:1901799	negative regulation of proteasomal protein catabolic process	4/724	52/18870	0.138143	0.574291	0.526493	USP14/DDRGK1/LAMP3/CAMLG	4
GO:0006352	DNA-templated transcription initiation	9/724	154/18870	0.138476	0.575148	0.527279	MED8/JUN/TAF13/FOSL1/PSMC6/NFKBIA/MED31/CDK7/MED23	9
GO:0006367	transcription initiation at RNA polymerase II promoter	7/724	112/18870	0.139257	0.576588	0.528599	MED8/TAF13/PSMC6/NFKBIA/MED31/CDK7/MED23	7
GO:0002244	hematopoietic progenitor cell differentiation	8/724	133/18870	0.139528	0.576588	0.528599	LIPA/LMBR1L/N4BP2L2/LIG4/BATF/EIF2AK2/MLF1/HERC6	8
GO:0019730	antimicrobial humoral response	8/724	133/18870	0.139528	0.576588	0.528599	NCR3LG1/KLK7/SLPI/CXCL8/CXCL10/CXCL11/HLA-A/HLA-E	8
GO:0032944	regulation of mononuclear cell proliferation	13/724	242/18870	0.140275	0.576588	0.528599	CSF1/VTCN1/IL18/CCL5/CEBPB/MYD88/IRF1/HLA-A/HLA-E/CDKN1A/TNFRSF21/AHR/CD274	13
GO:0097529	myeloid leukocyte migration	13/724	242/18870	0.140275	0.576588	0.528599	CSF1/IL6R/CCL5/PIKFYVE/MYD88/CXCL8/CXCL10/CXCL11/DUSP1/EDN1/VEGFA/CREB3/B4GALT1	13
GO:0007035	vacuolar acidification	3/724	34/18870	0.140562	0.576588	0.528599	ATP6V1D/ATP6V1B2/ATP6V0D2	3
GO:0010661	positive regulation of muscle cell apoptotic process	3/724	34/18870	0.140562	0.576588	0.528599	BNIP3/TIGAR/SMAD4	3
GO:0034110	regulation of homotypic cell-cell adhesion	3/724	34/18870	0.140562	0.576588	0.528599	CCL5/CEACAM1/PLAUR	3
GO:0043276	anoikis	3/724	34/18870	0.140562	0.576588	0.528599	CEACAM5/CEACAM6/SIK1	3
GO:0046475	glycerophospholipid catabolic process	3/724	34/18870	0.140562	0.576588	0.528599	GDPD1/PLA2G4C/PNPLA8	3
GO:0046825	regulation of protein export from nucleus	3/724	34/18870	0.140562	0.576588	0.528599	MDM2/IFI27/SP100	3
GO:0060317	cardiac epithelial to mesenchymal transition	3/724	34/18870	0.140562	0.576588	0.528599	EFNA1/SMAD4/SPRY1	3
GO:0090183	regulation of kidney development	3/724	34/18870	0.140562	0.576588	0.528599	STAT1/BASP1/VEGFA	3
GO:0006631	fatty acid metabolic process	20/724	401/18870	0.140597	0.576588	0.528599	SESN2/CYP4A11/CYP2J2/LIPA/ALDH1L2/CYP4F11/CEACAM1/PLA2G4C/INSIG2/TRIB3/OXSM/EDN1/ELOVL4/PNPLA8/NR4A3/PLAA/PTGR1/MID1IP1/FAAH2/ABCD1	20
GO:0006402	mRNA catabolic process	16/724	310/18870	0.141876	0.580641	0.532314	BTG2/RNASEL/SUPV3L1/YBX3/SMG8/FXR2/ERN1/PNPT1/MYD88/XRN1/NOCT/FASTKD3/NUDT12/PNRC1/ZC3HAV1/MIR151A	16
GO:0071375	cellular response to peptide hormone stimulus	16/724	310/18870	0.141876	0.580641	0.532314	SHC1/USF1/NR4A1/MDM2/SOCS1/GH1/GDF15/CEACAM1/INSIG2/NR4A2/STAT1/TRIB3/CPEB2/MAP1B/EDN1/NR4A3	16
GO:0022406	membrane docking	6/724	92/18870	0.141968	0.580641	0.532314	TPRG1L/VPS11/STX5/ATG14/ICAM1/STX11	6
GO:0006024	glycosaminoglycan biosynthetic process	5/724	72/18870	0.142396	0.581343	0.532959	CEMIP/EGF/GCNT2/ST3GAL1/SLC35D2	5
GO:0046635	positive regulation of alpha-beta T cell activation	5/724	72/18870	0.142396	0.581343	0.532959	IL18/SOCS1/HLA-A/HLA-E/NKAP	5
GO:0050727	regulation of inflammatory response	21/724	425/18870	0.142688	0.582014	0.533574	DUSP10/NEAT1/BIRC3/PSMA1/CASP4/IL18/LACC1/NFKBIA/FURIN/IFI35/CCL5/NR1D1/RHBDF2/NMI/CEBPB/USP18/MYD88/TLR3/HLA-E/TNFAIP3/AHR	21
GO:0042177	negative regulation of protein catabolic process	7/724	113/18870	0.143885	0.584793	0.536121	FURIN/ANXA2/USP14/SMAD4/DDRGK1/LAMP3/CAMLG	7
GO:0002762	negative regulation of myeloid leukocyte differentiation	4/724	53/18870	0.145184	0.584793	0.536121	CEACAM1/TLR3/TRIB1/TNFRSF11B	4
GO:0007157	heterophilic cell-cell adhesion via plasma membrane cell adhesion molecules	4/724	53/18870	0.145184	0.584793	0.536121	SELL/ICAM1/CEACAM5/CEACAM6	4
GO:0048260	positive regulation of receptor-mediated endocytosis	4/724	53/18870	0.145184	0.584793	0.536121	B2M/ANXA2/EGF/VEGFA	4
GO:0071622	regulation of granulocyte chemotaxis	4/724	53/18870	0.145184	0.584793	0.536121	CSF1/CCL5/CXCL8/EDN1	4
GO:1904645	response to amyloid-beta	4/724	53/18870	0.145184	0.584793	0.536121	MMP13/CASP4/MIR200C/ICAM1	4
GO:1904894	positive regulation of receptor signaling pathway via STAT	4/724	53/18870	0.145184	0.584793	0.536121	IL6R/CCL5/GH1/IFNL1	4
GO:2000059	negative regulation of ubiquitin-dependent protein catabolic process	4/724	53/18870	0.145184	0.584793	0.536121	PML/USP14/DDRGK1/CAMLG	4
GO:0030641	regulation of cellular pH	6/724	93/18870	0.147184	0.584793	0.536121	VPS33A/LACC1/ATP6V1D/SPNS1/ATP6V1B2/ATP6V0D2	6
GO:0043367	CD4-positive, alpha-beta T cell differentiation	6/724	93/18870	0.147184	0.584793	0.536121	IL6R/IL18/BATF/SOCS1/RSAD2/CTSL	6
GO:0045185	maintenance of protein location	6/724	93/18870	0.147184	0.584793	0.536121	NFKBIA/PML/HK2/INSIG2/SP100/NFKBIE	6
GO:1904705	regulation of vascular associated smooth muscle cell proliferation	6/724	93/18870	0.147184	0.584793	0.536121	JUN/MDM2/ERN1/EDN1/CDKN1A/NR4A3	6
GO:0007162	negative regulation of cell adhesion	16/724	312/18870	0.147352	0.584793	0.536121	GBP1/VTCN1/FZD4/RND1/SOCS1/IFNL1/CEACAM1/CEBPB/IRF1/DUSP1/GCNT2/VEGFA/TNFRSF21/CD274/ACER2/IFNB1	16
GO:0016049	cell growth	24/724	497/18870	0.147468	0.584793	0.536121	SESN2/SUPV3L1/RNF6/PML/INO80/NRN1L/OSGIN1/SMAD4/BST2/CEACAM1/SH3BP4/CXCR4/OGFR/FLRT3/MAP1B/HBEGF/EDN1/CDKN1A/VEGFA/SDCBP/PLAA/C9orf72/TSPYL2/L1CAM	24
GO:0050863	regulation of T cell activation	19/724	381/18870	0.148021	0.584793	0.536121	VTCN1/DUSP10/MAP3K8/IL18/BATF/B2M/SOCS1/CCL5/IFNL1/CEACAM1/CEBPB/IRF1/HLA-A/HLA-E/HLA-DQB1/TNFRSF21/CD274/IFNB1/NKAP	19
GO:0006612	protein targeting to membrane	8/724	135/18870	0.148034	0.584793	0.536121	CEMIP/PIKFYVE/SRPRB/RTP4/SGTB/PEX3/SDCBP/STOM	8
GO:0043410	positive regulation of MAPK cascade	23/724	474/18870	0.148326	0.584793	0.536121	GADD45A/EFNA1/SHC1/ACTA2/TRIM5/CCL5/GH1/ERN1/ICAM1/GDF15/PRKD2/EIF2AK2/MYD88/EGF/TLR3/LAMTOR3/ZNF622/GCNT2/EDN1/VEGFA/SDCBP/RB1CC1/EDA2R	23
GO:0006879	intracellular iron ion homeostasis	5/724	73/18870	0.148376	0.584793	0.536121	FTH1/B2M/SMAD4/HMOX1/STEAP4	5
GO:0033344	cholesterol efflux	5/724	73/18870	0.148376	0.584793	0.536121	LIPA/TSKU/NFKBIA/ABCG1/EGF	5
GO:2001243	negative regulation of intrinsic apoptotic signaling pathway	7/724	114/18870	0.148586	0.584793	0.536121	MDM2/YBX3/HERPUD1/NOL3/PLAUR/GRINA/CREB3	7
GO:0000132	establishment of mitotic spindle orientation	3/724	35/18870	0.149623	0.584793	0.536121	MISP/NSFL1C/SPRY1	3
GO:0002719	negative regulation of cytokine production involved in immune response	3/724	35/18870	0.149623	0.584793	0.536121	BST2/HLA-F/IFNB1	3
GO:0032633	interleukin-4 production	3/724	35/18870	0.149623	0.584793	0.536121	DDIT3/CEBPB/HLA-E	3
GO:0032673	regulation of interleukin-4 production	3/724	35/18870	0.149623	0.584793	0.536121	DDIT3/CEBPB/HLA-E	3
GO:0033146	regulation of intracellular estrogen receptor signaling pathway	3/724	35/18870	0.149623	0.584793	0.536121	VPS11/WBP2/DDRGK1	3
GO:0061081	positive regulation of myeloid leukocyte cytokine production involved in immune response	3/724	35/18870	0.149623	0.584793	0.536121	MYD88/TLR3/NR4A3	3
GO:0110110	positive regulation of animal organ morphogenesis	3/724	35/18870	0.149623	0.584793	0.536121	CSF1/SPRY1/EDN1	3
GO:0070372	regulation of ERK1 and ERK2 cascade	16/724	313/18870	0.150133	0.584793	0.536121	ATF3/GBP1/SHC1/DUSP10/ACTA2/MIR200C/CCL5/SMAD4/ICAM1/CEACAM1/PRKD2/VRK3/SPRY1/GCNT2/PSCA/DUSP4	16
GO:0007030	Golgi organization	9/724	157/18870	0.150288	0.584793	0.536121	PLK3/OPTN/PI4K2A/STX5/TMED6/EHD3/GCC2/NSFL1C/GORASP1	9
GO:0002371	dendritic cell cytokine production	2/724	18/18870	0.150313	0.584793	0.536121	BST2/TLR3	2
GO:0002830	positive regulation of type 2 immune response	2/724	18/18870	0.150313	0.584793	0.536121	IL18/RSAD2	2
GO:0006089	lactate metabolic process	2/724	18/18870	0.150313	0.584793	0.536121	PFKFB2/TIGAR	2
GO:0006978	DNA damage response, signal transduction by p53 class mediator resulting in transcription of p21 class mediator	2/724	18/18870	0.150313	0.584793	0.536121	SP100/CDKN1A	2
GO:0006991	response to sterol depletion	2/724	18/18870	0.150313	0.584793	0.536121	INSIG2/NPC1L1	2
GO:0010755	regulation of plasminogen activation	2/724	18/18870	0.150313	0.584793	0.536121	ANXA2/PLAUR	2
GO:0019373	epoxygenase P450 pathway	2/724	18/18870	0.150313	0.584793	0.536121	CYP4A11/CYP2J2	2
GO:0030299	intestinal cholesterol absorption	2/724	18/18870	0.150313	0.584793	0.536121	NPC1L1/CEL	2
GO:0030949	positive regulation of vascular endothelial growth factor receptor signaling pathway	2/724	18/18870	0.150313	0.584793	0.536121	PRKD2/MIR1224	2
GO:0033194	response to hydroperoxide	2/724	18/18870	0.150313	0.584793	0.536121	GPX3/TP53INP1	2
GO:0038128	ERBB2 signaling pathway	2/724	18/18870	0.150313	0.584793	0.536121	EGF/HBEGF	2
GO:0042339	keratan sulfate metabolic process	2/724	18/18870	0.150313	0.584793	0.536121	ST3GAL1/SLC35D2	2
GO:0042402	cellular biogenic amine catabolic process	2/724	18/18870	0.150313	0.584793	0.536121	SMOX/SAT1	2
GO:0043116	negative regulation of vascular permeability	2/724	18/18870	0.150313	0.584793	0.536121	CEACAM1/VEGFA	2
GO:0043117	positive regulation of vascular permeability	2/724	18/18870	0.150313	0.584793	0.536121	OCLN/VEGFA	2
GO:0043649	dicarboxylic acid catabolic process	2/724	18/18870	0.150313	0.584793	0.536121	ALDH1L2/QPRT	2
GO:0045820	negative regulation of glycolytic process	2/724	18/18870	0.150313	0.584793	0.536121	DDIT4/TIGAR	2
GO:0046851	negative regulation of bone remodeling	2/724	18/18870	0.150313	0.584793	0.536121	TNFAIP3/TNFRSF11B	2
GO:0051917	regulation of fibrinolysis	2/724	18/18870	0.150313	0.584793	0.536121	USF1/PLAUR	2
GO:0060576	intestinal epithelial cell development	2/724	18/18870	0.150313	0.584793	0.536121	TIGAR/CDKN1A	2
GO:0061709	reticulophagy	2/724	18/18870	0.150313	0.584793	0.536121	DDRGK1/RB1CC1	2
GO:0071371	cellular response to gonadotropin stimulus	2/724	18/18870	0.150313	0.584793	0.536121	GCLM/EDN1	2
GO:0090713	immunological memory process	2/724	18/18870	0.150313	0.584793	0.536121	IFNL1/ST3GAL1	2
GO:1901569	fatty acid derivative catabolic process	2/724	18/18870	0.150313	0.584793	0.536121	CYP4A11/ABCD1	2
GO:2000811	negative regulation of anoikis	2/724	18/18870	0.150313	0.584793	0.536121	CEACAM5/CEACAM6	2
GO:1903037	regulation of leukocyte cell-cell adhesion	19/724	382/18870	0.150535	0.585158	0.536456	VTCN1/DUSP10/MAP3K8/IL18/B2M/SOCS1/CCL5/IFNL1/CEACAM1/CEBPB/IRF1/HLA-A/HLA-E/HLA-DQB1/TNFRSF21/CD274/NR4A3/IFNB1/NKAP	19
GO:0006469	negative regulation of protein kinase activity	10/724	179/18870	0.151249	0.586928	0.538078	GADD45A/DUSP10/GPRC5A/DUSP16/CEACAM1/TRIB3/SPRY1/DUSP1/CDKN1A/TRIB1	10
GO:1990138	neuron projection extension	10/724	179/18870	0.151249	0.586928	0.538078	RNF6/NRN1L/CXCR4/FLRT3/MAP1B/EDN1/VEGFA/PLAA/C9orf72/L1CAM	10
GO:0050873	brown fat cell differentiation	4/724	54/18870	0.152363	0.589209	0.540169	DUSP10/BNIP3/CEBPB/TFE3	4
GO:0120009	intermembrane lipid transfer	4/724	54/18870	0.152363	0.589209	0.540169	OSBP/GRAMD1A/ABCG1/STARD4	4
GO:0034219	carbohydrate transmembrane transport	8/724	136/18870	0.15238	0.589209	0.540169	SESN2/RNASEL/GH1/HK2/TRIB3/OCLN/EDN1/NR4A3	8
GO:0019915	lipid storage	6/724	94/18870	0.152484	0.589209	0.540169	LIPA/B4GALNT1/NFKBIA/PLA2G4C/ABCG1/STARD4	6
GO:0021766	hippocampus development	6/724	94/18870	0.152484	0.589209	0.540169	BTG2/TSKU/KDM6B/FXR2/ATG16L1/DLX2	6
GO:0044344	cellular response to fibroblast growth factor stimulus	7/724	115/18870	0.153358	0.592082	0.542804	GCLM/NR4A1/CCL5/PRKD2/FLRT3/CXCL8/SPRY1	7
GO:0006023	aminoglycan biosynthetic process	5/724	74/18870	0.154462	0.595018	0.545495	CEMIP/EGF/GCNT2/ST3GAL1/SLC35D2	5
GO:0032007	negative regulation of TOR signaling	5/724	74/18870	0.154462	0.595018	0.545495	SESN2/DDIT4/SH3BP4/UBR2/SESN1	5
GO:0043434	response to peptide hormone	21/724	430/18870	0.154511	0.595018	0.545495	SESN2/BTG2/SHC1/USF1/NR4A1/MDM2/STAT2/SOCS1/GH1/GDF15/CEACAM1/INSIG2/PNPT1/NR4A2/STAT1/TRIB3/CPEB2/MAP1B/EDN1/NR4A3/UPRT	21
GO:0045926	negative regulation of growth	13/724	247/18870	0.156028	0.600352	0.550385	SESN2/DUSP10/RNF6/SAV1/PML/OSGIN1/SMAD4/GDF15/BST2/SH3BP4/PNPT1/CDKN1A/TSPYL2	13
GO:1902807	negative regulation of cell cycle G1/S phase transition	6/724	95/18870	0.157869	0.606921	0.556407	PLK3/SDE2/MDM2/PML/CDKN1A/CDKN2B	6
GO:0008643	carbohydrate transport	9/724	159/18870	0.158431	0.608569	0.557919	SESN2/RNASEL/GH1/HK2/TRIB3/OCLN/EDN1/NR4A3/SLC35D2	9
GO:0045589	regulation of regulatory T cell differentiation	3/724	36/18870	0.158865	0.609207	0.558503	DUSP10/SOCS1/IRF1	3
GO:0071425	hematopoietic stem cell proliferation	3/724	36/18870	0.158865	0.609207	0.558503	N4BP2L2/EIF2AK2/NKAP	3
GO:0034381	plasma lipoprotein particle clearance	4/724	55/18870	0.159673	0.610759	0.559926	LIPA/ANXA2/HMOX1/MYLIP	4
GO:0034661	ncRNA catabolic process	4/724	55/18870	0.159673	0.610759	0.559926	NEAT1/DEDD2/PNPT1/XRN1	4
GO:0070988	demethylation	4/724	55/18870	0.159673	0.610759	0.559926	ALKBH2/KDM6B/EOMES/KDM7A	4
GO:0061045	negative regulation of wound healing	5/724	75/18870	0.160648	0.613973	0.562873	USF1/ANXA2/CEACAM1/PLAUR/EDN1	5
GO:0048193	Golgi vesicle transport	15/724	294/18870	0.161214	0.615249	0.564042	OPTN/BET1L/STX5/TMED6/WIPI1/EHD3/VAMP5/GCC2/CEP19/SEC31A/CTAGE15/CTAGE4/CTAGE6/CTAGE8/RP2	15
GO:0009581	detection of external stimulus	8/724	138/18870	0.161253	0.615249	0.564042	BEST1/ROM1/RDH11/NMT1/FECH/CXCR4/LXN/ELOVL4	8
GO:0050673	epithelial cell proliferation	23/724	480/18870	0.162121	0.616202	0.564916	IRF6/DUSP10/LIPA/NEAT1/NR4A1/VDR/SAV1/B2M/NR1D1/ERN1/SERPINB5/CEACAM1/PRKD2/STAT1/CEBPB/HMOX1/EGF/CDKN1A/VEGFA/TNFAIP3/NR4A3/CDKN2B/B4GALT1	23
GO:0034109	homotypic cell-cell adhesion	6/724	96/18870	0.163335	0.616202	0.564916	CCL5/MYL12A/CEACAM5/CEACAM1/PLAUR/SLC7A11	6
GO:0002281	macrophage activation involved in immune response	2/724	19/18870	0.163941	0.616202	0.564916	IFI35/NMI	2
GO:0002544	chronic inflammatory response	2/724	19/18870	0.163941	0.616202	0.564916	CCL5/TNFAIP3	2
GO:0006684	sphingomyelin metabolic process	2/724	19/18870	0.163941	0.616202	0.564916	SAMD8/OSBP	2
GO:0006743	ubiquinone metabolic process	2/724	19/18870	0.163941	0.616202	0.564916	AIFM2/COQ10B	2
GO:0010744	positive regulation of macrophage derived foam cell differentiation	2/724	19/18870	0.163941	0.616202	0.564916	CSF1/IL18	2
GO:0010759	positive regulation of macrophage chemotaxis	2/724	19/18870	0.163941	0.616202	0.564916	CSF1/CCL5	2
GO:0032026	response to magnesium ion	2/724	19/18870	0.163941	0.616202	0.564916	MDM2/TNFRSF11B	2
GO:0032305	positive regulation of icosanoid secretion	2/724	19/18870	0.163941	0.616202	0.564916	CYP4A11/EDN1	2
GO:0042772	DNA damage response, signal transduction resulting in transcription	2/724	19/18870	0.163941	0.616202	0.564916	SP100/CDKN1A	2
GO:0045064	T-helper 2 cell differentiation	2/724	19/18870	0.163941	0.616202	0.564916	IL18/BATF	2
GO:0046782	regulation of viral transcription	2/724	19/18870	0.163941	0.616202	0.564916	TRIM21/TRIM14	2
GO:0060231	mesenchymal to epithelial transition	2/724	19/18870	0.163941	0.616202	0.564916	STAT1/BASP1	2
GO:0061298	retina vasculature development in camera-type eye	2/724	19/18870	0.163941	0.616202	0.564916	ROM1/FZD4	2
GO:0097254	renal tubular secretion	2/724	19/18870	0.163941	0.616202	0.564916	ABCG2/EDN1	2
GO:0110154	RNA decapping	2/724	19/18870	0.163941	0.616202	0.564916	NOCT/NUDT12	2
GO:2000786	positive regulation of autophagosome assembly	2/724	19/18870	0.163941	0.616202	0.564916	SH3GLB1/WIPI1	2
GO:0009165	nucleotide biosynthetic process	15/724	295/18870	0.164249	0.616637	0.565315	KMO/AMPD1/LIPA/QPRT/KYNU/CMPK2/PARP9/NUDT12/ELOVL4/ME1/NAMPT/PARP10/RFK/UPRT/PRPS1	15
GO:0009410	response to xenobiotic stimulus	21/724	434/18870	0.164351	0.616637	0.565315	CYP2J2/GCLM/LIPA/FOSL1/TIGAR/MDM2/FECH/CXCR4/STAT1/SMOX/CBR3/XPC/TLR3/MAP1B/EDN1/CDKN1A/TPMT/GSTA4/AHR/TNFRSF11B/ACER2	21
GO:0009416	response to light stimulus	16/724	318/18870	0.164464	0.616637	0.565315	USF1/SDE2/BEST1/ROM1/MDM2/RDH11/PML/INO80/NMT1/FECH/SIK1/XPC/SLC7A11/CDKN1A/ELOVL4/TP53INP1	16
GO:0046470	phosphatidylcholine metabolic process	5/724	76/18870	0.166934	0.625382	0.573332	ABHD4/PLA2G4C/PCYT1A/PNPLA8/PCYT1B	5
GO:0045912	negative regulation of carbohydrate metabolic process	4/724	56/18870	0.167109	0.625522	0.573461	DDIT4/TIGAR/MIDN/SIK1	4
GO:0006090	pyruvate metabolic process	7/724	118/18870	0.168091	0.625774	0.573692	PFKFB2/DDIT4/LIPA/TIGAR/HK2/ME1/NR4A3	7
GO:0051928	positive regulation of calcium ion transport	7/724	118/18870	0.168091	0.625774	0.573692	CACNB2/CEMIP/TRPV3/CCL5/CXCL10/CXCL11/PPP3CC	7
GO:0006699	bile acid biosynthetic process	3/724	37/18870	0.168277	0.625774	0.573692	OSBP/NR1D1/STARD4	3
GO:0045773	positive regulation of axon extension	3/724	37/18870	0.168277	0.625774	0.573692	MAP1B/VEGFA/L1CAM	3
GO:0051385	response to mineralocorticoid	3/724	37/18870	0.168277	0.625774	0.573692	FOSL1/EDN1/CDKN1A	3
GO:0070306	lens fiber cell differentiation	3/724	37/18870	0.168277	0.625774	0.573692	SPRY1/SLC7A11/TDRD7	3
GO:0141085	regulation of inflammasome-mediated signaling pathway	3/724	37/18870	0.168277	0.625774	0.573692	GBP2/EIF2AK2/MYD88	3
GO:2000279	negative regulation of DNA biosynthetic process	3/724	37/18870	0.168277	0.625774	0.573692	XRN1/CDKN1A/DNAJC2	3
GO:0050688	regulation of defense response to virus	6/724	97/18870	0.168881	0.627509	0.575282	STAT1/DTX3L/PARP9/HERC5/TRIM38/TNFAIP3	6
GO:1901617	organic hydroxy compound biosynthetic process	13/724	251/18870	0.169266	0.628425	0.576122	DHDDS/CYB5R1/LIPA/OSBP/NR1D1/ITPKC/INSIG2/NR4A2/ABCG1/SLC7A11/STARD4/NPC1L1/ACER2	13
GO:1901293	nucleoside phosphate biosynthetic process	15/724	297/18870	0.170407	0.632146	0.579533	KMO/AMPD1/LIPA/QPRT/KYNU/CMPK2/PARP9/NUDT12/ELOVL4/ME1/NAMPT/PARP10/RFK/UPRT/PRPS1	15
GO:0035710	CD4-positive, alpha-beta T cell activation	7/724	119/18870	0.173136	0.634881	0.58204	IL6R/IL18/BATF/SOCS1/RSAD2/CD274/CTSL	7
GO:0002260	lymphocyte homeostasis	5/724	77/18870	0.173314	0.634881	0.58204	FAS/PMAIP1/CAMLG/TNFAIP3/TSC22D3	5
GO:0008088	axo-dendritic transport	5/724	77/18870	0.173314	0.634881	0.58204	ARL8A/BLOC1S2/KIF5A/DYNC1H1/RAB27B	5
GO:0009123	nucleoside monophosphate metabolic process	5/724	77/18870	0.173314	0.634881	0.58204	AMPD1/CMPK2/RFK/UPRT/PRPS1	5
GO:1903036	positive regulation of response to wounding	5/724	77/18870	0.173314	0.634881	0.58204	USF1/CXCR4/OCLN/HBEGF/CLDN4	5
GO:0006721	terpenoid metabolic process	6/724	98/18870	0.174505	0.634881	0.58204	LIPA/DHRS7/RDH11/SCPEP1/RETSAT/CEL	6
GO:0008593	regulation of Notch signaling pathway	6/724	98/18870	0.174505	0.634881	0.58204	NFKBIA/CHAC1/TM2D3/DLX2/MIR1224/CCNC	6
GO:0038066	p38MAPK cascade	4/724	57/18870	0.174664	0.634881	0.58204	GADD45A/DUSP10/DUSP1/VEGFA	4
GO:0051293	establishment of spindle localization	4/724	57/18870	0.174664	0.634881	0.58204	DYNC1H1/MISP/NSFL1C/SPRY1	4
GO:0002685	regulation of leukocyte migration	12/724	230/18870	0.175042	0.634881	0.58204	CSF1/IL6R/CCL5/ICAM1/HMOX1/MYD88/CXCL8/CXCL10/DUSP1/EDN1/VEGFA/CREB3	12
GO:1902850	microtubule cytoskeleton organization involved in mitosis	9/724	163/18870	0.17534	0.634881	0.58204	PLK3/CEP126/DYNC1H1/RAB11A/MISP/NSFL1C/SPRY1/MAP9/CHMP5	9
GO:0016197	endosomal transport	13/724	253/18870	0.17609	0.634881	0.58204	BLOC1S2/BET1L/STX5/RAB11A/TMEM87A/EHD3/GCC2/PIKFYVE/ALS2/TBC1D23/SQSTM1/CHMP5/RAB9A	13
GO:0022409	positive regulation of cell-cell adhesion	16/724	322/18870	0.176426	0.634881	0.58204	VTCN1/DUSP10/MAP3K8/IL18/B2M/SOCS1/CCL5/CEACAM6/PLAUR/GCNT2/HLA-A/HLA-E/HLA-DQB1/CD274/NR4A3/NKAP	16
GO:0018108	peptidyl-tyrosine phosphorylation	14/724	276/18870	0.176598	0.634881	0.58204	IL6R/EFNA1/OSBP/IL18/GPRC5A/SOCS1/CCL5/GH1/IFNL1/PARP14/PARP9/EGF/HBEGF/VEGFA	14
GO:1901654	response to ketone	11/724	208/18870	0.177109	0.634881	0.58204	DDIT4/LIPA/FOSL1/WBP2/FECH/XRN1/EDN1/CDKN1A/AHR/CLDN4/FBXO32	11
GO:0002295	T-helper cell lineage commitment	2/724	20/18870	0.177775	0.634881	0.58204	IL6R/BATF	2
GO:0002396	MHC protein complex assembly	2/724	20/18870	0.177775	0.634881	0.58204	B2M/HLA-DQB1	2
GO:0002501	peptide antigen assembly with MHC protein complex	2/724	20/18870	0.177775	0.634881	0.58204	B2M/HLA-DQB1	2
GO:0003417	growth plate cartilage development	2/724	20/18870	0.177775	0.634881	0.58204	TSKU/MMP13	2
GO:0006098	pentose-phosphate shunt	2/724	20/18870	0.177775	0.634881	0.58204	PGD/TIGAR	2
GO:0007351	tripartite regional subdivision	2/724	20/18870	0.177775	0.634881	0.58204	BASP1/TDRD7	2
GO:0007603	phototransduction, visible light	2/724	20/18870	0.177775	0.634881	0.58204	RDH11/NMT1	2
GO:0008334	histone mRNA metabolic process	2/724	20/18870	0.177775	0.634881	0.58204	LSM10/XRN1	2
GO:0008595	anterior/posterior axis specification, embryo	2/724	20/18870	0.177775	0.634881	0.58204	BASP1/TDRD7	2
GO:0009310	amine catabolic process	2/724	20/18870	0.177775	0.634881	0.58204	SMOX/SAT1	2
GO:0010587	miRNA catabolic process	2/724	20/18870	0.177775	0.634881	0.58204	NEAT1/PNPT1	2
GO:0032303	regulation of icosanoid secretion	2/724	20/18870	0.177775	0.634881	0.58204	CYP4A11/EDN1	2
GO:0032634	interleukin-5 production	2/724	20/18870	0.177775	0.634881	0.58204	IFNL1/TNFRSF21	2
GO:0032674	regulation of interleukin-5 production	2/724	20/18870	0.177775	0.634881	0.58204	IFNL1/TNFRSF21	2
GO:0042474	middle ear morphogenesis	2/724	20/18870	0.177775	0.634881	0.58204	INSIG2/EDN1	2
GO:0043011	myeloid dendritic cell differentiation	2/724	20/18870	0.177775	0.634881	0.58204	BATF2/BATF	2
GO:0045655	regulation of monocyte differentiation	2/724	20/18870	0.177775	0.634881	0.58204	CSF1/IRF7	2
GO:0051546	keratinocyte migration	2/724	20/18870	0.177775	0.634881	0.58204	MAPRE2/HBEGF	2
GO:0060340	positive regulation of type I interferon-mediated signaling pathway	2/724	20/18870	0.177775	0.634881	0.58204	IRF7/TRIM56	2
GO:0060353	regulation of cell adhesion molecule production	2/724	20/18870	0.177775	0.634881	0.58204	CXCL8/MIR374A	2
GO:0060749	mammary gland alveolus development	2/724	20/18870	0.177775	0.634881	0.58204	EGF/VEGFA	2
GO:0061377	mammary gland lobule development	2/724	20/18870	0.177775	0.634881	0.58204	EGF/VEGFA	2
GO:0072567	chemokine (C-X-C motif) ligand 2 production	2/724	20/18870	0.177775	0.634881	0.58204	OAS1/MYD88	2
GO:0140861	DNA repair-dependent chromatin remodeling	2/724	20/18870	0.177775	0.634881	0.58204	DTX3L/ASF1A	2
GO:1902018	negative regulation of cilium assembly	2/724	20/18870	0.177775	0.634881	0.58204	ODF2L/WDR44	2
GO:1990182	exosomal secretion	2/724	20/18870	0.177775	0.634881	0.58204	RAB11A/SDCBP	2
GO:2000341	regulation of chemokine (C-X-C motif) ligand 2 production	2/724	20/18870	0.177775	0.634881	0.58204	OAS1/MYD88	2
GO:0032373	positive regulation of sterol transport	3/724	38/18870	0.177845	0.634881	0.58204	NFKBIA/ANXA2/ABCG1	3
GO:0032376	positive regulation of cholesterol transport	3/724	38/18870	0.177845	0.634881	0.58204	NFKBIA/ANXA2/ABCG1	3
GO:0042401	biogenic amine biosynthetic process	3/724	38/18870	0.177845	0.634881	0.58204	NR4A2/SMOX/SAT1	3
GO:0046466	membrane lipid catabolic process	3/724	38/18870	0.177845	0.634881	0.58204	NEU1/ACER2/CEL	3
GO:0048536	spleen development	3/724	38/18870	0.177845	0.634881	0.58204	NFKB2/LIPA/CDKN2B	3
GO:0060416	response to growth hormone	3/724	38/18870	0.177845	0.634881	0.58204	GH1/GDF15/PNPT1	3
GO:0006163	purine nucleotide metabolic process	22/724	463/18870	0.178199	0.635315	0.582438	PGD/KMO/AMPD1/LIPA/TIGAR/ALDH1L2/LACC1/QPRT/KYNU/TP53I3/SAMHD1/OXSM/PARP9/NOCT/NUDT12/ELOVL4/ME1/NAMPT/ATP6V1B2/PARP10/PRPS1/ABCD1	22
GO:0046660	female sex differentiation	7/724	120/18870	0.178246	0.635315	0.582438	FZD4/SMAD4/MERTK/CEBPB/VEGFA/DMRTA1/PCYT1B	7
GO:0010594	regulation of endothelial cell migration	12/724	231/18870	0.178668	0.636321	0.583361	GADD45A/EFNA1/MIR200C/DNAJA4/CEACAM1/PRKD2/SP100/HMOX1/EGF/EDN1/VEGFA/MIR505	12
GO:0045921	positive regulation of exocytosis	5/724	78/18870	0.179787	0.639306	0.586097	ANXA2/RAB27B/HLA-F/SDCBP/RAB9A	5
GO:0097009	energy homeostasis	5/724	78/18870	0.179787	0.639306	0.586097	LIPA/TSKU/GDF15/SQSTM1/NR4A3	5
GO:0050920	regulation of chemotaxis	12/724	232/18870	0.18233	0.647353	0.593474	CSF1/IL6R/CCL5/USP14/PRKD2/CXCR4/CXCL8/CXCL10/DUSP1/EDN1/VEGFA/CREB3	12
GO:0006749	glutathione metabolic process	4/724	58/18870	0.182335	0.647353	0.593474	GCLM/CHAC1/SLC7A11/GSTA4	4
GO:0018212	peptidyl-tyrosine modification	14/724	278/18870	0.183257	0.649614	0.595547	IL6R/EFNA1/OSBP/IL18/GPRC5A/SOCS1/CCL5/GH1/IFNL1/PARP14/PARP9/EGF/HBEGF/VEGFA	14
GO:0042113	B cell activation	14/724	278/18870	0.183257	0.649614	0.595547	THEMIS2/KLF6/BLNK/LIG4/BATF/BST2/CASP8/CDKN1A/TNFAIP3/TNFRSF21/AHR/DNAJB9/ST3GAL1/IFNB1	14
GO:0060326	cell chemotaxis	16/724	325/18870	0.18568	0.657207	0.602508	CSF1/IL6R/NR4A1/CCL5/PRKD2/PIKFYVE/CXCR4/ELMO2/CXCL8/CXCL10/CXCL11/HBEGF/DUSP1/EDN1/VEGFA/CREB3	16
GO:0019217	regulation of fatty acid metabolic process	6/724	100/18870	0.185977	0.657207	0.602508	CEACAM1/INSIG2/TRIB3/NR4A3/MID1IP1/ABCD1	6
GO:0042632	cholesterol homeostasis	6/724	100/18870	0.185977	0.657207	0.602508	TSKU/IL18/NR1D1/ABCG1/MYLIP/NPC1L1	6
GO:0071901	negative regulation of protein serine/threonine kinase activity	6/724	100/18870	0.185977	0.657207	0.602508	GADD45A/DUSP10/DUSP16/SPRY1/DUSP1/CDKN1A	6
GO:0045685	regulation of glial cell differentiation	5/724	79/18870	0.186349	0.658008	0.603243	DUSP10/NR1D1/CXCR4/DLX2/TNFRSF21	5
GO:0006109	regulation of carbohydrate metabolic process	10/724	188/18870	0.186977	0.659716	0.604808	SESN2/DUSP12/DDIT4/PHLDA2/TIGAR/PMAIP1/MIDN/SIK1/EGF/PPP1R3B	10
GO:0009309	amine biosynthetic process	3/724	39/18870	0.187558	0.660227	0.605277	NR4A2/SMOX/SAT1	3
GO:0032435	negative regulation of proteasomal ubiquitin-dependent protein catabolic process	3/724	39/18870	0.187558	0.660227	0.605277	USP14/DDRGK1/CAMLG	3
GO:0032438	melanosome organization	3/724	39/18870	0.187558	0.660227	0.605277	BLOC1S2/PIKFYVE/RAB32	3
GO:0009895	negative regulation of catabolic process	17/724	349/18870	0.187831	0.660676	0.605689	RRAGC/DDIT4/TIGAR/YBX3/PML/FURIN/ANXA2/USP14/SMAD4/DDRGK1/HMOX1/MYD88/LAMP3/NOCT/CAMLG/ZKSCAN3/RRAGD	17
GO:0002823	negative regulation of adaptive immune response based on somatic recombination of immune receptors built from immunoglobulin superfamily domains	4/724	59/18870	0.190114	0.660913	0.605906	CEACAM1/HLA-F/AHR/IFNB1	4
GO:0006826	iron ion transport	4/724	59/18870	0.190114	0.660913	0.605906	FTH1/SLC48A1/B2M/STEAP4	4
GO:0009161	ribonucleoside monophosphate metabolic process	4/724	59/18870	0.190114	0.660913	0.605906	AMPD1/RFK/UPRT/PRPS1	4
GO:0010718	positive regulation of epithelial to mesenchymal transition	4/724	59/18870	0.190114	0.660913	0.605906	BAMBI/SMAD4/GCNT2/SDCBP	4
GO:0031122	cytoplasmic microtubule organization	4/724	59/18870	0.190114	0.660913	0.605906	PLK3/CEP126/DYNC1H1/RAB11A	4
GO:0046579	positive regulation of Ras protein signal transduction	4/724	59/18870	0.190114	0.660913	0.605906	CSF1/LPAR6/MAPRE2/ALS2	4
GO:0097352	autophagosome maturation	4/724	59/18870	0.190114	0.660913	0.605906	VPS33A/ATG14/MAP1LC3B/CHMP5	4
GO:0051235	maintenance of location	17/724	350/18870	0.190875	0.660913	0.605906	LIPA/FTH1/DDIT3/B4GALNT1/NFKBIA/PML/CEMIP/NOL3/PLA2G4C/HK2/INSIG2/SP100/ABCG1/CXCL10/CXCL11/STARD4/NFKBIE	17
GO:0009067	aspartate family amino acid biosynthetic process	2/724	21/18870	0.19178	0.660913	0.605906	MTRR/ASNS	2
GO:0010224	response to UV-B	2/724	21/18870	0.19178	0.660913	0.605906	XPC/CDKN1A	2
GO:0010288	response to lead ion	2/724	21/18870	0.19178	0.660913	0.605906	FECH/PLSCR1	2
GO:0016075	rRNA catabolic process	2/724	21/18870	0.19178	0.660913	0.605906	DEDD2/XRN1	2
GO:0019081	viral translation	2/724	21/18870	0.19178	0.660913	0.605906	FURIN/TMPRSS2	2
GO:0032011	ARF protein signal transduction	2/724	21/18870	0.19178	0.660913	0.605906	MAPRE2/FBXO8	2
GO:0032012	regulation of ARF protein signal transduction	2/724	21/18870	0.19178	0.660913	0.605906	MAPRE2/FBXO8	2
GO:0032402	melanosome transport	2/724	21/18870	0.19178	0.660913	0.605906	RAB11A/BBS7	2
GO:0032482	Rab protein signal transduction	2/724	21/18870	0.19178	0.660913	0.605906	RAB9A/RAB39B	2
GO:0033962	P-body assembly	2/724	21/18870	0.19178	0.660913	0.605906	DYNC1H1/NOCT	2
GO:0034104	negative regulation of tissue remodeling	2/724	21/18870	0.19178	0.660913	0.605906	TNFAIP3/TNFRSF11B	2
GO:0050961	detection of temperature stimulus involved in sensory perception	2/724	21/18870	0.19178	0.660913	0.605906	CXCR4/LXN	2
GO:0060973	cell migration involved in heart development	2/724	21/18870	0.19178	0.660913	0.605906	FLRT3/EDN1	2
GO:0070584	mitochondrion morphogenesis	2/724	21/18870	0.19178	0.660913	0.605906	SUPV3L1/PNPT1	2
GO:0097734	extracellular exosome biogenesis	2/724	21/18870	0.19178	0.660913	0.605906	RAB11A/SDCBP	2
GO:0141087	positive regulation of inflammasome-mediated signaling pathway	2/724	21/18870	0.19178	0.660913	0.605906	GBP2/MYD88	2
GO:1901739	regulation of myoblast fusion	2/724	21/18870	0.19178	0.660913	0.605906	GDF15/CXCL10	2
GO:0003333	amino acid transmembrane transport	6/724	101/18870	0.191822	0.660913	0.605906	SLC3A2/SLC38A6/SLC38A7/SLC7A11/CLN8/SLC7A13	6
GO:0008585	female gonad development	6/724	101/18870	0.191822	0.660913	0.605906	FZD4/SMAD4/CEBPB/VEGFA/DMRTA1/PCYT1B	6
GO:0032371	regulation of sterol transport	5/724	80/18870	0.192996	0.663953	0.608693	NFKBIA/FURIN/ANXA2/ABCG1/EGF	5
GO:0032374	regulation of cholesterol transport	5/724	80/18870	0.192996	0.663953	0.608693	NFKBIA/FURIN/ANXA2/ABCG1/EGF	5
GO:0071774	response to fibroblast growth factor	7/724	123/18870	0.193949	0.666505	0.611032	GCLM/NR4A1/CCL5/PRKD2/FLRT3/CXCL8/SPRY1	7
GO:0050671	positive regulation of lymphocyte proliferation	8/724	145/18870	0.194105	0.666505	0.611032	VTCN1/IL18/CCL5/MYD88/HLA-A/HLA-E/CDKN1A/CD274	8
GO:0022407	regulation of cell-cell adhesion	23/724	493/18870	0.194324	0.666505	0.611032	VTCN1/DUSP10/MAP3K8/IL18/B2M/SOCS1/CCL5/IFNL1/CEACAM6/CEACAM1/PLAUR/CEBPB/IRF1/GCNT2/HLA-A/HLA-E/VEGFA/HLA-DQB1/TNFRSF21/CD274/NR4A3/IFNB1/NKAP	23
GO:0072521	purine-containing compound metabolic process	23/724	493/18870	0.194324	0.666505	0.611032	PGD/KMO/AMPD1/LIPA/TIGAR/ALDH1L2/LACC1/QPRT/KYNU/TP53I3/SAMHD1/OXSM/PARP9/NOCT/ABCG2/NUDT12/ELOVL4/ME1/NAMPT/ATP6V1B2/PARP10/PRPS1/ABCD1	23
GO:0009069	serine family amino acid metabolic process	3/724	40/18870	0.197404	0.673514	0.617458	CTH/GCLM/SLC7A11	3
GO:0032570	response to progesterone	3/724	40/18870	0.197404	0.673514	0.617458	FOSL1/WBP2/CLDN4	3
GO:0040001	establishment of mitotic spindle localization	3/724	40/18870	0.197404	0.673514	0.617458	MISP/NSFL1C/SPRY1	3
GO:0043368	positive T cell selection	3/724	40/18870	0.197404	0.673514	0.617458	IL6R/BATF/CTSL	3
GO:0048753	pigment granule organization	3/724	40/18870	0.197404	0.673514	0.617458	BLOC1S2/PIKFYVE/RAB32	3
GO:0071354	cellular response to interleukin-6	3/724	40/18870	0.197404	0.673514	0.617458	IL6R/SMAD4/MIRLET7C	3
GO:0006633	fatty acid biosynthetic process	9/724	168/18870	0.197573	0.673514	0.617458	CEACAM1/INSIG2/TRIB3/OXSM/EDN1/ELOVL4/PNPLA8/MID1IP1/ABCD1	9
GO:0006695	cholesterol biosynthetic process	4/724	60/18870	0.197997	0.673514	0.617458	LIPA/INSIG2/ABCG1/NPC1L1	4
GO:0045620	negative regulation of lymphocyte differentiation	4/724	60/18870	0.197997	0.673514	0.617458	SOCS1/IFNL1/IRF1/IFNB1	4
GO:0071384	cellular response to corticosteroid stimulus	4/724	60/18870	0.197997	0.673514	0.617458	DDIT4/FECH/EDN1/FBXO32	4
GO:1902653	secondary alcohol biosynthetic process	4/724	60/18870	0.197997	0.673514	0.617458	LIPA/INSIG2/ABCG1/NPC1L1	4
GO:0046434	organophosphate catabolic process	8/724	146/18870	0.199013	0.676464	0.620163	ENTPD1/CNP/GDPD1/PLA2G4C/SAMHD1/NUDT12/PNPLA8/ABCD1	8
GO:0006970	response to osmotic stress	5/724	81/18870	0.199725	0.67838	0.621919	PLK3/KMO/YBX3/TLR3/TSC22D3	5
GO:0051251	positive regulation of lymphocyte activation	16/724	330/18870	0.201619	0.684301	0.627348	VTCN1/DUSP10/MAP3K8/IL15RA/IL18/B2M/SOCS1/CCL5/MYD88/HLA-F/HLA-A/HLA-E/CDKN1A/HLA-DQB1/CD274/NKAP	16
GO:0010906	regulation of glucose metabolic process	6/724	103/18870	0.203716	0.686285	0.629166	SESN2/DUSP12/TIGAR/PMAIP1/MIDN/SIK1	6
GO:0032677	regulation of interleukin-8 production	6/724	103/18870	0.203716	0.686285	0.629166	DDIT3/MIR520B/PRKD2/MIRLET7C/MYD88/TLR3	6
GO:0043542	endothelial cell migration	14/724	284/18870	0.203946	0.686285	0.629166	GADD45A/EFNA1/MIR200C/NR4A1/DNAJA4/CEACAM1/PRKD2/SP100/HMOX1/S100P/EGF/EDN1/VEGFA/MIR505	14
GO:0062013	positive regulation of small molecule metabolic process	8/724	147/18870	0.20397	0.686285	0.629166	TIGAR/NR1D1/PMAIP1/ABCG1/STARD4/NR4A3/MID1IP1/ABCD1	8
GO:2000377	regulation of reactive oxygen species metabolic process	8/724	147/18870	0.20397	0.686285	0.629166	GADD45A/BNIP3/TIGAR/HK2/PIKFYVE/CDKN1A/STK17A/ABCD1	8
GO:0031345	negative regulation of cell projection organization	10/724	192/18870	0.203978	0.686285	0.629166	EFNA1/ODF2L/IL15RA/TSKU/MDM2/RNF6/B2M/GORASP1/MYLIP/WDR44	10
GO:0071466	cellular response to xenobiotic stimulus	10/724	192/18870	0.203978	0.686285	0.629166	CYP2J2/CXCR4/SMOX/CBR3/TLR3/EDN1/TPMT/GSTA4/AHR/ACER2	10
GO:0050670	regulation of lymphocyte proliferation	12/724	238/18870	0.205028	0.686285	0.629166	VTCN1/IL18/CCL5/CEBPB/MYD88/IRF1/HLA-A/HLA-E/CDKN1A/TNFRSF21/AHR/CD274	12
GO:0008090	retrograde axonal transport	2/724	22/18870	0.205922	0.686285	0.629166	KIF5A/DYNC1H1	2
GO:0010888	negative regulation of lipid storage	2/724	22/18870	0.205922	0.686285	0.629166	NFKBIA/ABCG1	2
GO:0010988	regulation of low-density lipoprotein particle clearance	2/724	22/18870	0.205922	0.686285	0.629166	ANXA2/MYLIP	2
GO:0015919	peroxisomal membrane transport	2/724	22/18870	0.205922	0.686285	0.629166	PEX3/ABCD1	2
GO:0032401	establishment of melanosome localization	2/724	22/18870	0.205922	0.686285	0.629166	RAB11A/BBS7	2
GO:0036092	phosphatidylinositol-3-phosphate biosynthetic process	2/724	22/18870	0.205922	0.686285	0.629166	ATG14/PIKFYVE	2
GO:0044241	lipid digestion	2/724	22/18870	0.205922	0.686285	0.629166	NPC1L1/CEL	2
GO:0050908	detection of light stimulus involved in visual perception	2/724	22/18870	0.205922	0.686285	0.629166	BEST1/ROM1	2
GO:0050962	detection of light stimulus involved in sensory perception	2/724	22/18870	0.205922	0.686285	0.629166	BEST1/ROM1	2
GO:0051220	cytoplasmic sequestering of protein	2/724	22/18870	0.205922	0.686285	0.629166	NFKBIA/NFKBIE	2
GO:0051443	positive regulation of ubiquitin-protein transferase activity	2/724	22/18870	0.205922	0.686285	0.629166	ARRDC4/TRIB3	2
GO:0051904	pigment granule transport	2/724	22/18870	0.205922	0.686285	0.629166	RAB11A/BBS7	2
GO:0072111	cell proliferation involved in kidney development	2/724	22/18870	0.205922	0.686285	0.629166	IL6R/STAT1	2
GO:0098856	intestinal lipid absorption	2/724	22/18870	0.205922	0.686285	0.629166	NPC1L1/CEL	2
GO:1902774	late endosome to lysosome transport	2/724	22/18870	0.205922	0.686285	0.629166	CHMP5/C9orf72	2
GO:1903589	positive regulation of blood vessel endothelial cell proliferation involved in sprouting angiogenesis	2/724	22/18870	0.205922	0.686285	0.629166	HMOX1/VEGFA	2
GO:0006611	protein export from nucleus	4/724	61/18870	0.205976	0.686285	0.629166	MDM2/DUSP16/IFI27/SP100	4
GO:0015850	organic hydroxy compound transport	15/724	308/18870	0.2063	0.686408	0.629279	LIPA/TSKU/OSBP/NFKBIA/FURIN/ANXA2/GRAMD1A/CEACAM1/ABCG1/EGF/STARD4/SLC18B1/NPC1L1/SLC10A5/CEL	15
GO:0070897	transcription preinitiation complex assembly	5/724	82/18870	0.206533	0.686408	0.629279	MED8/TAF13/PSMC6/MED31/MED23	5
GO:0140056	organelle localization by membrane tethering	5/724	82/18870	0.206533	0.686408	0.629279	TPRG1L/VPS11/STX5/ATG14/STX11	5
GO:0006458	'de novo' protein folding	3/724	41/18870	0.207371	0.686408	0.629279	DNAJB4/HSPA13/DNAJC2	3
GO:0043388	positive regulation of DNA binding	3/724	41/18870	0.207371	0.686408	0.629279	PLAUR/DDRGK1/EGF	3
GO:0045066	regulatory T cell differentiation	3/724	41/18870	0.207371	0.686408	0.629279	DUSP10/SOCS1/IRF1	3
GO:0045923	positive regulation of fatty acid metabolic process	3/724	41/18870	0.207371	0.686408	0.629279	NR4A3/MID1IP1/ABCD1	3
GO:0050892	intestinal absorption	3/724	41/18870	0.207371	0.686408	0.629279	VDR/NPC1L1/CEL	3
GO:0051281	positive regulation of release of sequestered calcium ion into cytosol	3/724	41/18870	0.207371	0.686408	0.629279	CEMIP/CXCL10/CXCL11	3
GO:0032637	interleukin-8 production	6/724	104/18870	0.209761	0.693309	0.635606	DDIT3/MIR520B/PRKD2/MIRLET7C/MYD88/TLR3	6
GO:1990830	cellular response to leukemia inhibitory factor	6/724	104/18870	0.209761	0.693309	0.635606	CTH/GCLM/FZD4/PML/ICAM1/HK2	6
GO:0030595	leukocyte chemotaxis	12/724	240/18870	0.21286	0.703039	0.644526	CSF1/IL6R/CCL5/PIKFYVE/CXCR4/CXCL8/CXCL10/CXCL11/DUSP1/EDN1/VEGFA/CREB3	12
GO:0034764	positive regulation of transmembrane transport	11/724	217/18870	0.213105	0.703338	0.6448	CTSS/RNASEL/CACNB2/CEMIP/GH1/CXCL10/CXCL11/OCLN/EDN1/PPP3CC/NR4A3	11
GO:1902117	positive regulation of organelle assembly	5/724	83/18870	0.213416	0.703386	0.644844	SH3GLB1/LCP1/DYNC1H1/WIPI1/SDCBP	5
GO:0046467	membrane lipid biosynthetic process	8/724	149/18870	0.21403	0.703386	0.644844	SAMD8/OSBP/B4GALNT1/PRKD2/ELOVL4/CLN8/ST3GAL1/ACER2	8
GO:0050768	negative regulation of neurogenesis	8/724	149/18870	0.21403	0.703386	0.644844	BTG2/DUSP10/RNF6/B2M/NR1D1/DLX2/GORASP1/CDKN2B	8
GO:0032786	positive regulation of DNA-templated transcription, elongation	4/724	62/18870	0.214047	0.703386	0.644844	MED8/EAPP/MED31/MED23	4
GO:0051653	spindle localization	4/724	62/18870	0.214047	0.703386	0.644844	DYNC1H1/MISP/NSFL1C/SPRY1	4
GO:0061951	establishment of protein localization to plasma membrane	4/724	62/18870	0.214047	0.703386	0.644844	OPTN/RAB11A/VAMP5/GORASP1	4
GO:0042102	positive regulation of T cell proliferation	6/724	105/18870	0.215869	0.708348	0.649393	VTCN1/IL18/CCL5/HLA-A/HLA-E/CD274	6
GO:0046545	development of primary female sexual characteristics	6/724	105/18870	0.215869	0.708348	0.649393	FZD4/SMAD4/CEBPB/VEGFA/DMRTA1/PCYT1B	6
GO:0000578	embryonic axis specification	3/724	42/18870	0.217449	0.708422	0.64946	SMAD4/BASP1/TDRD7	3
GO:0030851	granulocyte differentiation	3/724	42/18870	0.217449	0.708422	0.64946	CEACAM1/TRIB1/NKAP	3
GO:0045292	mRNA cis splicing, via spliceosome	3/724	42/18870	0.217449	0.708422	0.64946	RNVU1-3/SDE2/NCBP2L	3
GO:0045922	negative regulation of fatty acid metabolic process	3/724	42/18870	0.217449	0.708422	0.64946	CEACAM1/INSIG2/TRIB3	3
GO:0051294	establishment of spindle orientation	3/724	42/18870	0.217449	0.708422	0.64946	MISP/NSFL1C/SPRY1	3
GO:0060236	regulation of mitotic spindle organization	3/724	42/18870	0.217449	0.708422	0.64946	DYNC1H1/MAP9/CHMP5	3
GO:0071402	cellular response to lipoprotein particle stimulus	3/724	42/18870	0.217449	0.708422	0.64946	CD68/ABCG1/MYD88	3
GO:0071634	regulation of transforming growth factor beta production	3/724	42/18870	0.217449	0.708422	0.64946	TSKU/FURIN/SMAD4	3
GO:0141084	inflammasome-mediated signaling pathway	3/724	42/18870	0.217449	0.708422	0.64946	GBP2/EIF2AK2/MYD88	3
GO:1990000	amyloid fibril formation	3/724	42/18870	0.217449	0.708422	0.64946	MDM2/B2M/FURIN	3
GO:0016338	calcium-independent cell-cell adhesion via plasma membrane cell-adhesion molecules	2/724	23/18870	0.22017	0.710311	0.651192	CLDN4/CLDN23	2
GO:0021542	dentate gyrus development	2/724	23/18870	0.22017	0.710311	0.651192	BTG2/FXR2	2
GO:0033139	regulation of peptidyl-serine phosphorylation of STAT protein	2/724	23/18870	0.22017	0.710311	0.651192	GADD45A/IFNB1	2
GO:0035493	SNARE complex assembly	2/724	23/18870	0.22017	0.710311	0.651192	VPS11/VPS33A	2
GO:0043171	peptide catabolic process	2/724	23/18870	0.22017	0.710311	0.651192	TPP1/ERAP2	2
GO:0045591	positive regulation of regulatory T cell differentiation	2/724	23/18870	0.22017	0.710311	0.651192	DUSP10/SOCS1	2
GO:0046597	negative regulation of viral entry into host cell	2/724	23/18870	0.22017	0.710311	0.651192	TRIM5/TRIM26	2
GO:0046835	carbohydrate phosphorylation	2/724	23/18870	0.22017	0.710311	0.651192	PFKFB2/HK2	2
GO:0051457	maintenance of protein location in nucleus	2/724	23/18870	0.22017	0.710311	0.651192	PML/SP100	2
GO:0051905	establishment of pigment granule localization	2/724	23/18870	0.22017	0.710311	0.651192	RAB11A/BBS7	2
GO:0060352	cell adhesion molecule production	2/724	23/18870	0.22017	0.710311	0.651192	CXCL8/MIR374A	2
GO:2000193	positive regulation of fatty acid transport	2/724	23/18870	0.22017	0.710311	0.651192	CYP4A11/EDN1	2
GO:0002292	T cell differentiation involved in immune response	5/724	84/18870	0.220371	0.710311	0.651192	IL6R/IL18/BATF/IFNL1/EOMES	5
GO:0010660	regulation of muscle cell apoptotic process	5/724	84/18870	0.220371	0.710311	0.651192	BNIP3/TIGAR/SMAD4/LYPD3/EDN1	5
GO:1904427	positive regulation of calcium ion transmembrane transport	5/724	84/18870	0.220371	0.710311	0.651192	CACNB2/CEMIP/CXCL10/CXCL11/PPP3CC	5
GO:0050678	regulation of epithelial cell proliferation	19/724	407/18870	0.220743	0.711006	0.65183	IRF6/DUSP10/NEAT1/NR4A1/VDR/SAV1/B2M/NR1D1/SERPINB5/CEACAM1/PRKD2/STAT1/HMOX1/EGF/VEGFA/TNFAIP3/NR4A3/CDKN2B/B4GALT1	19
GO:0050680	negative regulation of epithelial cell proliferation	9/724	173/18870	0.220925	0.711087	0.651904	IRF6/DUSP10/VDR/SAV1/B2M/CEACAM1/STAT1/CDKN2B/B4GALT1	9
GO:0001704	formation of primary germ layer	7/724	128/18870	0.221271	0.711178	0.651987	MIR200C/TXNRD1/KDM6B/ETS2/EOMES/DUSP1/DUSP4	7
GO:0048709	oligodendrocyte differentiation	6/724	106/18870	0.222036	0.711178	0.651987	DUSP10/BNIP3/CNP/CXCR4/DLX2/TNFRSF21	6
GO:1990823	response to leukemia inhibitory factor	6/724	106/18870	0.222036	0.711178	0.651987	CTH/GCLM/FZD4/PML/ICAM1/HK2	6
GO:0002090	regulation of receptor internalization	4/724	63/18870	0.222204	0.711178	0.651987	ANXA2/EGF/VEGFA/SDCBP	4
GO:0002931	response to ischemia	4/724	63/18870	0.222204	0.711178	0.651987	CSF1/TIGAR/HK2/SQSTM1	4
GO:0032623	interleukin-2 production	4/724	63/18870	0.222204	0.711178	0.651987	GBP1/VTCN1/PRKD2/TNFAIP3	4
GO:0032663	regulation of interleukin-2 production	4/724	63/18870	0.222204	0.711178	0.651987	GBP1/VTCN1/PRKD2/TNFAIP3	4
GO:0032757	positive regulation of interleukin-8 production	4/724	63/18870	0.222204	0.711178	0.651987	DDIT3/PRKD2/MYD88/TLR3	4
GO:0001890	placenta development	8/724	151/18870	0.224274	0.7173	0.6576	PHLDA2/FOSL1/VDR/EPAS1/CASP8/CEBPB/EOMES/STOX2	8
GO:0007369	gastrulation	10/724	197/18870	0.226102	0.722638	0.662493	SYF2/MIR200C/TXNRD1/KDM6B/SMAD4/ETS2/EOMES/DUSP1/DUSP4/NR4A3	10
GO:1990266	neutrophil migration	7/724	129/18870	0.226893	0.723942	0.663689	CCL5/PIKFYVE/MYD88/CXCL8/CXCL10/CXCL11/EDN1	7
GO:0030433	ubiquitin-dependent ERAD pathway	5/724	85/18870	0.227395	0.723942	0.663689	PSMC6/HERPUD1/USP14/ANKZF1/DNAJB9	5
GO:1901264	carbohydrate derivative transport	5/724	85/18870	0.227395	0.723942	0.663689	SPNS1/ABCG1/SLC35D2/ABCD1/SLC25A6	5
GO:0055090	acylglycerol homeostasis	3/724	43/18870	0.227625	0.723942	0.663689	SESN2/IL18/PNPLA8	3
GO:0060443	mammary gland morphogenesis	3/724	43/18870	0.227625	0.723942	0.663689	CSF1/VDR/PML	3
GO:0070328	triglyceride homeostasis	3/724	43/18870	0.227625	0.723942	0.663689	SESN2/IL18/PNPLA8	3
GO:0072528	pyrimidine-containing compound biosynthetic process	3/724	43/18870	0.227625	0.723942	0.663689	CMPK2/UPRT/PRPS1	3
GO:0030593	neutrophil chemotaxis	6/724	107/18870	0.228261	0.724953	0.664616	CCL5/PIKFYVE/CXCL8/CXCL10/CXCL11/EDN1	6
GO:1901796	regulation of signal transduction by p53 class mediator	6/724	107/18870	0.228261	0.724953	0.664616	PLK3/MDM2/NOP2/PML/PMAIP1/MLF1	6
GO:0060560	developmental growth involved in morphogenesis	12/724	244/18870	0.228894	0.726455	0.665993	CSF1/RNF6/NRN1L/CXCR4/FLRT3/SPRY1/MAP1B/EDN1/VEGFA/PLAA/C9orf72/L1CAM	12
GO:0002820	negative regulation of adaptive immune response	4/724	64/18870	0.230441	0.730345	0.669559	CEACAM1/HLA-F/AHR/IFNB1	4
GO:0048278	vesicle docking	4/724	64/18870	0.230441	0.730345	0.669559	TPRG1L/VPS11/STX5/STX11	4
GO:0031334	positive regulation of protein-containing complex assembly	10/724	198/18870	0.230636	0.730454	0.669659	ISG15/SH3GLB1/GBP2/LCP1/PSMC6/VASP/MYD88/OCLN/MAP1B/VEGFA	10
GO:0007052	mitotic spindle organization	7/724	130/18870	0.232564	0.731467	0.670588	PLK3/CEP126/DYNC1H1/RAB11A/MISP/MAP9/CHMP5	7
GO:0071621	granulocyte chemotaxis	7/724	130/18870	0.232564	0.731467	0.670588	CSF1/CCL5/PIKFYVE/CXCL8/CXCL10/CXCL11/EDN1	7
GO:0032984	protein-containing complex disassembly	12/724	245/18870	0.232977	0.731467	0.670588	DDIT4/BNIP3/AVIL/VPS33A/KLC1/ATG14/MAP1LC3B/MAP1B/MICAL1/MTRF1L/CHMP5/MID1IP1	12
GO:0032370	positive regulation of lipid transport	5/724	86/18870	0.234482	0.731467	0.670588	CYP4A11/NFKBIA/ANXA2/ABCG1/EDN1	5
GO:2000628	regulation of miRNA metabolic process	5/724	86/18870	0.234482	0.731467	0.670588	JUN/NEAT1/FOSL1/SMAD4/PNPT1	5
GO:0002070	epithelial cell maturation	2/724	24/18870	0.234494	0.731467	0.670588	EPAS1/CDKN1A	2
GO:0002320	lymphoid progenitor cell differentiation	2/724	24/18870	0.234494	0.731467	0.670588	LIG4/BATF	2
GO:0002922	positive regulation of humoral immune response	2/724	24/18870	0.234494	0.731467	0.670588	MIR520B/KLK7	2
GO:0010839	negative regulation of keratinocyte proliferation	2/724	24/18870	0.234494	0.731467	0.670588	IRF6/VDR	2
GO:0016048	detection of temperature stimulus	2/724	24/18870	0.234494	0.731467	0.670588	CXCR4/LXN	2
GO:0034114	regulation of heterotypic cell-cell adhesion	2/724	24/18870	0.234494	0.731467	0.670588	CEACAM6/GCNT2	2
GO:0034260	negative regulation of GTPase activity	2/724	24/18870	0.234494	0.731467	0.670588	SH3BP4/CPEB2	2
GO:0042430	indole-containing compound metabolic process	2/724	24/18870	0.234494	0.731467	0.670588	KMO/KYNU	2
GO:0042501	serine phosphorylation of STAT protein	2/724	24/18870	0.234494	0.731467	0.670588	GADD45A/IFNB1	2
GO:0043574	peroxisomal transport	2/724	24/18870	0.234494	0.731467	0.670588	PEX3/ABCD1	2
GO:0045723	positive regulation of fatty acid biosynthetic process	2/724	24/18870	0.234494	0.731467	0.670588	MID1IP1/ABCD1	2
GO:0046426	negative regulation of receptor signaling pathway via JAK-STAT	2/724	24/18870	0.234494	0.731467	0.670588	SOCS1/PARP14	2
GO:0060706	cell differentiation involved in embryonic placenta development	2/724	24/18870	0.234494	0.731467	0.670588	CASP8/EOMES	2
GO:0060907	positive regulation of macrophage cytokine production	2/724	24/18870	0.234494	0.731467	0.670588	MYD88/TLR3	2
GO:1903861	positive regulation of dendrite extension	2/724	24/18870	0.234494	0.731467	0.670588	CXCR4/PLAA	2
GO:1905048	regulation of metallopeptidase activity	2/724	24/18870	0.234494	0.731467	0.670588	DDRGK1/CLDN4	2
GO:2001026	regulation of endothelial cell chemotaxis	2/724	24/18870	0.234494	0.731467	0.670588	PRKD2/VEGFA	2
GO:0048863	stem cell differentiation	12/724	246/18870	0.237088	0.739052	0.677541	ZNF281/LMBR1L/N4BP2L2/BATF/SHC4/PSMD11/SMAD4/EIF2AK2/KBTBD8/EOMES/EDN1/OTUD5	12
GO:0009409	response to cold	3/724	44/18870	0.237888	0.740025	0.678434	LIPA/NFKBIA/EIF2AK3	3
GO:0019320	hexose catabolic process	3/724	44/18870	0.237888	0.740025	0.678434	PFKFB2/TIGAR/HK2	3
GO:0070741	response to interleukin-6	3/724	44/18870	0.237888	0.740025	0.678434	IL6R/SMAD4/MIRLET7C	3
GO:0010812	negative regulation of cell-substrate adhesion	4/724	65/18870	0.238752	0.740684	0.679037	GBP1/FZD4/GCNT2/ACER2	4
GO:0032507	maintenance of protein location in cell	4/724	65/18870	0.238752	0.740684	0.679037	PML/HK2/INSIG2/SP100	4
GO:0032613	interleukin-10 production	4/724	65/18870	0.238752	0.740684	0.679037	ISG15/MIRLET7C/TNFRSF21/CD274	4
GO:0032653	regulation of interleukin-10 production	4/724	65/18870	0.238752	0.740684	0.679037	ISG15/MIRLET7C/TNFRSF21/CD274	4
GO:0034243	regulation of transcription elongation by RNA polymerase II	5/724	87/18870	0.241632	0.748088	0.685825	MED8/EAPP/MED31/MED23/INTS10	5
GO:0051851	modulation by host of symbiont process	5/724	87/18870	0.241632	0.748088	0.685825	JUN/IFI27/CCL5/STOM/RAB9A	5
GO:1901292	nucleoside phosphate catabolic process	5/724	87/18870	0.241632	0.748088	0.685825	ENTPD1/CNP/SAMHD1/NUDT12/ABCD1	5
GO:0046486	glycerolipid metabolic process	18/724	390/18870	0.242796	0.75118	0.68866	PI4K2A/LIPA/AVIL/ABHD4/ATG14/SOCS1/GDPD1/ITPKC/PLA2G4C/INSIG2/PIKFYVE/TMEM150A/SIK1/PLSCR1/LIPH/PCYT1A/PNPLA8/PCYT1B	18
GO:0006888	endoplasmic reticulum to Golgi vesicle-mediated transport	7/724	132/18870	0.244045	0.754533	0.691734	STX5/TMED6/SEC31A/CTAGE15/CTAGE4/CTAGE6/CTAGE8	7
GO:0001837	epithelial to mesenchymal transition	9/724	178/18870	0.245273	0.755578	0.692692	EFNA1/BAMBI/SMAD4/KBTBD8/EOMES/SPRY1/GCNT2/EDN1/SDCBP	9
GO:0051961	negative regulation of nervous system development	8/724	155/18870	0.245279	0.755578	0.692692	BTG2/DUSP10/RNF6/B2M/NR1D1/DLX2/GORASP1/CDKN2B	8
GO:0050854	regulation of antigen receptor-mediated signaling pathway	4/724	66/18870	0.247131	0.755578	0.692692	GBP1/LIPA/CEACAM1/PRKD2	4
GO:0014812	muscle cell migration	6/724	110/18870	0.247259	0.755578	0.692692	MDM2/TCP11L2/DDIT3/CCL5/TRIB1/NR4A3	6
GO:0090398	cellular senescence	6/724	110/18870	0.247259	0.755578	0.692692	B2M/PML/PNPT1/ZKSCAN3/CDKN1A/CDKN2B	6
GO:0001825	blastocyst formation	3/724	45/18870	0.248229	0.755578	0.692692	FURIN/EOMES/TM4SF1	3
GO:0032480	negative regulation of type I interferon production	3/724	45/18870	0.248229	0.755578	0.692692	XAF1/NMI/OTUD5	3
GO:0071604	transforming growth factor beta production	3/724	45/18870	0.248229	0.755578	0.692692	TSKU/FURIN/SMAD4	3
GO:0001892	embryonic placenta development	5/724	88/18870	0.248838	0.755578	0.692692	PHLDA2/EPAS1/CASP8/CEBPB/EOMES	5
GO:0043406	positive regulation of MAP kinase activity	5/724	88/18870	0.248838	0.755578	0.692692	GH1/ERN1/EGF/EDN1/VEGFA	5
GO:0001779	natural killer cell differentiation	2/724	25/18870	0.248869	0.755578	0.692692	IL15RA/MERTK	2
GO:0007350	blastoderm segmentation	2/724	25/18870	0.248869	0.755578	0.692692	BASP1/TDRD7	2
GO:0010954	positive regulation of protein processing	2/724	25/18870	0.248869	0.755578	0.692692	ANXA2/BAG2	2
GO:0017121	plasma membrane phospholipid scrambling	2/724	25/18870	0.248869	0.755578	0.692692	PLSCR2/PLSCR1	2
GO:0035994	response to muscle stretch	2/724	25/18870	0.248869	0.755578	0.692692	NFKBIA/EDN1	2
GO:0036315	cellular response to sterol	2/724	25/18870	0.248869	0.755578	0.692692	GRAMD1A/INSIG2	2
GO:0043153	entrainment of circadian clock by photoperiod	2/724	25/18870	0.248869	0.755578	0.692692	PML/SIK1	2
GO:0048011	neurotrophin TRK receptor signaling pathway	2/724	25/18870	0.248869	0.755578	0.692692	DDIT4/SPRY1	2
GO:0048143	astrocyte activation	2/724	25/18870	0.248869	0.755578	0.692692	NR1D1/IFNGR1	2
GO:0050860	negative regulation of T cell receptor signaling pathway	2/724	25/18870	0.248869	0.755578	0.692692	GBP1/CEACAM1	2
GO:0050927	positive regulation of positive chemotaxis	2/724	25/18870	0.248869	0.755578	0.692692	CXCL8/VEGFA	2
GO:0060396	growth hormone receptor signaling pathway	2/724	25/18870	0.248869	0.755578	0.692692	GH1/GDF15	2
GO:0070935	3'-UTR-mediated mRNA stabilization	2/724	25/18870	0.248869	0.755578	0.692692	YBX3/MYD88	2
GO:0090023	positive regulation of neutrophil chemotaxis	2/724	25/18870	0.248869	0.755578	0.692692	CXCL8/EDN1	2
GO:0090335	regulation of brown fat cell differentiation	2/724	25/18870	0.248869	0.755578	0.692692	DUSP10/TFE3	2
GO:1903306	negative regulation of regulated secretory pathway	2/724	25/18870	0.248869	0.755578	0.692692	CEACAM1/HLA-F	2
GO:1904754	positive regulation of vascular associated smooth muscle cell migration	2/724	25/18870	0.248869	0.755578	0.692692	MDM2/NR4A3	2
GO:0006720	isoprenoid metabolic process	7/724	133/18870	0.249852	0.757551	0.694501	DHDDS/LIPA/DHRS7/RDH11/SCPEP1/RETSAT/CEL	7
GO:0051225	spindle assembly	7/724	133/18870	0.249852	0.757551	0.694501	DYNC1H1/RAB11A/INO80/MAPRE2/MISP/MAP9/CHMP5	7
GO:0048754	branching morphogenesis of an epithelial tube	8/724	156/18870	0.250629	0.758391	0.69527	CSF1/VDR/PML/SMAD4/EGF/SPRY1/EDN1/VEGFA	8
GO:0097530	granulocyte migration	8/724	156/18870	0.250629	0.758391	0.69527	CSF1/CCL5/PIKFYVE/MYD88/CXCL8/CXCL10/CXCL11/EDN1	8
GO:1905039	carboxylic acid transmembrane transport	8/724	156/18870	0.250629	0.758391	0.69527	SLC3A2/SLC38A6/SLC38A7/SLC7A11/CLN8/SLC7A13/SLC35D2/ABCD1	8
GO:0010717	regulation of epithelial to mesenchymal transition	6/724	111/18870	0.253691	0.766634	0.702828	EFNA1/BAMBI/SMAD4/SPRY1/GCNT2/SDCBP	6
GO:0036503	ERAD pathway	6/724	111/18870	0.253691	0.766634	0.702828	PSMC6/HERPUD1/RNFT1/USP14/ANKZF1/DNAJB9	6
GO:0006903	vesicle targeting	4/724	67/18870	0.255574	0.770841	0.706684	WDR11/WIPI1/TBC1D23/CEP19	4
GO:0051057	positive regulation of small GTPase mediated signal transduction	4/724	67/18870	0.255574	0.770841	0.706684	CSF1/LPAR6/MAPRE2/ALS2	4
GO:0006650	glycerophospholipid metabolic process	14/724	298/18870	0.255974	0.770841	0.706684	PI4K2A/ABHD4/ATG14/SOCS1/GDPD1/ITPKC/PLA2G4C/PIKFYVE/TMEM150A/PLSCR1/LIPH/PCYT1A/PNPLA8/PCYT1B	14
GO:1903825	organic acid transmembrane transport	8/724	157/18870	0.256017	0.770841	0.706684	SLC3A2/SLC38A6/SLC38A7/SLC7A11/CLN8/SLC7A13/SLC35D2/ABCD1	8
GO:0006096	glycolytic process	5/724	89/18870	0.256099	0.770841	0.706684	PFKFB2/DDIT4/LIPA/TIGAR/HK2	5
GO:0051453	regulation of intracellular pH	5/724	89/18870	0.256099	0.770841	0.706684	VPS33A/ATP6V1D/SPNS1/ATP6V1B2/ATP6V0D2	5
GO:0050870	positive regulation of T cell activation	12/724	251/18870	0.258051	0.773358	0.708992	VTCN1/DUSP10/MAP3K8/IL18/B2M/SOCS1/CCL5/HLA-A/HLA-E/HLA-DQB1/CD274/NKAP	12
GO:0051924	regulation of calcium ion transport	12/724	251/18870	0.258051	0.773358	0.708992	CACNB2/BEST1/MIR200C/PML/CEMIP/TRPV3/CCL5/CXCR4/EGF/CXCL10/CXCL11/PPP3CC	12
GO:0032309	icosanoid secretion	3/724	46/18870	0.258636	0.773358	0.708992	CYP4A11/EDN1/PNPLA8	3
GO:0032881	regulation of polysaccharide metabolic process	3/724	46/18870	0.258636	0.773358	0.708992	PHLDA2/EGF/PPP1R3B	3
GO:0032892	positive regulation of organic acid transport	3/724	46/18870	0.258636	0.773358	0.708992	KMO/CYP4A11/EDN1	3
GO:0042168	heme metabolic process	3/724	46/18870	0.258636	0.773358	0.708992	FECH/BLVRB/HMOX1	3
GO:0045646	regulation of erythrocyte differentiation	3/724	46/18870	0.258636	0.773358	0.708992	ISG15/B2M/STAT1	3
GO:0090224	regulation of spindle organization	3/724	46/18870	0.258636	0.773358	0.708992	DYNC1H1/MAP9/CHMP5	3
GO:1902116	negative regulation of organelle assembly	3/724	46/18870	0.258636	0.773358	0.708992	ODF2L/SMAD4/WDR44	3
GO:1902622	regulation of neutrophil migration	3/724	46/18870	0.258636	0.773358	0.708992	MYD88/CXCL8/EDN1	3
GO:1903039	positive regulation of leukocyte cell-cell adhesion	13/724	275/18870	0.259193	0.774513	0.710051	VTCN1/DUSP10/MAP3K8/IL18/B2M/SOCS1/CCL5/HLA-A/HLA-E/HLA-DQB1/CD274/NR4A3/NKAP	13
GO:0030203	glycosaminoglycan metabolic process	6/724	112/18870	0.260168	0.775902	0.711325	CEMIP/LYG1/EGF/GCNT2/ST3GAL1/SLC35D2	6
GO:0007219	Notch signaling pathway	9/724	181/18870	0.260305	0.775902	0.711325	DTX3/NFKBIA/CHAC1/TM2D3/DLX2/DTX3L/MIR1224/CCNC/NKAP	9
GO:0006935	chemotaxis	21/724	468/18870	0.260458	0.775902	0.711325	CSF1/IL6R/FOSL1/NR4A1/CCL5/USP14/PLAUR/PRKD2/PIKFYVE/CXCR4/FLRT3/ELMO2/CXCL8/CXCL10/CXCL11/HBEGF/DUSP1/EDN1/VEGFA/CREB3/L1CAM	21
GO:0050867	positive regulation of cell activation	18/724	396/18870	0.262919	0.775902	0.711325	VTCN1/DUSP10/MAP3K8/IL15RA/ACTA2/IL18/B2M/SOCS1/CCL5/MYD88/HLA-F/HLA-A/HLA-E/CDKN1A/HLA-DQB1/CD274/NR4A3/NKAP	18
GO:0002407	dendritic cell chemotaxis	2/724	26/18870	0.263269	0.775902	0.711325	CCL5/CXCR4	2
GO:0006760	folic acid-containing compound metabolic process	2/724	26/18870	0.263269	0.775902	0.711325	ALDH1L2/MTRR	2
GO:0007026	negative regulation of microtubule depolymerization	2/724	26/18870	0.263269	0.775902	0.711325	MAP1B/MID1IP1	2
GO:0014829	vascular associated smooth muscle contraction	2/724	26/18870	0.263269	0.775902	0.711325	ACTA2/EDN1	2
GO:0022038	corpus callosum development	2/724	26/18870	0.263269	0.775902	0.711325	TSKU/ATG16L1	2
GO:0031468	nuclear membrane reassembly	2/724	26/18870	0.263269	0.775902	0.711325	NSFL1C/CHMP5	2
GO:0042537	benzene-containing compound metabolic process	2/724	26/18870	0.263269	0.775902	0.711325	KMO/KYNU	2
GO:0050926	regulation of positive chemotaxis	2/724	26/18870	0.263269	0.775902	0.711325	CXCL8/VEGFA	2
GO:0062149	detection of stimulus involved in sensory perception of pain	2/724	26/18870	0.263269	0.775902	0.711325	CXCR4/LXN	2
GO:0071378	cellular response to growth hormone stimulus	2/724	26/18870	0.263269	0.775902	0.711325	GH1/GDF15	2
GO:0098581	detection of external biotic stimulus	2/724	26/18870	0.263269	0.775902	0.711325	NR4A1/HLA-A	2
GO:1901623	regulation of lymphocyte chemotaxis	2/724	26/18870	0.263269	0.775902	0.711325	CCL5/CXCL10	2
GO:1903421	regulation of synaptic vesicle recycling	2/724	26/18870	0.263269	0.775902	0.711325	PPP3CC/PLAA	2
GO:1905523	positive regulation of macrophage migration	2/724	26/18870	0.263269	0.775902	0.711325	CSF1/CCL5	2
GO:0022408	negative regulation of cell-cell adhesion	10/724	205/18870	0.263281	0.775902	0.711325	VTCN1/SOCS1/IFNL1/CEACAM1/CEBPB/IRF1/VEGFA/TNFRSF21/CD274/IFNB1	10
GO:0010507	negative regulation of autophagy	5/724	90/18870	0.263411	0.775902	0.711325	RRAGC/TIGAR/HMOX1/ZKSCAN3/RRAGD	5
GO:0010657	muscle cell apoptotic process	5/724	90/18870	0.263411	0.775902	0.711325	BNIP3/TIGAR/SMAD4/LYPD3/EDN1	5
GO:0046889	positive regulation of lipid biosynthetic process	5/724	90/18870	0.263411	0.775902	0.711325	NR1D1/ABCG1/STARD4/MID1IP1/ABCD1	5
GO:0046513	ceramide biosynthetic process	4/724	68/18870	0.264073	0.776847	0.712191	SAMD8/B4GALNT1/CLN8/ST3GAL1	4
GO:0051055	negative regulation of lipid biosynthetic process	4/724	68/18870	0.264073	0.776847	0.712191	CEACAM1/INSIG2/TRIB3/SIK1	4
GO:0042129	regulation of T cell proliferation	9/724	182/18870	0.26538	0.780187	0.715253	VTCN1/IL18/CCL5/CEBPB/IRF1/HLA-A/HLA-E/TNFRSF21/CD274	9
GO:0042330	taxis	21/724	470/18870	0.266721	0.783623	0.718403	CSF1/IL6R/FOSL1/NR4A1/CCL5/USP14/PLAUR/PRKD2/PIKFYVE/CXCR4/FLRT3/ELMO2/CXCL8/CXCL10/CXCL11/HBEGF/DUSP1/EDN1/VEGFA/CREB3/L1CAM	21
GO:0006066	alcohol metabolic process	17/724	373/18870	0.266989	0.783904	0.71866	DHDDS/LIPA/TSKU/DHRS7/RDH11/GDPD1/FECH/ITPKC/INSIG2/RETSAT/ABCG1/APOL2/STARD4/NPC1L1/CLN8/ACER2/CEL	17
GO:0007498	mesoderm development	7/724	136/18870	0.267514	0.784938	0.719608	MIR200C/TXNRD1/KDM6B/SMAD4/ETS2/EOMES/VEGFA	7
GO:0031647	regulation of protein stability	15/724	325/18870	0.26773	0.785064	0.719724	SH3GLB1/EFNA1/TMEM183A/VPS11/TRIM21/MDM2/SAV1/TMEM88/NR1D1/IFI30/DDRGK1/CDK7/CAMLG/MYLIP/BAG2	15
GO:0002701	negative regulation of production of molecular mediator of immune response	3/724	47/18870	0.2691	0.786041	0.720619	BST2/HLA-F/IFNB1	3
GO:0035850	epithelial cell differentiation involved in kidney development	3/724	47/18870	0.2691	0.786041	0.720619	ACTA2/STAT1/BASP1	3
GO:0043029	T cell homeostasis	3/724	47/18870	0.2691	0.786041	0.720619	FAS/PMAIP1/TSC22D3	3
GO:0045601	regulation of endothelial cell differentiation	3/724	47/18870	0.2691	0.786041	0.720619	MIR200C/CEACAM1/VEGFA	3
GO:0050798	activated T cell proliferation	3/724	47/18870	0.2691	0.786041	0.720619	IL18/BTN3A1/CD274	3
GO:0051353	positive regulation of oxidoreductase activity	3/724	47/18870	0.2691	0.786041	0.720619	VDR/EDN1/RFK	3
GO:0006497	protein lipidation	5/724	91/18870	0.27077	0.790376	0.724594	ATG13/NMT1/WIPI1/ATG16L1/RB1CC1	5
GO:0097305	response to alcohol	12/724	254/18870	0.270931	0.790376	0.724594	LIPA/FOSL1/MDM2/FECH/GRAMD1A/PSMD14/CASP8/MYD88/XRN1/CDKN1A/AHR/TP53INP1	12
GO:0043627	response to estrogen	4/724	69/18870	0.272625	0.794297	0.728188	MDM2/WBP2/SERPINB9/TNFRSF11B	4
GO:0050918	positive chemotaxis	4/724	69/18870	0.272625	0.794297	0.728188	CCL5/CXCL8/CXCL10/VEGFA	4
GO:0016579	protein deubiquitination	6/724	114/18870	0.27325	0.795608	0.72939	TRIM21/USP14/PSMD14/USP18/TNFAIP3/OTUD5	6
GO:0001667	ameboidal-type cell migration	22/724	497/18870	0.274776	0.797368	0.731004	GADD45A/EFNA1/DUSP10/ACTA2/MIR200C/NR4A1/RAB11A/PML/DNAJA4/MAPRE2/SMAD4/CEACAM1/PRKD2/SP100/HMOX1/S100P/EGF/HBEGF/EDN1/VEGFA/ZFAND5/MIR505	22
GO:0046942	carboxylic acid transport	16/724	351/18870	0.274824	0.797368	0.731004	KMO/CYP4A11/SLC16A4/SLC3A2/SLC38A6/SLC38A7/CEACAM1/ABCG2/SLC7A11/EDN1/PNPLA8/CLN8/SLC10A5/SLC7A13/SLC35D2/ABCD1	16
GO:0048771	tissue remodeling	9/724	184/18870	0.27562	0.797368	0.731004	LIPA/TPP1/IL18/MDM2/VDR/CEACAM1/EPAS1/TNFAIP3/TNFRSF11B	9
GO:0044843	cell cycle G1/S phase transition	13/724	279/18870	0.275655	0.797368	0.731004	PLK3/LSM10/SDE2/MDM2/PSME1/PSME2/PML/INO80/DDRGK1/MLF1/CDK7/CDKN1A/CDKN2B	13
GO:0002092	positive regulation of receptor internalization	2/724	27/18870	0.277671	0.797368	0.731004	EGF/VEGFA	2
GO:0006817	phosphate ion transport	2/724	27/18870	0.277671	0.797368	0.731004	VDR/CEBPB	2
GO:0006972	hyperosmotic response	2/724	27/18870	0.277671	0.797368	0.731004	YBX3/TLR3	2
GO:0010875	positive regulation of cholesterol efflux	2/724	27/18870	0.277671	0.797368	0.731004	NFKBIA/ABCG1	2
GO:0021895	cerebral cortex neuron differentiation	2/724	27/18870	0.277671	0.797368	0.731004	DLX2/EOMES	2
GO:0031639	plasminogen activation	2/724	27/18870	0.277671	0.797368	0.731004	ANXA2/PLAUR	2
GO:0032740	positive regulation of interleukin-17 production	2/724	27/18870	0.277671	0.797368	0.731004	IL18/MYD88	2
GO:0032753	positive regulation of interleukin-4 production	2/724	27/18870	0.277671	0.797368	0.731004	CEBPB/HLA-E	2
GO:0036010	protein localization to endosome	2/724	27/18870	0.277671	0.797368	0.731004	DTX3L/EGF	2
GO:0044827	modulation by host of viral genome replication	2/724	27/18870	0.277671	0.797368	0.731004	IFI27/STOM	2
GO:0050857	positive regulation of antigen receptor-mediated signaling pathway	2/724	27/18870	0.277671	0.797368	0.731004	LIPA/PRKD2	2
GO:0050951	sensory perception of temperature stimulus	2/724	27/18870	0.277671	0.797368	0.731004	CXCR4/LXN	2
GO:0071108	protein K48-linked deubiquitination	2/724	27/18870	0.277671	0.797368	0.731004	TNFAIP3/OTUD5	2
GO:0071480	cellular response to gamma radiation	2/724	27/18870	0.277671	0.797368	0.731004	MDM2/CDKN1A	2
GO:1903319	positive regulation of protein maturation	2/724	27/18870	0.277671	0.797368	0.731004	ANXA2/BAG2	2
GO:1903859	regulation of dendrite extension	2/724	27/18870	0.277671	0.797368	0.731004	CXCR4/PLAA	2
GO:0031330	negative regulation of cellular catabolic process	10/724	208/18870	0.277711	0.797368	0.731004	RRAGC/TIGAR/YBX3/FURIN/ANXA2/HMOX1/MYD88/NOCT/ZKSCAN3/RRAGD	10
GO:0071383	cellular response to steroid hormone stimulus	10/724	208/18870	0.277711	0.797368	0.731004	DDIT4/VPS11/RNF6/NR1D1/WBP2/FECH/DDRGK1/EDN1/FBXO32/NR4A3	10
GO:0015849	organic acid transport	16/724	352/18870	0.278528	0.798466	0.73201	KMO/CYP4A11/SLC16A4/SLC3A2/SLC38A6/SLC38A7/CEACAM1/ABCG2/SLC7A11/EDN1/PNPLA8/CLN8/SLC10A5/SLC7A13/SLC35D2/ABCD1	16
GO:0048638	regulation of developmental growth	15/724	328/18870	0.279204	0.798466	0.73201	CSF1/DUSP10/YBX3/RNF6/SAV1/GH1/GDF15/CXCR4/BASP1/MAP1B/EDN1/CDKN1A/VEGFA/PLAA/L1CAM	15
GO:0009066	aspartate family amino acid metabolic process	3/724	48/18870	0.27961	0.798466	0.73201	HYKK/MTRR/ASNS	3
GO:0032620	interleukin-17 production	3/724	48/18870	0.27961	0.798466	0.73201	IL18/DDIT3/MYD88	3
GO:0032660	regulation of interleukin-17 production	3/724	48/18870	0.27961	0.798466	0.73201	IL18/DDIT3/MYD88	3
GO:0070509	calcium ion import	3/724	48/18870	0.27961	0.798466	0.73201	CACNB2/TRPV3/EGF	3
GO:1900542	regulation of purine nucleotide metabolic process	3/724	48/18870	0.27961	0.798466	0.73201	TIGAR/LACC1/ME1	3
GO:1902003	regulation of amyloid-beta formation	3/724	48/18870	0.27961	0.798466	0.73201	EFNA1/ABCG1/IFNGR1	3
GO:0043473	pigmentation	6/724	115/18870	0.279849	0.798466	0.73201	BLOC1S2/VPS33A/RAB11A/PIKFYVE/BBS7/RAB32	6
GO:0062014	negative regulation of small molecule metabolic process	6/724	115/18870	0.279849	0.798466	0.73201	DDIT4/TIGAR/CEACAM1/INSIG2/TRIB3/SIK1	6
GO:0006414	translational elongation	4/724	70/18870	0.281223	0.800877	0.734221	ANKZF1/RNF25/CPEB2/GTPBP2	4
GO:0009311	oligosaccharide metabolic process	4/724	70/18870	0.281223	0.800877	0.734221	PGD/MAN2B1/NEU1/B4GALT1	4
GO:0048662	negative regulation of smooth muscle cell proliferation	4/724	70/18870	0.281223	0.800877	0.734221	HMOX1/CDKN1A/TNFAIP3/TRIB1	4
GO:0006643	membrane lipid metabolic process	10/724	209/18870	0.282573	0.80422	0.737285	SAMD8/OSBP/B4GALNT1/PRKD2/NEU1/ELOVL4/CLN8/ST3GAL1/ACER2/CEL	10
GO:0043467	regulation of generation of precursor metabolites and energy	7/724	139/18870	0.285502	0.806933	0.739772	DDIT4/BNIP3/PHLDA2/TIGAR/PNPT1/PPP1R3B/ABCD1	7
GO:0032465	regulation of cytokinesis	5/724	93/18870	0.285615	0.806933	0.739772	PLK3/SH3GLB1/ZFYVE26/RAB11A/MAP9	5
GO:1903829	positive regulation of protein localization	21/724	476/18870	0.285846	0.806933	0.739772	SESN2/PLK3/SH3GLB1/PFKFB2/ATG13/VPS11/OSBP/MDM2/RNF31/CEMIP/NMT1/MIR520B/BBC3/EIF2AK3/DDRGK1/ABCG1/DTX3L/PARP9/EGF/SQSTM1/STOM	21
GO:0010633	negative regulation of epithelial cell migration	6/724	116/18870	0.286485	0.806933	0.739772	GADD45A/DUSP10/MIR200C/DNAJA4/SP100/MIR505	6
GO:0021700	developmental maturation	15/724	330/18870	0.286943	0.806933	0.739772	RND1/DDIT3/ATP6V1D/GH1/EPAS1/NR4A2/ATP6V1E1/ROPN1L/MAP1B/EDN1/CDKN1A/VEGFA/RAB32/ATP6V1B2/TDRD7	15
GO:1901990	regulation of mitotic cell cycle phase transition	16/724	355/18870	0.289741	0.806933	0.739772	PLK3/SYF2/LSM10/SDE2/MDM2/PSME1/PSME2/RAB11A/PML/INO80/NABP1/XPC/CDK7/DUSP1/CDKN1A/CDKN2B	16
GO:0090307	mitotic spindle assembly	4/724	71/18870	0.289861	0.806933	0.739772	RAB11A/MISP/MAP9/CHMP5	4
GO:1902017	regulation of cilium assembly	4/724	71/18870	0.289861	0.806933	0.739772	ODF2L/RAB11A/DYNC2LI1/WDR44	4
GO:0001774	microglial cell activation	3/724	49/18870	0.290156	0.806933	0.739772	NR1D1/TLR3/IFNGR1	3
GO:0006140	regulation of nucleotide metabolic process	3/724	49/18870	0.290156	0.806933	0.739772	TIGAR/LACC1/ME1	3
GO:0007520	myoblast fusion	3/724	49/18870	0.290156	0.806933	0.739772	GDF15/DYRK1B/CXCL10	3
GO:0014911	positive regulation of smooth muscle cell migration	3/724	49/18870	0.290156	0.806933	0.739772	MDM2/CCL5/NR4A3	3
GO:0032873	negative regulation of stress-activated MAPK cascade	3/724	49/18870	0.290156	0.806933	0.739772	DUSP10/DUSP16/DUSP1	3
GO:0033628	regulation of cell adhesion mediated by integrin	3/724	49/18870	0.290156	0.806933	0.739772	EFNA1/CCL5/ACER2	3
GO:0043457	regulation of cellular respiration	3/724	49/18870	0.290156	0.806933	0.739772	BNIP3/PNPT1/ABCD1	3
GO:0050732	negative regulation of peptidyl-tyrosine phosphorylation	3/724	49/18870	0.290156	0.806933	0.739772	GPRC5A/SOCS1/PARP14	3
GO:0061028	establishment of endothelial barrier	3/724	49/18870	0.290156	0.806933	0.739772	ICAM1/MYD88/VEGFA	3
GO:0070303	negative regulation of stress-activated protein kinase signaling cascade	3/724	49/18870	0.290156	0.806933	0.739772	DUSP10/DUSP16/DUSP1	3
GO:0072337	modified amino acid transport	3/724	49/18870	0.290156	0.806933	0.739772	SLC22A15/SLC7A11/SLC7A13	3
GO:0098927	vesicle-mediated transport between endosomal compartments	3/724	49/18870	0.290156	0.806933	0.739772	VPS11/ATG14/RAB11A	3
GO:2001259	positive regulation of cation channel activity	3/724	49/18870	0.290156	0.806933	0.739772	CTSS/CACNB2/EDN1	3
GO:0010977	negative regulation of neuron projection development	7/724	140/18870	0.291562	0.806933	0.739772	EFNA1/IL15RA/TSKU/MDM2/RNF6/B2M/MYLIP	7
GO:0034101	erythrocyte homeostasis	7/724	140/18870	0.291562	0.806933	0.739772	ISG15/B2M/FECH/EPAS1/STAT1/HMOX1/VEGFA	7
GO:0001702	gastrulation with mouth forming second	2/724	28/18870	0.292054	0.806933	0.739772	SMAD4/ETS2	2
GO:0006027	glycosaminoglycan catabolic process	2/724	28/18870	0.292054	0.806933	0.739772	CEMIP/LYG1	2
GO:0009648	photoperiodism	2/724	28/18870	0.292054	0.806933	0.739772	PML/SIK1	2
GO:0010592	positive regulation of lamellipodium assembly	2/724	28/18870	0.292054	0.806933	0.739772	AVIL/OCLN	2
GO:0010758	regulation of macrophage chemotaxis	2/724	28/18870	0.292054	0.806933	0.739772	CSF1/CCL5	2
GO:0021544	subpallium development	2/724	28/18870	0.292054	0.806933	0.739772	DLX2/SLC7A11	2
GO:0032703	negative regulation of interleukin-2 production	2/724	28/18870	0.292054	0.806933	0.739772	GBP1/TNFAIP3	2
GO:0034698	response to gonadotropin	2/724	28/18870	0.292054	0.806933	0.739772	GCLM/EDN1	2
GO:0046337	phosphatidylethanolamine metabolic process	2/724	28/18870	0.292054	0.806933	0.739772	ABHD4/PNPLA8	2
GO:0071624	positive regulation of granulocyte chemotaxis	2/724	28/18870	0.292054	0.806933	0.739772	CXCL8/EDN1	2
GO:0090314	positive regulation of protein targeting to membrane	2/724	28/18870	0.292054	0.806933	0.739772	CEMIP/STOM	2
GO:0090594	inflammatory response to wounding	2/724	28/18870	0.292054	0.806933	0.739772	HMOX1/TLR3	2
GO:1903672	positive regulation of sprouting angiogenesis	2/724	28/18870	0.292054	0.806933	0.739772	MIR1224/VEGFA	2
GO:2000108	positive regulation of leukocyte apoptotic process	2/724	28/18870	0.292054	0.806933	0.739772	CCL5/CD274	2
GO:0002696	positive regulation of leukocyte activation	17/724	380/18870	0.292143	0.806933	0.739772	VTCN1/DUSP10/MAP3K8/IL15RA/IL18/B2M/SOCS1/CCL5/MYD88/HLA-F/HLA-A/HLA-E/CDKN1A/HLA-DQB1/CD274/NR4A3/NKAP	17
GO:1904064	positive regulation of cation transmembrane transport	7/724	141/18870	0.297652	0.806933	0.739772	CTSS/CACNB2/CEMIP/CXCL10/CXCL11/EDN1/PPP3CC	7
GO:0014823	response to activity	4/724	72/18870	0.298536	0.806933	0.739772	GCLM/KDM6B/CXCR4/EDN1	4
GO:0042130	negative regulation of T cell proliferation	4/724	72/18870	0.298536	0.806933	0.739772	VTCN1/CEBPB/TNFRSF21/CD274	4
GO:0061512	protein localization to cilium	4/724	72/18870	0.298536	0.806933	0.739772	ROM1/ATP6V1D/RAB11A/LZTFL1	4
GO:0045638	negative regulation of myeloid cell differentiation	5/724	95/18870	0.300606	0.806933	0.739772	NFKBIA/CEACAM1/TLR3/TRIB1/TNFRSF11B	5
GO:0008206	bile acid metabolic process	3/724	50/18870	0.300731	0.806933	0.739772	OSBP/NR1D1/STARD4	3
GO:0010665	regulation of cardiac muscle cell apoptotic process	3/724	50/18870	0.300731	0.806933	0.739772	BNIP3/TIGAR/SMAD4	3
GO:0043114	regulation of vascular permeability	3/724	50/18870	0.300731	0.806933	0.739772	CEACAM1/OCLN/VEGFA	3
GO:0061082	myeloid leukocyte cytokine production	3/724	50/18870	0.300731	0.806933	0.739772	MYD88/TLR3/NR4A3	3
GO:0071827	plasma lipoprotein particle organization	3/724	50/18870	0.300731	0.806933	0.739772	FURIN/FECH/ABCG1	3
GO:0089718	amino acid import across plasma membrane	3/724	50/18870	0.300731	0.806933	0.739772	SLC3A2/SLC7A11/CLN8	3
GO:1901987	regulation of cell cycle phase transition	20/724	456/18870	0.300894	0.806933	0.739772	PLK3/SYF2/LSM10/SDE2/MDM2/PSME1/PSME2/RAB11A/PML/INO80/NABP1/DDRGK1/DTX3L/MLF1/XPC/PARP9/CDK7/DUSP1/CDKN1A/CDKN2B	20
GO:0030308	negative regulation of cell growth	9/724	189/18870	0.301689	0.806933	0.739772	SESN2/RNF6/PML/OSGIN1/SMAD4/BST2/SH3BP4/CDKN1A/TSPYL2	9
GO:0060562	epithelial tube morphogenesis	15/724	334/18870	0.302621	0.806933	0.739772	GRHL3/CSF1/VDR/PML/SMAD4/VASP/PRKD2/CXCR4/SALL4/EGF/SPRY1/CXCL10/BBS7/EDN1/VEGFA	15
GO:0001889	liver development	7/724	142/18870	0.303768	0.806933	0.739772	LIPA/CEACAM1/PNPT1/CEBPB/TNFAIP3/RB1CC1/CDKN2B	7
GO:0010038	response to metal ion	16/724	359/18870	0.30491	0.806933	0.739772	JUN/BNIP3/TIGAR/MDM2/LIG4/B2M/FECH/ITPKC/CASP8/EIF2AK3/HMOX1/PLSCR1/SEC31A/EDN1/TNFRSF11B/NDRG1	16
GO:0045165	cell fate commitment	13/724	286/18870	0.305237	0.806933	0.739772	IL6R/PRDM4/BATF/PML/TM2D3/KDM6B/SMAD4/EPAS1/DLX2/ETS2/EOMES/EDN1/CTSL	13
GO:0001773	myeloid dendritic cell activation	2/724	29/18870	0.306399	0.806933	0.739772	BATF2/BATF	2
GO:0001778	plasma membrane repair	2/724	29/18870	0.306399	0.806933	0.739772	ANXA2/CHMP5	2
GO:0003416	endochondral bone growth	2/724	29/18870	0.306399	0.806933	0.739772	TSKU/MMP13	2
GO:0006656	phosphatidylcholine biosynthetic process	2/724	29/18870	0.306399	0.806933	0.739772	PCYT1A/PCYT1B	2
GO:0010165	response to X-ray	2/724	29/18870	0.306399	0.806933	0.739772	LIG4/CDKN1A	2
GO:0010800	positive regulation of peptidyl-threonine phosphorylation	2/724	29/18870	0.306399	0.806933	0.739772	CEMIP/EGF	2
GO:0015721	bile acid and bile salt transport	2/724	29/18870	0.306399	0.806933	0.739772	CEACAM1/SLC10A5	2
GO:0021952	central nervous system projection neuron axonogenesis	2/724	29/18870	0.306399	0.806933	0.739772	TSKU/NR4A2	2
GO:0045954	positive regulation of natural killer cell mediated cytotoxicity	2/724	29/18870	0.306399	0.806933	0.739772	HLA-F/HLA-E	2
GO:0072012	glomerulus vasculature development	2/724	29/18870	0.306399	0.806933	0.739772	IL6R/ACTA2	2
GO:0072344	rescue of stalled ribosome	2/724	29/18870	0.306399	0.806933	0.739772	ANKZF1/RNF25	2
GO:0097421	liver regeneration	2/724	29/18870	0.306399	0.806933	0.739772	PNPT1/CEBPB	2
GO:0043270	positive regulation of monoatomic ion transport	10/724	214/18870	0.30723	0.806933	0.739772	CTSS/CACNB2/CEMIP/PRSS8/TRPV3/CCL5/CXCL10/CXCL11/EDN1/PPP3CC	10
GO:0033143	regulation of intracellular steroid hormone receptor signaling pathway	4/724	73/18870	0.307241	0.806933	0.739772	VPS11/RNF6/WBP2/DDRGK1	4
GO:0035914	skeletal muscle cell differentiation	4/724	73/18870	0.307241	0.806933	0.739772	BTG2/ATF3/NR4A1/EOMES	4
GO:0072678	T cell migration	4/724	73/18870	0.307241	0.806933	0.739772	CCL5/ICAM1/CXCL10/CXCL11	4
GO:0014909	smooth muscle cell migration	5/724	96/18870	0.308149	0.806933	0.739772	MDM2/DDIT3/CCL5/TRIB1/NR4A3	5
GO:0070664	negative regulation of leukocyte proliferation	5/724	96/18870	0.308149	0.806933	0.739772	VTCN1/CEBPB/TNFAIP3/TNFRSF21/CD274	5
GO:0001974	blood vessel remodeling	3/724	51/18870	0.311324	0.806933	0.739772	MDM2/CEACAM1/EPAS1	3
GO:0046622	positive regulation of organ growth	3/724	51/18870	0.311324	0.806933	0.739772	YBX3/BASP1/EDN1	3
GO:0071706	tumor necrosis factor superfamily cytokine production	9/724	191/18870	0.312281	0.806933	0.739772	OAS1/OAS2/IFIH1/MYD88/TLR3/HLA-E/TNFAIP3/IFNGR1/CD274	9
GO:1903555	regulation of tumor necrosis factor superfamily cytokine production	9/724	191/18870	0.312281	0.806933	0.739772	OAS1/OAS2/IFIH1/MYD88/TLR3/HLA-E/TNFAIP3/IFNGR1/CD274	9
GO:0015980	energy derivation by oxidation of organic compounds	15/724	337/18870	0.31454	0.806933	0.739772	STK40/AIFM2/BNIP3/PHLDA2/PYGM/TIGAR/GABARAPL1/NR1D1/COQ10B/PNPT1/PPP1R2/PPP1R3B/RB1CC1/NR4A3/ABCD1	15
GO:0042158	lipoprotein biosynthetic process	5/724	97/18870	0.315718	0.806933	0.739772	ATG13/NMT1/WIPI1/ATG16L1/RB1CC1	5
GO:1903035	negative regulation of response to wounding	5/724	97/18870	0.315718	0.806933	0.739772	USF1/ANXA2/CEACAM1/PLAUR/EDN1	5
GO:0003281	ventricular septum development	4/724	74/18870	0.315971	0.806933	0.739772	MDM2/SAV1/SMAD4/SALL4	4
GO:0007585	respiratory gaseous exchange by respiratory system	4/724	74/18870	0.315971	0.806933	0.739772	STK40/NR4A2/EDN1/ZFAND5	4
GO:0046637	regulation of alpha-beta T cell differentiation	4/724	74/18870	0.315971	0.806933	0.739772	IL18/BATF/SOCS1/NKAP	4
GO:0050709	negative regulation of protein secretion	4/724	74/18870	0.315971	0.806933	0.739772	RHBDF2/MIDN/RSAD2/DPH3	4
GO:0044706	multi-multicellular organism process	10/724	216/18870	0.317237	0.806933	0.739772	FOSL1/VDR/PLA2G4C/APOL2/STOX2/EDN1/VEGFA/CLDN4/B4GALT1/UPRT	10
GO:0051648	vesicle localization	10/724	216/18870	0.317237	0.806933	0.739772	WDR11/BLOC1S2/KIF5A/VPS33A/RAB11A/WIPI1/TBC1D23/CEP19/BBS7/SDCBP	10
GO:0006022	aminoglycan metabolic process	6/724	121/18870	0.320114	0.806933	0.739772	CEMIP/LYG1/EGF/GCNT2/ST3GAL1/SLC35D2	6
GO:0048675	axon extension	6/724	121/18870	0.320114	0.806933	0.739772	RNF6/MAP1B/EDN1/VEGFA/C9orf72/L1CAM	6
GO:0051702	biological process involved in interaction with symbiont	6/724	121/18870	0.320114	0.806933	0.739772	JUN/IFI27/CCL5/MYD88/STOM/RAB9A	6
GO:0007263	nitric oxide mediated signal transduction	2/724	30/18870	0.320686	0.806933	0.739772	RASD1/VEGFA	2
GO:0009649	entrainment of circadian clock	2/724	30/18870	0.320686	0.806933	0.739772	PML/SIK1	2
GO:0030262	apoptotic nuclear changes	2/724	30/18870	0.320686	0.806933	0.739772	DNASE2B/DEDD2	2
GO:0031114	regulation of microtubule depolymerization	2/724	30/18870	0.320686	0.806933	0.739772	MAP1B/MID1IP1	2
GO:0034067	protein localization to Golgi apparatus	2/724	30/18870	0.320686	0.806933	0.739772	OPTN/GCC2	2
GO:0039694	viral RNA genome replication	2/724	30/18870	0.320686	0.806933	0.739772	ATG16L1/CXCL8	2
GO:0043247	telomere maintenance in response to DNA damage	2/724	30/18870	0.320686	0.806933	0.739772	INO80/TERF2IP	2
GO:0045948	positive regulation of translational initiation	2/724	30/18870	0.320686	0.806933	0.739772	CCL5/PPP1R15A	2
GO:0060142	regulation of syncytium formation by plasma membrane fusion	2/724	30/18870	0.320686	0.806933	0.739772	GDF15/CXCL10	2
GO:0071295	cellular response to vitamin	2/724	30/18870	0.320686	0.806933	0.739772	MDM2/VDR	2
GO:0090140	regulation of mitochondrial fission	2/724	30/18870	0.320686	0.806933	0.739772	BNIP3/STAT2	2
GO:0090382	phagosome maturation	2/724	30/18870	0.320686	0.806933	0.739772	PIKFYVE/RAB32	2
GO:1901798	positive regulation of signal transduction by p53 class mediator	2/724	30/18870	0.320686	0.806933	0.739772	PML/PMAIP1	2
GO:1904376	negative regulation of protein localization to cell periphery	2/724	30/18870	0.320686	0.806933	0.739772	GBP1/LZTFL1	2
GO:0000959	mitochondrial RNA metabolic process	3/724	52/18870	0.321927	0.806933	0.739772	SUPV3L1/PNPT1/FASTKD3	3
GO:0010662	regulation of striated muscle cell apoptotic process	3/724	52/18870	0.321927	0.806933	0.739772	BNIP3/TIGAR/SMAD4	3
GO:0032692	negative regulation of interleukin-1 production	3/724	52/18870	0.321927	0.806933	0.739772	PML/CEACAM1/TNFAIP3	3
GO:0046365	monosaccharide catabolic process	3/724	52/18870	0.321927	0.806933	0.739772	PFKFB2/TIGAR/HK2	3
GO:0046638	positive regulation of alpha-beta T cell differentiation	3/724	52/18870	0.321927	0.806933	0.739772	IL18/SOCS1/NKAP	3
GO:0048009	insulin-like growth factor receptor signaling pathway	3/724	52/18870	0.321927	0.806933	0.739772	SHC1/GH1/EIF2AK3	3
GO:1902895	positive regulation of miRNA transcription	3/724	52/18870	0.321927	0.806933	0.739772	JUN/FOSL1/SMAD4	3
GO:1904738	vascular associated smooth muscle cell migration	3/724	52/18870	0.321927	0.806933	0.739772	MDM2/DDIT3/NR4A3	3
GO:0045834	positive regulation of lipid metabolic process	7/724	145/18870	0.322261	0.806933	0.739772	ATG14/NR1D1/ABCG1/STARD4/NR4A3/MID1IP1/ABCD1	7
GO:0046165	alcohol biosynthetic process	7/724	145/18870	0.322261	0.806933	0.739772	DHDDS/LIPA/ITPKC/INSIG2/ABCG1/NPC1L1/ACER2	7
GO:0061008	hepaticobiliary system development	7/724	145/18870	0.322261	0.806933	0.739772	LIPA/CEACAM1/PNPT1/CEBPB/TNFAIP3/RB1CC1/CDKN2B	7
GO:0034250	positive regulation of amide metabolic process	8/724	169/18870	0.323046	0.806933	0.739772	EFNA1/YBX3/FXR2/CCL5/PPP1R15A/ABCG1/FASTKD3/IFNGR1	8
GO:0006835	dicarboxylic acid transport	5/724	98/18870	0.32331	0.806933	0.739772	KMO/SLC38A6/SLC7A11/CLN8/SLC7A13	5
GO:0009798	axis specification	5/724	98/18870	0.32331	0.806933	0.739772	DDIT3/SMAD4/ETS2/BASP1/TDRD7	5
GO:0060993	kidney morphogenesis	5/724	98/18870	0.32331	0.806933	0.739772	SMAD4/STAT1/BASP1/GCNT4/VEGFA	5
GO:0001915	negative regulation of T cell mediated cytotoxicity	1/724	10/18870	0.323841	0.806933	0.739772	CEACAM1	1
GO:0002291	T cell activation via T cell receptor contact with antigen bound to MHC molecule on antigen presenting cell	1/724	10/18870	0.323841	0.806933	0.739772	ICAM1	1
GO:0002420	natural killer cell mediated cytotoxicity directed against tumor cell target	1/724	10/18870	0.323841	0.806933	0.739772	CEACAM1	1
GO:0002855	regulation of natural killer cell mediated immune response to tumor cell	1/724	10/18870	0.323841	0.806933	0.739772	CEACAM1	1
GO:0002883	regulation of hypersensitivity	1/724	10/18870	0.323841	0.806933	0.739772	HLA-E	1
GO:0003253	cardiac neural crest cell migration involved in outflow tract morphogenesis	1/724	10/18870	0.323841	0.806933	0.739772	EDN1	1
GO:0003418	growth plate cartilage chondrocyte differentiation	1/724	10/18870	0.323841	0.806933	0.739772	TSKU	1
GO:0008627	intrinsic apoptotic signaling pathway in response to osmotic stress	1/724	10/18870	0.323841	0.806933	0.739772	YBX3	1
GO:0009113	purine nucleobase biosynthetic process	1/724	10/18870	0.323841	0.806933	0.739772	PRPS1	1
GO:0009155	purine deoxyribonucleotide catabolic process	1/724	10/18870	0.323841	0.806933	0.739772	SAMHD1	1
GO:0014012	peripheral nervous system axon regeneration	1/724	10/18870	0.323841	0.806933	0.739772	MAP1B	1
GO:0014820	tonic smooth muscle contraction	1/724	10/18870	0.323841	0.806933	0.739772	EDN1	1
GO:0015820	leucine transport	1/724	10/18870	0.323841	0.806933	0.739772	SLC3A2	1
GO:0015886	heme transport	1/724	10/18870	0.323841	0.806933	0.739772	SLC48A1	1
GO:0016081	synaptic vesicle docking	1/724	10/18870	0.323841	0.806933	0.739772	TPRG1L	1
GO:0022400	regulation of rhodopsin mediated signaling pathway	1/724	10/18870	0.323841	0.806933	0.739772	NMT1	1
GO:0030953	astral microtubule organization	1/724	10/18870	0.323841	0.806933	0.739772	RAB11A	1
GO:0032275	luteinizing hormone secretion	1/724	10/18870	0.323841	0.806933	0.739772	SMAD4	1
GO:0032377	regulation of intracellular lipid transport	1/724	10/18870	0.323841	0.806933	0.739772	ANXA2	1
GO:0032429	regulation of phospholipase A2 activity	1/724	10/18870	0.323841	0.806933	0.739772	PLAA	1
GO:0032815	negative regulation of natural killer cell activation	1/724	10/18870	0.323841	0.806933	0.739772	HLA-F	1
GO:0033212	iron import into cell	1/724	10/18870	0.323841	0.806933	0.739772	STEAP4	1
GO:0035646	endosome to melanosome transport	1/724	10/18870	0.323841	0.806933	0.739772	RAB32	1
GO:0035747	natural killer cell chemotaxis	1/724	10/18870	0.323841	0.806933	0.739772	CCL5	1
GO:0035771	interleukin-4-mediated signaling pathway	1/724	10/18870	0.323841	0.806933	0.739772	PARP14	1
GO:0035871	protein K11-linked deubiquitination	1/724	10/18870	0.323841	0.806933	0.739772	TNFAIP3	1
GO:0036109	alpha-linolenic acid metabolic process	1/724	10/18870	0.323841	0.806933	0.739772	ABCD1	1
GO:0043485	endosome to pigment granule transport	1/724	10/18870	0.323841	0.806933	0.739772	RAB32	1
GO:0043653	mitochondrial fragmentation involved in apoptotic process	1/724	10/18870	0.323841	0.806933	0.739772	BNIP3	1
GO:0044650	adhesion of symbiont to host cell	1/724	10/18870	0.323841	0.806933	0.739772	ICAM1	1
GO:0044829	positive regulation by host of viral genome replication	1/724	10/18870	0.323841	0.806933	0.739772	STOM	1
GO:0045542	positive regulation of cholesterol biosynthetic process	1/724	10/18870	0.323841	0.806933	0.739772	ABCG1	1
GO:0045657	positive regulation of monocyte differentiation	1/724	10/18870	0.323841	0.806933	0.739772	CSF1	1
GO:0046015	regulation of transcription by glucose	1/724	10/18870	0.323841	0.806933	0.739772	USF1	1
GO:0048263	determination of dorsal identity	1/724	10/18870	0.323841	0.806933	0.739772	DDIT3	1
GO:0048733	sebaceous gland development	1/724	10/18870	0.323841	0.806933	0.739772	SMAD4	1
GO:0048757	pigment granule maturation	1/724	10/18870	0.323841	0.806933	0.739772	RAB32	1
GO:0048865	stem cell fate commitment	1/724	10/18870	0.323841	0.806933	0.739772	EDN1	1
GO:0051660	establishment of centrosome localization	1/724	10/18870	0.323841	0.806933	0.739772	MISP	1
GO:0051933	amino acid neurotransmitter reuptake	1/724	10/18870	0.323841	0.806933	0.739772	CLN8	1
GO:0060052	neurofilament cytoskeleton organization	1/724	10/18870	0.323841	0.806933	0.739772	CLN8	1
GO:0060054	positive regulation of epithelial cell proliferation involved in wound healing	1/724	10/18870	0.323841	0.806933	0.739772	B4GALT1	1
GO:0060068	vagina development	1/724	10/18870	0.323841	0.806933	0.739772	MERTK	1
GO:0060368	regulation of Fc receptor mediated stimulatory signaling pathway	1/724	10/18870	0.323841	0.806933	0.739772	PLSCR1	1
GO:0060947	cardiac vascular smooth muscle cell differentiation	1/724	10/18870	0.323841	0.806933	0.739772	VEGFA	1
GO:0061299	retina vasculature morphogenesis in camera-type eye	1/724	10/18870	0.323841	0.806933	0.739772	FZD4	1
GO:0061418	regulation of transcription from RNA polymerase II promoter in response to hypoxia	1/724	10/18870	0.323841	0.806933	0.739772	VEGFA	1
GO:0070244	negative regulation of thymocyte apoptotic process	1/724	10/18870	0.323841	0.806933	0.739772	EFNA1	1
GO:0070432	regulation of nucleotide-binding oligomerization domain containing 2 signaling pathway	1/724	10/18870	0.323841	0.806933	0.739772	TNFAIP3	1
GO:0070562	regulation of vitamin D receptor signaling pathway	1/724	10/18870	0.323841	0.806933	0.739772	VDR	1
GO:0071028	nuclear mRNA surveillance	1/724	10/18870	0.323841	0.806933	0.739772	XRN1	1
GO:0071287	cellular response to manganese ion	1/724	10/18870	0.323841	0.806933	0.739772	EIF2AK3	1
GO:0071803	positive regulation of podosome assembly	1/724	10/18870	0.323841	0.806933	0.739772	LCP1	1
GO:0072203	cell proliferation involved in metanephros development	1/724	10/18870	0.323841	0.806933	0.739772	STAT1	1
GO:0090085	regulation of protein deubiquitination	1/724	10/18870	0.323841	0.806933	0.739772	TRIM21	1
GO:0090331	negative regulation of platelet aggregation	1/724	10/18870	0.323841	0.806933	0.739772	CEACAM1	1
GO:0097050	type B pancreatic cell apoptotic process	1/724	10/18870	0.323841	0.806933	0.739772	CAST	1
GO:0097113	AMPA glutamate receptor clustering	1/724	10/18870	0.323841	0.806933	0.739772	SLC7A11	1
GO:0097688	glutamate receptor clustering	1/724	10/18870	0.323841	0.806933	0.739772	SLC7A11	1
GO:0098779	positive regulation of mitophagy in response to mitochondrial depolarization	1/724	10/18870	0.323841	0.806933	0.739772	OPTN	1
GO:0106120	positive regulation of sterol biosynthetic process	1/724	10/18870	0.323841	0.806933	0.739772	ABCG1	1
GO:1904896	ESCRT complex disassembly	1/724	10/18870	0.323841	0.806933	0.739772	CHMP5	1
GO:1904903	ESCRT III complex disassembly	1/724	10/18870	0.323841	0.806933	0.739772	CHMP5	1
GO:1905245	regulation of aspartic-type peptidase activity	1/724	10/18870	0.323841	0.806933	0.739772	EFNA1	1
GO:2000048	negative regulation of cell-cell adhesion mediated by cadherin	1/724	10/18870	0.323841	0.806933	0.739772	VEGFA	1
GO:2000253	positive regulation of feeding behavior	1/724	10/18870	0.323841	0.806933	0.739772	NR4A3	1
GO:2000271	positive regulation of fibroblast apoptotic process	1/724	10/18870	0.323841	0.806933	0.739772	STK17A	1
GO:2000347	positive regulation of hepatocyte proliferation	1/724	10/18870	0.323841	0.806933	0.739772	TNFAIP3	1
GO:0001707	mesoderm formation	4/724	75/18870	0.324722	0.806933	0.739772	MIR200C/TXNRD1/KDM6B/EOMES	4
GO:0035924	cellular response to vascular endothelial growth factor stimulus	4/724	75/18870	0.324722	0.806933	0.739772	NR4A1/ERN1/PRKD2/VEGFA	4
GO:0007009	plasma membrane organization	8/724	170/18870	0.328787	0.806933	0.739772	SH3GLB1/ANXA2/CXCR4/PLSCR2/PLSCR1/NDRG1/CHMP5/ABCD1	8
GO:0010596	negative regulation of endothelial cell migration	5/724	99/18870	0.330922	0.806933	0.739772	GADD45A/MIR200C/DNAJA4/SP100/MIR505	5
GO:0007601	visual perception	10/724	219/18870	0.332378	0.806933	0.739772	CACNB2/ABLIM1/BEST1/ROM1/RDH11/KRT12/EPAS1/BBS7/CLN8/RP2	10
GO:0006778	porphyrin-containing compound metabolic process	3/724	53/18870	0.332531	0.806933	0.739772	FECH/BLVRB/HMOX1	3
GO:0044818	mitotic G2/M transition checkpoint	3/724	53/18870	0.332531	0.806933	0.739772	SYF2/NABP1/CDKN1A	3
GO:0045058	T cell selection	3/724	53/18870	0.332531	0.806933	0.739772	IL6R/BATF/CTSL	3
GO:0048146	positive regulation of fibroblast proliferation	3/724	53/18870	0.332531	0.806933	0.739772	LIG4/PML/CDKN1A	3
GO:0071825	protein-lipid complex organization	3/724	53/18870	0.332531	0.806933	0.739772	FURIN/FECH/ABCG1	3
GO:0002287	alpha-beta T cell activation involved in immune response	4/724	76/18870	0.333488	0.806933	0.739772	IL6R/IL18/BATF/EOMES	4
GO:0002293	alpha-beta T cell differentiation involved in immune response	4/724	76/18870	0.333488	0.806933	0.739772	IL6R/IL18/BATF/EOMES	4
GO:0021761	limbic system development	6/724	123/18870	0.333733	0.806933	0.739772	BTG2/TSKU/KDM6B/FXR2/ATG16L1/DLX2	6
GO:0030282	bone mineralization	6/724	123/18870	0.333733	0.806933	0.739772	ISG15/TUFT1/MMP13/VDR/NBR1/EIF2AK3	6
GO:0030856	regulation of epithelial cell differentiation	8/724	171/18870	0.334546	0.806933	0.739772	MIR200C/VDR/CEACAM1/STAT1/CEBPB/SPRY1/VEGFA/CDKN2B	8
GO:0003338	metanephros morphogenesis	2/724	31/18870	0.334899	0.806933	0.739772	STAT1/BASP1	2
GO:0008053	mitochondrial fusion	2/724	31/18870	0.334899	0.806933	0.739772	BNIP3/VAT1	2
GO:0009048	dosage compensation by inactivation of X chromosome	2/724	31/18870	0.334899	0.806933	0.739772	LRIF1/PCGF5	2
GO:0010996	response to auditory stimulus	2/724	31/18870	0.334899	0.806933	0.739772	XPC/CXCL10	2
GO:0035335	peptidyl-tyrosine dephosphorylation	2/724	31/18870	0.334899	0.806933	0.739772	DUSP10/DUSP1	2
GO:0036258	multivesicular body assembly	2/724	31/18870	0.334899	0.806933	0.739772	RAB11A/CHMP5	2
GO:0040018	positive regulation of multicellular organism growth	2/724	31/18870	0.334899	0.806933	0.739772	CSF1/GH1	2
GO:0043507	positive regulation of JUN kinase activity	2/724	31/18870	0.334899	0.806933	0.739772	ERN1/EDN1	2
GO:0061437	renal system vasculature development	2/724	31/18870	0.334899	0.806933	0.739772	IL6R/ACTA2	2
GO:0061440	kidney vasculature development	2/724	31/18870	0.334899	0.806933	0.739772	IL6R/ACTA2	2
GO:0070198	protein localization to chromosome, telomeric region	2/724	31/18870	0.334899	0.806933	0.739772	TPP1/TERF2IP	2
GO:0150117	positive regulation of cell-substrate junction organization	2/724	31/18870	0.334899	0.806933	0.739772	MAPRE2/VEGFA	2
GO:1900017	positive regulation of cytokine production involved in inflammatory response	2/724	31/18870	0.334899	0.806933	0.739772	MYD88/TLR3	2
GO:1900745	positive regulation of p38MAPK cascade	2/724	31/18870	0.334899	0.806933	0.739772	GADD45A/VEGFA	2
GO:2000191	regulation of fatty acid transport	2/724	31/18870	0.334899	0.806933	0.739772	CYP4A11/EDN1	2
GO:0007264	small GTPase mediated signal transduction	21/724	491/18870	0.335543	0.806933	0.739772	CSF1/RRAGC/RIT1/LIPA/RND1/RHEBL1/BRAP/LPAR6/RHOV/MAPRE2/RND3/ALS2/SPRY1/FBXO8/SQSTM1/CDKN1A/PLEKHG1/ARHGAP18/SDCBP/RAB9A/RAB39B	21
GO:1901991	negative regulation of mitotic cell cycle phase transition	9/724	196/18870	0.33909	0.806933	0.739772	PLK3/SYF2/SDE2/MDM2/PML/NABP1/DUSP1/CDKN1A/CDKN2B	9
GO:0051048	negative regulation of secretion	8/724	172/18870	0.34032	0.806933	0.739772	RHBDF2/MIDN/CEACAM1/RSAD2/DPH3/EGF/EDN1/HLA-F	8
GO:0015711	organic anion transport	19/724	443/18870	0.341794	0.806933	0.739772	KMO/CYP4A11/SLC16A4/CYB5R1/BEST1/SLC3A2/SLC38A6/SLC38A7/CEACAM1/ABCG2/SLC7A11/EDN1/PNPLA8/CLN8/SLC10A5/SLC7A13/SLC35D2/ABCD1/SLC25A6	19
GO:0048732	gland development	19/724	443/18870	0.341794	0.806933	0.739772	CSF1/IRF6/LIPA/OAS2/VDR/PML/SMAD4/SERPINB5/CEACAM1/HK2/PNPT1/CEBPB/EGF/EDN1/VEGFA/TNFAIP3/RB1CC1/CDKN2B/UPRT	19
GO:0046323	glucose import	4/724	77/18870	0.342264	0.806933	0.739772	SESN2/RNASEL/HK2/OCLN	4
GO:0048332	mesoderm morphogenesis	4/724	77/18870	0.342264	0.806933	0.739772	MIR200C/TXNRD1/KDM6B/EOMES	4
GO:0051205	protein insertion into membrane	4/724	77/18870	0.342264	0.806933	0.739772	NMT1/BBC3/RTP4/CAMLG	4
GO:0006195	purine nucleotide catabolic process	3/724	54/18870	0.343129	0.806933	0.739772	SAMHD1/NUDT12/ABCD1	3
GO:0006220	pyrimidine nucleotide metabolic process	3/724	54/18870	0.343129	0.806933	0.739772	CMPK2/UPRT/PRPS1	3
GO:0009395	phospholipid catabolic process	3/724	54/18870	0.343129	0.806933	0.739772	GDPD1/PLA2G4C/PNPLA8	3
GO:0010659	cardiac muscle cell apoptotic process	3/724	54/18870	0.343129	0.806933	0.739772	BNIP3/TIGAR/SMAD4	3
GO:0010761	fibroblast migration	3/724	54/18870	0.343129	0.806933	0.739772	ACTA2/PML/ZFAND5	3
GO:0010874	regulation of cholesterol efflux	3/724	54/18870	0.343129	0.806933	0.739772	NFKBIA/ABCG1/EGF	3
GO:0030520	intracellular estrogen receptor signaling pathway	3/724	54/18870	0.343129	0.806933	0.739772	VPS11/WBP2/DDRGK1	3
GO:0070169	positive regulation of biomineral tissue development	3/724	54/18870	0.343129	0.806933	0.739772	ISG15/VDR/CEBPB	3
GO:0098703	calcium ion import across plasma membrane	3/724	54/18870	0.343129	0.806933	0.739772	MIR200C/TRPV3/PPP3CC	3
GO:2000772	regulation of cellular senescence	3/724	54/18870	0.343129	0.806933	0.739772	B2M/PNPT1/ZKSCAN3	3
GO:0006805	xenobiotic metabolic process	6/724	125/18870	0.347418	0.806933	0.739772	CYP2J2/SMOX/CBR3/TPMT/GSTA4/AHR	6
GO:0072089	stem cell proliferation	6/724	125/18870	0.347418	0.806933	0.739772	IRF6/N4BP2L2/LIG4/RNF43/EIF2AK2/NKAP	6
GO:0001516	prostaglandin biosynthetic process	2/724	32/18870	0.349024	0.806933	0.739772	EDN1/PNPLA8	2
GO:0002431	Fc receptor mediated stimulatory signaling pathway	2/724	32/18870	0.349024	0.806933	0.739772	PLSCR1/NR4A3	2
GO:0006308	DNA catabolic process	2/724	32/18870	0.349024	0.806933	0.739772	DNASE2B/ISG20	2
GO:0006654	phosphatidic acid biosynthetic process	2/724	32/18870	0.349024	0.806933	0.739772	ABHD4/LIPH	2
GO:0006921	cellular component disassembly involved in execution phase of apoptosis	2/724	32/18870	0.349024	0.806933	0.739772	DNASE2B/DEDD2	2
GO:0009072	aromatic amino acid metabolic process	2/724	32/18870	0.349024	0.806933	0.739772	KMO/KYNU	2
GO:0016242	negative regulation of macroautophagy	2/724	32/18870	0.349024	0.806933	0.739772	TIGAR/HMOX1	2
GO:0031116	positive regulation of microtubule polymerization	2/724	32/18870	0.349024	0.806933	0.739772	OCLN/MAP1B	2
GO:0034391	regulation of smooth muscle cell apoptotic process	2/724	32/18870	0.349024	0.806933	0.739772	LYPD3/EDN1	2
GO:0036257	multivesicular body organization	2/724	32/18870	0.349024	0.806933	0.739772	RAB11A/CHMP5	2
GO:0042558	pteridine-containing compound metabolic process	2/724	32/18870	0.349024	0.806933	0.739772	ALDH1L2/MTRR	2
GO:0045684	positive regulation of epidermis development	2/724	32/18870	0.349024	0.806933	0.739772	VDR/KRT10	2
GO:0046457	prostanoid biosynthetic process	2/724	32/18870	0.349024	0.806933	0.739772	EDN1/PNPLA8	2
GO:0051085	chaperone cofactor-dependent protein refolding	2/724	32/18870	0.349024	0.806933	0.739772	DNAJB4/HSPA13	2
GO:0060795	cell fate commitment involved in formation of primary germ layer	2/724	32/18870	0.349024	0.806933	0.739772	ETS2/EOMES	2
GO:0070498	interleukin-1-mediated signaling pathway	2/724	32/18870	0.349024	0.806933	0.739772	NFKBIA/MYD88	2
GO:0090169	regulation of spindle assembly	2/724	32/18870	0.349024	0.806933	0.739772	DYNC1H1/CHMP5	2
GO:0098868	bone growth	2/724	32/18870	0.349024	0.806933	0.739772	TSKU/MMP13	2
GO:0099022	vesicle tethering	2/724	32/18870	0.349024	0.806933	0.739772	WDR11/TBC1D23	2
GO:1903649	regulation of cytoplasmic transport	2/724	32/18870	0.349024	0.806933	0.739772	VPS11/RAB11A	2
GO:0000098	sulfur amino acid catabolic process	1/724	11/18870	0.349798	0.806933	0.739772	MTRR	1
GO:0000290	deadenylation-dependent decapping of nuclear-transcribed mRNA	1/724	11/18870	0.349798	0.806933	0.739772	NOCT	1
GO:0000512	lncRNA-mediated post-transcriptional gene silencing	1/724	11/18870	0.349798	0.806933	0.739772	NEAT1	1
GO:0001765	membrane raft assembly	1/724	11/18870	0.349798	0.806933	0.739772	ANXA2	1
GO:0001821	histamine secretion	1/724	11/18870	0.349798	0.806933	0.739772	EDN1	1
GO:0002423	natural killer cell mediated immune response to tumor cell	1/724	11/18870	0.349798	0.806933	0.739772	CEACAM1	1
GO:0002551	mast cell chemotaxis	1/724	11/18870	0.349798	0.806933	0.739772	VEGFA	1
GO:0002604	regulation of dendritic cell antigen processing and presentation	1/724	11/18870	0.349798	0.806933	0.739772	CD68	1
GO:0002775	antimicrobial peptide production	1/724	11/18870	0.349798	0.806933	0.739772	KLK7	1
GO:0003337	mesenchymal to epithelial transition involved in metanephros morphogenesis	1/724	11/18870	0.349798	0.806933	0.739772	STAT1	1
GO:0003357	noradrenergic neuron differentiation	1/724	11/18870	0.349798	0.806933	0.739772	EDN1	1
GO:0006002	fructose 6-phosphate metabolic process	1/724	11/18870	0.349798	0.806933	0.739772	HK2	1
GO:0006188	IMP biosynthetic process	1/724	11/18870	0.349798	0.806933	0.739772	AMPD1	1
GO:0006222	UMP biosynthetic process	1/724	11/18870	0.349798	0.806933	0.739772	UPRT	1
GO:0006751	glutathione catabolic process	1/724	11/18870	0.349798	0.806933	0.739772	CHAC1	1
GO:0007406	negative regulation of neuroblast proliferation	1/724	11/18870	0.349798	0.806933	0.739772	BTG2	1
GO:0008063	Toll signaling pathway	1/724	11/18870	0.349798	0.806933	0.739772	MYD88	1
GO:0008611	ether lipid biosynthetic process	1/724	11/18870	0.349798	0.806933	0.739772	PLA2G4C	1
GO:0010172	embryonic body morphogenesis	1/724	11/18870	0.349798	0.806933	0.739772	ZNF281	1
GO:0010887	negative regulation of cholesterol storage	1/724	11/18870	0.349798	0.806933	0.739772	ABCG1	1
GO:0010986	positive regulation of lipoprotein particle clearance	1/724	11/18870	0.349798	0.806933	0.739772	ANXA2	1
GO:0014049	positive regulation of glutamate secretion	1/724	11/18870	0.349798	0.806933	0.739772	KMO	1
GO:0015747	urate transport	1/724	11/18870	0.349798	0.806933	0.739772	ABCG2	1
GO:0015808	L-alanine transport	1/724	11/18870	0.349798	0.806933	0.739772	SLC3A2	1
GO:0021892	cerebral cortex GABAergic interneuron differentiation	1/724	11/18870	0.349798	0.806933	0.739772	DLX2	1
GO:0021936	regulation of cerebellar granule cell precursor proliferation	1/724	11/18870	0.349798	0.806933	0.739772	EGF	1
GO:0030157	pancreatic juice secretion	1/724	11/18870	0.349798	0.806933	0.739772	CEL	1
GO:0030223	neutrophil differentiation	1/724	11/18870	0.349798	0.806933	0.739772	TRIB1	1
GO:0031340	positive regulation of vesicle fusion	1/724	11/18870	0.349798	0.806933	0.739772	ANXA2	1
GO:0031915	positive regulation of synaptic plasticity	1/724	11/18870	0.349798	0.806933	0.739772	MAP1B	1
GO:0031987	locomotion involved in locomotory behavior	1/724	11/18870	0.349798	0.806933	0.739772	FZD4	1
GO:0032000	positive regulation of fatty acid beta-oxidation	1/724	11/18870	0.349798	0.806933	0.739772	ABCD1	1
GO:0032253	dense core granule localization	1/724	11/18870	0.349798	0.806933	0.739772	KIF5A	1
GO:0032261	purine nucleotide salvage	1/724	11/18870	0.349798	0.806933	0.739772	AMPD1	1
GO:0032276	regulation of gonadotropin secretion	1/724	11/18870	0.349798	0.806933	0.739772	SMAD4	1
GO:0032525	somite rostral/caudal axis specification	1/724	11/18870	0.349798	0.806933	0.739772	SMAD4	1
GO:0033148	positive regulation of intracellular estrogen receptor signaling pathway	1/724	11/18870	0.349798	0.806933	0.739772	WBP2	1
GO:0033632	regulation of cell-cell adhesion mediated by integrin	1/724	11/18870	0.349798	0.806933	0.739772	CCL5	1
GO:0034139	regulation of toll-like receptor 3 signaling pathway	1/724	11/18870	0.349798	0.806933	0.739772	TNFAIP3	1
GO:0034163	regulation of toll-like receptor 9 signaling pathway	1/724	11/18870	0.349798	0.806933	0.739772	RSAD2	1
GO:0034975	protein folding in endoplasmic reticulum	1/724	11/18870	0.349798	0.806933	0.739772	ERO1B	1
GO:0035723	interleukin-15-mediated signaling pathway	1/724	11/18870	0.349798	0.806933	0.739772	IL15RA	1
GO:0035812	renal sodium excretion	1/724	11/18870	0.349798	0.806933	0.739772	EDN1	1
GO:0038183	bile acid signaling pathway	1/724	11/18870	0.349798	0.806933	0.739772	VDR	1
GO:0042045	epithelial fluid transport	1/724	11/18870	0.349798	0.806933	0.739772	EDN1	1
GO:0042363	fat-soluble vitamin catabolic process	1/724	11/18870	0.349798	0.806933	0.739772	CYP4F11	1
GO:0043320	natural killer cell degranulation	1/724	11/18870	0.349798	0.806933	0.739772	HLA-F	1
GO:0044062	regulation of excretion	1/724	11/18870	0.349798	0.806933	0.739772	EDN1	1
GO:0046501	protoporphyrinogen IX metabolic process	1/724	11/18870	0.349798	0.806933	0.739772	FECH	1
GO:0046504	glycerol ether biosynthetic process	1/724	11/18870	0.349798	0.806933	0.739772	PLA2G4C	1
GO:0046940	nucleoside monophosphate phosphorylation	1/724	11/18870	0.349798	0.806933	0.739772	CMPK2	1
GO:0048262	determination of dorsal/ventral asymmetry	1/724	11/18870	0.349798	0.806933	0.739772	DDIT3	1
GO:0050847	progesterone receptor signaling pathway	1/724	11/18870	0.349798	0.806933	0.739772	WBP2	1
GO:0051095	regulation of helicase activity	1/724	11/18870	0.349798	0.806933	0.739772	IFIT1	1
GO:0051133	regulation of NK T cell activation	1/724	11/18870	0.349798	0.806933	0.739772	IL18	1
GO:0051386	regulation of neurotrophin TRK receptor signaling pathway	1/724	11/18870	0.349798	0.806933	0.739772	SPRY1	1
GO:0051469	vesicle fusion with vacuole	1/724	11/18870	0.349798	0.806933	0.739772	CHMP5	1
GO:0051561	positive regulation of mitochondrial calcium ion concentration	1/724	11/18870	0.349798	0.806933	0.739772	BNIP3	1
GO:0061763	multivesicular body-lysosome fusion	1/724	11/18870	0.349798	0.806933	0.739772	CHMP5	1
GO:0070475	rRNA base methylation	1/724	11/18870	0.349798	0.806933	0.739772	NOP2	1
GO:0070944	neutrophil-mediated killing of bacterium	1/724	11/18870	0.349798	0.806933	0.739772	MYD88	1
GO:0071044	histone mRNA catabolic process	1/724	11/18870	0.349798	0.806933	0.739772	XRN1	1
GO:0071350	cellular response to interleukin-15	1/724	11/18870	0.349798	0.806933	0.739772	IL15RA	1
GO:0071838	cell proliferation in bone marrow	1/724	11/18870	0.349798	0.806933	0.739772	LIPA	1
GO:0072124	regulation of glomerular mesangial cell proliferation	1/724	11/18870	0.349798	0.806933	0.739772	IL6R	1
GO:0072697	protein localization to cell cortex	1/724	11/18870	0.349798	0.806933	0.739772	MISP	1
GO:0075733	intracellular transport of virus	1/724	11/18870	0.349798	0.806933	0.739772	BST2	1
GO:0085020	protein K6-linked ubiquitination	1/724	11/18870	0.349798	0.806933	0.739772	RNF6	1
GO:0086016	AV node cell action potential	1/724	11/18870	0.349798	0.806933	0.739772	CACNB2	1
GO:0086027	AV node cell to bundle of His cell signaling	1/724	11/18870	0.349798	0.806933	0.739772	CACNB2	1
GO:0086100	endothelin receptor signaling pathway	1/724	11/18870	0.349798	0.806933	0.739772	EDN1	1
GO:0090009	primitive streak formation	1/724	11/18870	0.349798	0.806933	0.739772	ETS2	1
GO:0090179	planar cell polarity pathway involved in neural tube closure	1/724	11/18870	0.349798	0.806933	0.739772	GRHL3	1
GO:0090481	pyrimidine nucleotide-sugar transmembrane transport	1/724	11/18870	0.349798	0.806933	0.739772	SLC35D2	1
GO:0090557	establishment of endothelial intestinal barrier	1/724	11/18870	0.349798	0.806933	0.739772	MYD88	1
GO:0098887	neurotransmitter receptor transport, endosome to postsynaptic membrane	1/724	11/18870	0.349798	0.806933	0.739772	RAB11A	1
GO:0099004	calmodulin dependent kinase signaling pathway	1/724	11/18870	0.349798	0.806933	0.739772	TPRG1L	1
GO:0099519	dense core granule cytoskeletal transport	1/724	11/18870	0.349798	0.806933	0.739772	KIF5A	1
GO:0099639	neurotransmitter receptor transport, endosome to plasma membrane	1/724	11/18870	0.349798	0.806933	0.739772	RAB11A	1
GO:1900038	negative regulation of cellular response to hypoxia	1/724	11/18870	0.349798	0.806933	0.739772	NOL3	1
GO:1900222	negative regulation of amyloid-beta clearance	1/724	11/18870	0.349798	0.806933	0.739772	IFNGR1	1
GO:1901841	regulation of high voltage-gated calcium channel activity	1/724	11/18870	0.349798	0.806933	0.739772	CACNB2	1
GO:1901950	dense core granule transport	1/724	11/18870	0.349798	0.806933	0.739772	KIF5A	1
GO:1901998	toxin transport	1/724	11/18870	0.349798	0.806933	0.739772	ABCG1	1
GO:1902412	regulation of mitotic cytokinesis	1/724	11/18870	0.349798	0.806933	0.739772	MAP9	1
GO:1902883	negative regulation of response to oxidative stress	1/724	11/18870	0.349798	0.806933	0.739772	NCOA7	1
GO:1903564	regulation of protein localization to cilium	1/724	11/18870	0.349798	0.806933	0.739772	LZTFL1	1
GO:1903897	regulation of PERK-mediated unfolded protein response	1/724	11/18870	0.349798	0.806933	0.739772	PPP1R15A	1
GO:1904181	positive regulation of membrane depolarization	1/724	11/18870	0.349798	0.806933	0.739772	MLLT11	1
GO:1904238	pericyte cell differentiation	1/724	11/18870	0.349798	0.806933	0.739772	ACTA2	1
GO:1905665	positive regulation of calcium ion import across plasma membrane	1/724	11/18870	0.349798	0.806933	0.739772	PPP3CC	1
GO:2000109	regulation of macrophage apoptotic process	1/724	11/18870	0.349798	0.806933	0.739772	IRF7	1
GO:2000169	regulation of peptidyl-cysteine S-nitrosylation	1/724	11/18870	0.349798	0.806933	0.739772	NCOA7	1
GO:2000726	negative regulation of cardiac muscle cell differentiation	1/724	11/18870	0.349798	0.806933	0.739772	SMAD4	1
GO:0051650	establishment of vesicle localization	9/724	198/18870	0.349921	0.806933	0.739772	WDR11/BLOC1S2/KIF5A/RAB11A/WIPI1/TBC1D23/CEP19/BBS7/SDCBP	9
GO:0009166	nucleotide catabolic process	4/724	78/18870	0.351047	0.806933	0.739772	CNP/SAMHD1/NUDT12/ABCD1	4
GO:1901568	fatty acid derivative metabolic process	4/724	78/18870	0.351047	0.806933	0.739772	CYP4A11/ELOVL4/PTGR1/ABCD1	4
GO:2000514	regulation of CD4-positive, alpha-beta T cell activation	4/724	78/18870	0.351047	0.806933	0.739772	IL18/BATF/SOCS1/CD274	4
GO:0050900	leukocyte migration	17/724	396/18870	0.352131	0.806933	0.739772	CSF1/IL6R/SELL/CCL5/ICAM1/PIKFYVE/CXCR4/HMOX1/MYD88/CXCL8/CXCL10/CXCL11/DUSP1/EDN1/VEGFA/CREB3/B4GALT1	17
GO:0044242	cellular lipid catabolic process	10/724	223/18870	0.35277	0.806933	0.739772	SESN2/CYP4A11/ALDH1L2/GDPD1/PLA2G4C/NEU1/PNPLA8/ACER2/CEL/ABCD1	10
GO:0050953	sensory perception of light stimulus	10/724	223/18870	0.35277	0.806933	0.739772	CACNB2/ABLIM1/BEST1/ROM1/RDH11/KRT12/EPAS1/BBS7/CLN8/RP2	10
GO:0006865	amino acid transport	7/724	150/18870	0.353459	0.806933	0.739772	KMO/SLC3A2/SLC38A6/SLC38A7/SLC7A11/CLN8/SLC7A13	7
GO:0051452	intracellular pH reduction	3/724	55/18870	0.353713	0.806933	0.739772	ATP6V1D/ATP6V1B2/ATP6V0D2	3
GO:0072698	protein localization to microtubule cytoskeleton	3/724	55/18870	0.353713	0.806933	0.739772	RAB11A/MAPRE2/NSFL1C	3
GO:1902991	regulation of amyloid precursor protein catabolic process	3/724	55/18870	0.353713	0.806933	0.739772	EFNA1/ABCG1/IFNGR1	3
GO:0006892	post-Golgi vesicle-mediated transport	5/724	102/18870	0.353845	0.806933	0.739772	OPTN/WIPI1/EHD3/VAMP5/RP2	5
GO:0008630	intrinsic apoptotic signaling pathway in response to DNA damage	5/724	102/18870	0.353845	0.806933	0.739772	IFI16/PHLDA3/DDIT4/PML/CDKN1A	5
GO:2000027	regulation of animal organ morphogenesis	6/724	126/18870	0.35428	0.806933	0.739772	GRHL3/CSF1/SPRY1/EDN1/VEGFA/TNFRSF11B	6
GO:0045930	negative regulation of mitotic cell cycle	11/724	248/18870	0.354912	0.806933	0.739772	PLK3/BTG2/SYF2/SDE2/MDM2/PML/NABP1/XPC/DUSP1/CDKN1A/CDKN2B	11
GO:0051896	regulation of phosphatidylinositol 3-kinase/protein kinase B signal transduction	11/724	248/18870	0.354912	0.806933	0.739772	PHLDA3/IL18/MIR200C/DDIT3/CCL5/GH1/GDF15/CEACAM1/EGF/HBEGF/GCNT2	11
GO:0002520	immune system development	9/724	199/18870	0.355355	0.806933	0.739772	NFKB2/LIPA/LIG4/BATF/SAMHD1/HLA-E/TNFAIP3/CD274/CDKN2B	9
GO:0046777	protein autophosphorylation	9/724	199/18870	0.355355	0.806933	0.739772	HTATIP2/ERN1/MKNK2/PRKD2/PIKFYVE/EIF2AK2/EIF2AK3/SIK1/VEGFA	9
GO:0000724	double-strand break repair via homologous recombination	8/724	175/18870	0.357725	0.806933	0.739772	HELB/EID3/ZFYVE26/INO80/TERF2IP/PSMD14/NABP1/SAMHD1	8
GO:0009064	glutamine family amino acid metabolic process	4/724	79/18870	0.359831	0.806933	0.739772	RIMKLA/GCLM/SLC7A11/ASNS	4
GO:0071248	cellular response to metal ion	9/724	200/18870	0.3608	0.806933	0.739772	JUN/BNIP3/TIGAR/LIG4/B2M/ITPKC/EIF2AK3/HMOX1/EDN1	9
GO:0051384	response to glucocorticoid	6/724	127/18870	0.361152	0.806933	0.739772	DDIT4/FOSL1/FECH/EDN1/CDKN1A/FBXO32	6
GO:0015914	phospholipid transport	5/724	103/18870	0.361505	0.806933	0.739772	OSBP/SPNS1/ABCG1/PLSCR2/PLSCR1	5
GO:0045639	positive regulation of myeloid cell differentiation	5/724	103/18870	0.361505	0.806933	0.739772	ISG15/CSF1/CASP8/STAT1/TRIB1	5
GO:0097306	cellular response to alcohol	5/724	103/18870	0.361505	0.806933	0.739772	MDM2/GRAMD1A/XRN1/AHR/TP53INP1	5
GO:1901655	cellular response to ketone	5/724	103/18870	0.361505	0.806933	0.739772	DDIT4/FECH/XRN1/AHR/FBXO32	5
GO:0002063	chondrocyte development	2/724	33/18870	0.363045	0.806933	0.739772	TSKU/EIF2AK3	2
GO:0006536	glutamate metabolic process	2/724	33/18870	0.363045	0.806933	0.739772	GCLM/SLC7A11	2
GO:0007549	dosage compensation	2/724	33/18870	0.363045	0.806933	0.739772	LRIF1/PCGF5	2
GO:0015868	purine ribonucleotide transport	2/724	33/18870	0.363045	0.806933	0.739772	ABCD1/SLC25A6	2
GO:0021591	ventricular system development	2/724	33/18870	0.363045	0.806933	0.739772	TSKU/SLC7A11	2
GO:0033032	regulation of myeloid cell apoptotic process	2/724	33/18870	0.363045	0.806933	0.739772	IRF7/SLC7A11	2
GO:0033238	regulation of amine metabolic process	2/724	33/18870	0.363045	0.806933	0.739772	NR4A2/SLC7A11	2
GO:0034368	protein-lipid complex remodeling	2/724	33/18870	0.363045	0.806933	0.739772	FURIN/ABCG1	2
GO:0034369	plasma lipoprotein particle remodeling	2/724	33/18870	0.363045	0.806933	0.739772	FURIN/ABCG1	2
GO:0034390	smooth muscle cell apoptotic process	2/724	33/18870	0.363045	0.806933	0.739772	LYPD3/EDN1	2
GO:0036336	dendritic cell migration	2/724	33/18870	0.363045	0.806933	0.739772	CCL5/CXCR4	2
GO:0045648	positive regulation of erythrocyte differentiation	2/724	33/18870	0.363045	0.806933	0.739772	ISG15/STAT1	2
GO:0045671	negative regulation of osteoclast differentiation	2/724	33/18870	0.363045	0.806933	0.739772	TLR3/TNFRSF11B	2
GO:0050858	negative regulation of antigen receptor-mediated signaling pathway	2/724	33/18870	0.363045	0.806933	0.739772	GBP1/CEACAM1	2
GO:0050869	negative regulation of B cell activation	2/724	33/18870	0.363045	0.806933	0.739772	TNFAIP3/TNFRSF21	2
GO:0072539	T-helper 17 cell differentiation	2/724	33/18870	0.363045	0.806933	0.739772	IL6R/BATF	2
GO:0080111	DNA demethylation	2/724	33/18870	0.363045	0.806933	0.739772	ALKBH2/EOMES	2
GO:0090279	regulation of calcium ion import	2/724	33/18870	0.363045	0.806933	0.739772	TRPV3/EGF	2
GO:1903715	regulation of aerobic respiration	2/724	33/18870	0.363045	0.806933	0.739772	BNIP3/ABCD1	2
GO:2000765	regulation of cytoplasmic translation	2/724	33/18870	0.363045	0.806933	0.739772	YBX3/CPEB2	2
GO:0010634	positive regulation of epithelial cell migration	8/724	176/18870	0.363549	0.806933	0.739772	RAB11A/MAPRE2/PRKD2/HMOX1/EGF/HBEGF/EDN1/VEGFA	8
GO:0001954	positive regulation of cell-matrix adhesion	3/724	56/18870	0.364276	0.806933	0.739772	CSF1/CEACAM6/VEGFA	3
GO:0010658	striated muscle cell apoptotic process	3/724	56/18870	0.364276	0.806933	0.739772	BNIP3/TIGAR/SMAD4	3
GO:0030857	negative regulation of epithelial cell differentiation	3/724	56/18870	0.364276	0.806933	0.739772	STAT1/SPRY1/VEGFA	3
GO:0034205	amyloid-beta formation	3/724	56/18870	0.364276	0.806933	0.739772	EFNA1/ABCG1/IFNGR1	3
[truncated: 2,549 more rows]

## Sheet: MCF7 - downreg processes
ID	Description	GeneRatio	BgRatio	pvalue	p.adjust	qvalue	geneID	Count
GO:0007059	chromosome segregation	81/769	424/18870	3.71130560495018e-32	1.76101450954886e-28	1.52788591799581e-28	CDCA8/GPSM2/NUF2/CENPF/NDC1/PSRC1/ASPM/KIF14/CDK1/PTEN/ZWINT/MKI67/INCENP/ANAPC15/NCAPD3/NCAPD2/ESPL1/KNTC1/RACGAP1/SMARCC2/SKA3/DLGAP5/KNSTRN/NUSAP1/CCNB2/OIP5/PRC1/CDT1/CDC6/BIRC5/CHMP6/AURKB/TOP2A/PSMC3IP/BRCA1/KIF18B/BRIP1/NDC80/SKA1/SMARCA4/SPC24/CENPO/NCAPH/BUB1/ANAPC1/SPC25/HECW2/HJURP/MYBL2/UBE2C/DMC1/CENPM/FANCD2/CEP63/RAD18/SMARCC1/SPICE1/TACC3/NCAPG/MND1/CENPU/TRIP13/CENPH/PTTG1/CENPK/…	81
GO:1901987	regulation of cell cycle phase transition	78/769	456/18870	1.22579249687687e-27	2.90819269884038e-24	2.52319708172919e-24	CDCA8/CDKN2C/CDC7/NUF2/DTL/CENPF/CLSPN/KIF14/CDK1/STOX1/PTEN/ZWINT/DNA2/INCENP/CHEK1/ANAPC15/ESPL1/CDK2/PTPN11/KNTC1/SMARCC2/TIMELESS/E2F7/APPL2/BRCA2/TFDP1/MNAT1/DLGAP5/FOXN3/RAD51/WDR76/TICRR/BLM/AVEN/SIN3A/CDT1/ATAD5/CDC6/BIRC5/AURKB/BRCA1/BRIP1/NDC80/BCL2/SMARCA4/SPC24/KANK2/BUB1/SPC25/HECW2/BARD1/PLCB1/UBE2C/E2F1/RBL1/TTI1/APP/CDC45/GTSE1/FANCD2/UBE2E2/CTDSPL/CEP63/MIR15B/SMARCC1/DLG1/PKD2/J…	78
GO:0044772	mitotic cell cycle phase transition	79/769	470/18870	1.84167342724291e-27	2.91291347075588e-24	2.52729290313931e-24	CDCA8/CDKN2C/NFIA/CDC7/NUF2/DTL/CENPF/E2F2/CLSPN/IQGAP3/KIF14/CDK1/STOX1/PTEN/ZWINT/INCENP/CUL5/CHEK1/ANAPC15/ESPL1/CDK2/KNTC1/FOXM1/SMARCC2/E2F7/APPL2/TFDP1/MNAT1/DLGAP5/FOXN3/CCNB2/TICRR/BLM/AVEN/SIN3A/CCNF/ATAD5/CDC6/BIRC5/AURKB/BRCA1/NDC80/BCL2/SMARCA4/SPC24/KANK2/BUB1/ANAPC1/SPC25/HECW2/BARD1/PLCB1/UBE2C/E2F1/RBL1/APP/GTSE1/UBE2E2/CTDSPL/MIR15B/SMARCC1/DLG1/TACC3/PKD2/JADE1/TRIP13/SKP2/FBXO5…	79
GO:0006260	DNA replication	60/769	278/18870	5.83975536639051e-27	6.92740980338074e-24	6.01033769419823e-24	RBBP4/NFIA/CDC7/DTL/UCHL5/MCM10/CDK1/DNA2/FAM111B/POLA2/CHEK1/E2F8/CDK2/RFC5/TIMELESS/PRIM1/E2F7/BRCA2/POLE2/WDHD1/RAD51/TICRR/BLM/SIN3A/GINS3/CDT1/GINS2/RPA1/ATAD5/CDC6/BRCA1/TK1/CHAF1A/LIG1/ZRANB3/MCM6/BARD1/MCM8/GINS1/CDC45/MCM5/MCM2/RFC4/JADE1/GMNN/PRIM2/MCM3/MMS22L/FBXO5/EGFR/RPA3/MCM7/ESCO2/GINS4/CCNE2/RRM2B/DSCC1/NFIB/POLA1/ATRX	60
GO:0006261	DNA-templated DNA replication	46/769	161/18870	1.78148156569887e-26	1.69062600584823e-23	1.46681566388385e-23	CDC7/MCM10/DNA2/POLA2/E2F8/CDK2/RFC5/TIMELESS/PRIM1/E2F7/BRCA2/POLE2/WDHD1/RAD51/TICRR/BLM/GINS3/CDT1/GINS2/RPA1/ATAD5/CDC6/BRCA1/TK1/LIG1/ZRANB3/MCM6/BARD1/MCM8/GINS1/CDC45/MCM5/MCM2/RFC4/GMNN/PRIM2/MCM3/MMS22L/FBXO5/MCM7/GINS4/CCNE2/RRM2B/DSCC1/POLA1/ATRX	46
GO:0098813	nuclear chromosome segregation	62/769	312/18870	9.46867067989551e-26	7.48814039601736e-23	6.49683702264409e-23	CDCA8/NUF2/CENPF/NDC1/PSRC1/ASPM/KIF14/CDK1/PTEN/ZWINT/INCENP/ANAPC15/NCAPD3/NCAPD2/ESPL1/KNTC1/RACGAP1/SMARCC2/DLGAP5/KNSTRN/NUSAP1/CCNB2/PRC1/CDT1/CDC6/BIRC5/CHMP6/AURKB/TOP2A/PSMC3IP/KIF18B/BRIP1/NDC80/SMARCA4/SPC24/NCAPH/BUB1/ANAPC1/SPC25/HECW2/MYBL2/UBE2C/DMC1/FANCD2/SMARCC1/SPICE1/TACC3/NCAPG/MND1/TRIP13/PTTG1/CENPK/KIFC1/FBXO5/NCAPG2/CCNE2/SMARCA2/SMC2/CDK5RAP2/KIF4A/CENPI/SMC1A	62
GO:1901990	regulation of mitotic cell cycle phase transition	65/769	355/18870	7.44669050917406e-25	5.04779235229013e-22	4.37954986186162e-22	CDCA8/CDKN2C/CDC7/NUF2/DTL/CENPF/CLSPN/KIF14/CDK1/STOX1/PTEN/ZWINT/INCENP/CHEK1/ANAPC15/ESPL1/CDK2/KNTC1/SMARCC2/E2F7/APPL2/TFDP1/MNAT1/DLGAP5/FOXN3/TICRR/BLM/AVEN/SIN3A/ATAD5/CDC6/BIRC5/AURKB/BRCA1/NDC80/BCL2/SMARCA4/SPC24/KANK2/BUB1/SPC25/HECW2/BARD1/PLCB1/UBE2C/E2F1/RBL1/APP/GTSE1/UBE2E2/CTDSPL/MIR15B/SMARCC1/DLG1/PKD2/JADE1/TRIP13/FBXO5/ANLN/EGFR/EZH2/PRKDC/RRM2B/SMARCA2/CDK5RAP2	65
GO:0010948	negative regulation of cell cycle process	61/769	320/18870	2.41985225080753e-24	1.43527486626022e-21	1.24526870433003e-21	CDCA8/NUF2/DTL/CENPF/CLSPN/CDK1/PTEN/ZWINT/DNA2/INCENP/CHEK1/E2F8/ANAPC15/ESPL1/CDK2/PTPN11/KNTC1/TIMELESS/E2F7/BRCA2/FOXN3/RAD51/WDR76/TICRR/BLM/AVEN/CCNF/CDT1/CDC6/BIRC5/AURKB/BRCA1/BRIP1/NDC80/BCL2/SPC24/KANK2/BUB1/SPC25/BARD1/E2F1/RBL1/TTI1/CDC45/GTSE1/FANCD2/CTDSPL/CEP63/MIR15B/DLG1/PKD2/JADE1/APBB2/TRIP13/FBXO5/GPER1/EZH2/PRKDC/CDK5RAP2/ATRX/TNKS	61
GO:0000819	sister chromatid segregation	51/769	225/18870	4.18115066063229e-24	2.20439554274447e-21	1.9125707875711e-21	CDCA8/NUF2/CENPF/PSRC1/KIF14/CDK1/ZWINT/INCENP/ANAPC15/NCAPD3/NCAPD2/ESPL1/KNTC1/RACGAP1/SMARCC2/DLGAP5/KNSTRN/NUSAP1/PRC1/CDT1/CDC6/BIRC5/CHMP6/AURKB/TOP2A/KIF18B/NDC80/SMARCA4/SPC24/NCAPH/BUB1/ANAPC1/SPC25/HECW2/MYBL2/UBE2C/SMARCC1/SPICE1/TACC3/NCAPG/TRIP13/CENPK/KIFC1/FBXO5/NCAPG2/SMARCA2/SMC2/CDK5RAP2/KIF4A/CENPI/SMC1A	51
GO:1901988	negative regulation of cell cycle phase transition	55/769	277/18870	6.16879836406966e-23	2.92709482375105e-20	2.53959688440804e-20	CDCA8/NUF2/DTL/CENPF/CLSPN/CDK1/PTEN/ZWINT/DNA2/INCENP/CHEK1/ANAPC15/CDK2/PTPN11/KNTC1/TIMELESS/E2F7/BRCA2/FOXN3/RAD51/WDR76/TICRR/BLM/AVEN/CDT1/CDC6/BIRC5/AURKB/BRCA1/BRIP1/NDC80/BCL2/SPC24/KANK2/BUB1/SPC25/BARD1/E2F1/RBL1/TTI1/CDC45/GTSE1/FANCD2/CTDSPL/CEP63/MIR15B/DLG1/PKD2/JADE1/APBB2/TRIP13/FBXO5/EZH2/PRKDC/CDK5RAP2	55
GO:0000280	nuclear division	69/769	441/18870	3.09491578967627e-22	1.33503412927399e-19	1.158298148653e-19	CDCA8/NFIA/NUF2/CENPF/NDC1/PSRC1/ASPM/KIF14/CDK1/PTEN/ZWINT/MKI67/PSMD13/INCENP/CHEK1/ANAPC15/NCAPD3/RAD51AP1/NCAPD2/ESPL1/KNTC1/RACGAP1/BRCA2/DLGAP5/KNSTRN/RAD51/NUSAP1/CCNB2/PRC1/CDT1/FANCA/BIRC5/CHMP6/AURKB/TOP2A/PSMC3IP/KIF18B/BRIP1/NDC80/SPC24/NCAPH/BUB1/SPC25/PLCB1/MYBL2/UBE2C/HSF2BP/DMC1/FANCD2/SPICE1/NCAPG/MND1/TRIP13/PTTG1/CENPK/KIFC1/FBXO5/ANLN/FIGNL1/NCAPG2/CDCA2/MYBL1/CCNE2/SMC2/NFIB/…	69
GO:0045786	negative regulation of cell cycle	65/769	407/18870	1.73121511547105e-21	6.8455131024251e-19	5.93928273386603e-19	CDCA8/NUF2/DTL/CENPF/CLSPN/CDK1/PTEN/ZWINT/DNA2/INCENP/CHEK1/E2F8/ANAPC15/ESPL1/CDK2/PTPN11/KNTC1/TIMELESS/E2F7/BRCA2/FOXN3/RAD51/WDR76/TICRR/BLM/NR2F2/AVEN/CCNF/CDT1/CDC6/BIRC5/AURKB/BRCA1/BRIP1/NDC80/BCL2/SPC24/KANK2/BUB1/SPC25/BARD1/E2F1/RBL1/TTI1/CDC45/GTSE1/FANCD2/CTDSPL/CEP63/MIR15B/DLG1/PKD2/JADE1/APBB2/TRIP13/FOXC1/GMNN/FBXO5/GPER1/EZH2/PRKDC/CDK5RAP2/SUV39H1/ATRX/TNKS	65
GO:0051983	regulation of chromosome segregation	37/769	131/18870	2.42674723662001e-21	8.85762741366302e-19	7.68502707888327e-19	CDCA8/NUF2/CENPF/CDK1/ZWINT/MKI67/INCENP/ANAPC15/NCAPD3/NCAPD2/ESPL1/KNTC1/SMARCC2/DLGAP5/CDC6/BIRC5/AURKB/NDC80/SMARCA4/SPC24/NCAPH/BUB1/ANAPC1/SPC25/HECW2/UBE2C/RAD18/SMARCC1/TACC3/NCAPG/TRIP13/FBXO5/NCAPG2/CDCA2/SMARCA2/SMC2/CDK5RAP2	37
GO:0048285	organelle fission	70/769	488/18870	2.33566670755433e-20	7.91624180524666e-18	6.86826503251504e-18	CDCA8/NFIA/NUF2/CENPF/NDC1/PSRC1/ASPM/KIF14/CDK1/PTEN/ZWINT/MKI67/PSMD13/INCENP/CHEK1/ANAPC15/NCAPD3/RAD51AP1/NCAPD2/ESPL1/KNTC1/RACGAP1/BRCA2/DDHD1/DLGAP5/KNSTRN/RAD51/NUSAP1/CCNB2/PRC1/CDT1/FANCA/BIRC5/CHMP6/AURKB/TOP2A/PSMC3IP/KIF18B/BRIP1/NDC80/SPC24/NCAPH/BUB1/SPC25/PLCB1/MYBL2/UBE2C/HSF2BP/DMC1/FANCD2/SPICE1/NCAPG/MND1/TRIP13/PTTG1/CENPK/KIFC1/FBXO5/ANLN/FIGNL1/NCAPG2/CDCA2/MYBL1/CCNE2/SMC2…	70
GO:0000070	mitotic sister chromatid segregation	42/769	184/18870	3.50768452336299e-20	1.10959753755716e-17	9.62705555850713e-18	CDCA8/NUF2/CENPF/PSRC1/KIF14/CDK1/ZWINT/INCENP/ANAPC15/NCAPD3/NCAPD2/ESPL1/KNTC1/RACGAP1/DLGAP5/KNSTRN/NUSAP1/PRC1/CDT1/BIRC5/CHMP6/AURKB/KIF18B/NDC80/SPC24/NCAPH/BUB1/SPC25/MYBL2/UBE2C/SPICE1/NCAPG/TRIP13/CENPK/KIFC1/FBXO5/NCAPG2/SMC2/CDK5RAP2/KIF4A/CENPI/SMC1A	42
GO:0000075	cell cycle checkpoint signaling	41/769	192/18870	1.33463104777883e-18	3.95801520106908e-16	3.4340408078046e-16	CDCA8/NUF2/DTL/CENPF/CLSPN/CDK1/ZWINT/DNA2/INCENP/CHEK1/ANAPC15/CDK2/PTPN11/KNTC1/TIMELESS/BRCA2/FOXN3/RAD51/WDR76/TICRR/BLM/CDT1/CDC6/BIRC5/AURKB/BRCA1/BRIP1/NDC80/SPC24/BUB1/SPC25/BARD1/E2F1/TTI1/CDC45/GTSE1/FANCD2/CEP63/TRIP13/PRKDC/CDK5RAP2	41
GO:1901991	negative regulation of mitotic cell cycle phase transition	41/769	196/18870	2.9479302751127e-18	8.22819362082928e-16	7.13891969409646e-16	CDCA8/NUF2/DTL/CENPF/CLSPN/CDK1/PTEN/ZWINT/INCENP/CHEK1/ANAPC15/CDK2/KNTC1/E2F7/FOXN3/TICRR/BLM/AVEN/CDC6/BIRC5/AURKB/BRCA1/NDC80/BCL2/SPC24/KANK2/BUB1/SPC25/BARD1/RBL1/GTSE1/CTDSPL/MIR15B/DLG1/PKD2/JADE1/TRIP13/FBXO5/EZH2/PRKDC/CDK5RAP2	41
GO:0044786	cell cycle DNA replication	21/769	44/18870	4.13606800637486e-18	1.09031348279159e-15	9.45974384381992e-16	CDC7/DNA2/E2F8/E2F7/BRCA2/RAD51/BLM/GINS3/CDT1/ATAD5/TK1/LIG1/MCM6/GINS1/CDC45/MCM2/GMNN/MCM3/FBXO5/POLA1/ATRX	21
GO:0140014	mitotic nuclear division	48/769	274/18870	8.15250634033054e-18	2.03598118867728e-15	1.76645165080514e-15	CDCA8/NFIA/NUF2/CENPF/PSRC1/KIF14/CDK1/ZWINT/MKI67/INCENP/CHEK1/ANAPC15/NCAPD3/NCAPD2/ESPL1/KNTC1/RACGAP1/DLGAP5/KNSTRN/NUSAP1/PRC1/CDT1/BIRC5/CHMP6/AURKB/KIF18B/NDC80/SPC24/NCAPH/BUB1/SPC25/MYBL2/UBE2C/SPICE1/NCAPG/TRIP13/CENPK/KIFC1/FBXO5/ANLN/NCAPG2/CDCA2/SMC2/NFIB/CDK5RAP2/KIF4A/CENPI/SMC1A	48
GO:1905818	regulation of chromosome separation	25/769	74/18870	6.47068933516606e-17	1.53517104476815e-14	1.33194031525444e-14	CDCA8/NUF2/CENPF/ZWINT/INCENP/ANAPC15/NCAPD3/NCAPD2/ESPL1/KNTC1/DLGAP5/BIRC5/AURKB/NDC80/SPC24/NCAPH/BUB1/SPC25/UBE2C/NCAPG/TRIP13/FBXO5/NCAPG2/SMC2/CDK5RAP2	25
GO:0007091	metaphase/anaphase transition of mitotic cell cycle	27/769	94/18870	3.91588133097005e-16	8.84802710259662e-14	7.67669768692926e-14	CDCA8/NUF2/CENPF/ZWINT/INCENP/ANAPC15/ESPL1/KNTC1/SMARCC2/DLGAP5/CDC6/BIRC5/AURKB/NDC80/SMARCA4/SPC24/BUB1/ANAPC1/SPC25/HECW2/UBE2C/SMARCC1/TACC3/TRIP13/FBXO5/SMARCA2/CDK5RAP2	27
GO:0045930	negative regulation of mitotic cell cycle	43/769	248/18870	6.41979221075969e-16	1.38463245636612e-13	1.20133049455891e-13	CDCA8/NUF2/DTL/CENPF/CLSPN/CDK1/PTEN/ZWINT/INCENP/CHEK1/ANAPC15/CDK2/KNTC1/E2F7/FOXN3/TICRR/BLM/AVEN/CDC6/BIRC5/AURKB/BRCA1/NDC80/BCL2/SPC24/KANK2/BUB1/SPC25/BARD1/RBL1/GTSE1/FANCD2/CTDSPL/MIR15B/DLG1/PKD2/JADE1/TRIP13/FOXC1/FBXO5/EZH2/PRKDC/CDK5RAP2	43
GO:0006270	DNA replication initiation	18/769	37/18870	6.74944082862854e-16	1.39243898834097e-13	1.20810357349044e-13	MCM10/POLA2/CDK2/PRIM1/TICRR/GINS3/CDT1/CDC6/MCM6/CDC45/MCM5/MCM2/GMNN/PRIM2/MCM3/MCM7/CCNE2/POLA1	18
GO:0033045	regulation of sister chromatid segregation	28/769	104/18870	7.11944996497608e-16	1.404648928466e-13	1.21869712367157e-13	CDCA8/NUF2/CENPF/CDK1/ZWINT/INCENP/ANAPC15/ESPL1/KNTC1/SMARCC2/DLGAP5/CDC6/BIRC5/AURKB/NDC80/SMARCA4/SPC24/BUB1/ANAPC1/SPC25/HECW2/UBE2C/SMARCC1/TACC3/TRIP13/FBXO5/SMARCA2/CDK5RAP2	28
GO:0051304	chromosome separation	25/769	81/18870	7.40067928591149e-16	1.404648928466e-13	1.21869712367157e-13	CDCA8/NUF2/CENPF/ZWINT/INCENP/ANAPC15/NCAPD3/NCAPD2/ESPL1/KNTC1/DLGAP5/BIRC5/AURKB/NDC80/SPC24/NCAPH/BUB1/SPC25/UBE2C/NCAPG/TRIP13/FBXO5/NCAPG2/SMC2/CDK5RAP2	25
GO:0044784	metaphase/anaphase transition of cell cycle	27/769	97/18870	9.39114598015169e-16	1.71388414137768e-13	1.4869948149139e-13	CDCA8/NUF2/CENPF/ZWINT/INCENP/ANAPC15/ESPL1/KNTC1/SMARCC2/DLGAP5/CDC6/BIRC5/AURKB/NDC80/SMARCA4/SPC24/BUB1/ANAPC1/SPC25/HECW2/UBE2C/SMARCC1/TACC3/TRIP13/FBXO5/SMARCA2/CDK5RAP2	27
GO:0090068	positive regulation of cell cycle process	44/769	262/18870	9.9049750760002e-16	1.74070765687485e-13	1.51026734979481e-13	CDCA8/CDC7/GPSM2/DTL/KIF14/CDK1/STOX1/SVIL/INCENP/E2F8/NCAPD3/WNK1/RAD51AP1/NCAPD2/ESPL1/RACGAP1/E2F7/TFDP1/DLGAP5/NUSAP1/SIN3A/ATAD5/CDC6/BIRC5/AURKB/NDC80/PRKCE/NCAPH/ROCK2/BUB1/PLCB1/UBE2C/APP/UBE2E2/RAD18/NCAPG/PLK4/FBXO5/EGFR/EZH2/NCAPG2/RRM2B/SMC2/ATRX	44
GO:0045787	positive regulation of cell cycle	50/769	334/18870	1.32771775809894e-15	2.2500074150641e-13	1.9521444180169e-13	CDCA8/CDC7/GPSM2/DTL/PSRC1/KIF14/CDK1/STOX1/SVIL/INCENP/CHEK1/E2F8/NCAPD3/WNK1/RAD51AP1/NCAPD2/ESPL1/PTPN11/RACGAP1/E2F7/BRCA2/TFDP1/DLGAP5/NUSAP1/SIN3A/ATAD5/CDC6/PRKCA/BIRC5/AURKB/NDC80/PRKCE/NCAPH/ROCK2/BUB1/PLCB1/UBE2C/APP/UBE2E2/RAD18/NCAPG/PKD2/PLK4/FBXO5/EGFR/EZH2/NCAPG2/RRM2B/SMC2/ATRX	50
GO:0033260	nuclear DNA replication	18/769	40/18870	3.85873927879432e-15	6.3136958199583e-13	5.47786908143906e-13	CDC7/DNA2/BRCA2/RAD51/BLM/GINS3/CDT1/ATAD5/TK1/LIG1/MCM6/GINS1/CDC45/MCM2/GMNN/MCM3/POLA1/ATRX	18
GO:0090329	regulation of DNA-templated DNA replication	19/769	47/18870	7.49466780845105e-15	1.18540662503667e-12	1.02847879995972e-12	CDC7/E2F8/CDK2/RFC5/TIMELESS/E2F7/TICRR/BLM/CDT1/MCM6/MCM5/MCM2/RFC4/GMNN/MCM3/FBXO5/MCM7/DSCC1/ATRX	19
GO:0030071	regulation of mitotic metaphase/anaphase transition	25/769	90/18870	1.15447490758126e-14	1.76709143112036e-12	1.53315835774205e-12	CDCA8/NUF2/CENPF/ZWINT/INCENP/ANAPC15/ESPL1/KNTC1/SMARCC2/DLGAP5/CDC6/BIRC5/AURKB/NDC80/SMARCA4/SPC24/BUB1/SPC25/HECW2/UBE2C/SMARCC1/TRIP13/FBXO5/SMARCA2/CDK5RAP2	25
GO:0033044	regulation of chromosome organization	41/769	247/18870	1.44748766199534e-14	2.14635279880247e-12	1.8622119230473e-12	CDCA8/NUF2/CENPF/UCHL5/CDK1/ZWINT/INCENP/ANAPC15/NCAPD3/NCAPD2/ESPL1/CDK2/KNTC1/SMARCC2/MNAT1/DLGAP5/PARN/CDC6/BIRC5/AURKB/TOP2A/NDC80/SMARCA4/SPC24/NCAPH/BUB1/ANAPC1/SPC25/HECW2/UBE2C/SMARCC1/TACC3/NCAPG/TRIP13/FBXO5/NCAPG2/SMARCA2/SMC2/CDK5RAP2/ATRX/TNKS	41
GO:0006302	double-strand break repair	46/769	307/18870	1.81450944234273e-14	2.60904463755038e-12	2.26365117352549e-12	CDC7/POGZ/SFR1/MGMT/DNA2/CHEK1/RAD51AP1/FOXM1/SMARCC2/TIMELESS/BRCA2/RAD51/BLM/GINS2/RPA1/BRCA1/BRIP1/UHRF1/SMARCA4/MCM6/MCM8/HSF2BP/CDC45/MCM5/DMC1/FANCD2/WDR48/MCM2/SMARCC1/ZGRF1/HMGB2/TRIP13/XRCC4/MCM3/MMS22L/RPA3/FIGNL1/MCM7/XRCC2/ESCO2/GINS4/SPIDR/PRKDC/SMARCA2/POLA1/FANCB	46
GO:1902099	regulation of metaphase/anaphase transition of cell cycle	25/769	93/18870	2.66190246186035e-14	3.71491975927276e-12	3.22312709855599e-12	CDCA8/NUF2/CENPF/ZWINT/INCENP/ANAPC15/ESPL1/KNTC1/SMARCC2/DLGAP5/CDC6/BIRC5/AURKB/NDC80/SMARCA4/SPC24/BUB1/SPC25/HECW2/UBE2C/SMARCC1/TRIP13/FBXO5/SMARCA2/CDK5RAP2	25
GO:0032392	DNA geometric change	23/769	85/18870	2.47715866742492e-13	3.35831939340893e-11	2.91373460099214e-11	DNA2/RFC5/MNAT1/RAD51/BLM/GINS3/GINS2/TOP2A/BRIP1/ZRANB3/MCM6/MCM8/GINS1/CDC45/MCM5/MCM2/RFC4/HMGB2/MCM3/ASCC3/MCM7/GINS4/DSCC1	23
GO:0007093	mitotic cell cycle checkpoint signaling	29/769	142/18870	5.09762109087451e-13	6.71894779894431e-11	5.82947253988602e-11	CDCA8/NUF2/DTL/CENPF/CLSPN/CDK1/ZWINT/INCENP/CHEK1/ANAPC15/CDK2/KNTC1/FOXN3/TICRR/BLM/CDC6/BIRC5/AURKB/BRCA1/NDC80/SPC24/BUB1/SPC25/BARD1/GTSE1/FANCD2/TRIP13/PRKDC/CDK5RAP2	29
GO:0006275	regulation of DNA replication	27/769	124/18870	6.44157483996675e-13	8.26088449071411e-11	7.167282844697e-11	CDC7/UCHL5/CDK1/DNA2/E2F8/CDK2/RFC5/TIMELESS/E2F7/TICRR/BLM/CDT1/ATAD5/CDC6/MCM6/MCM5/MCM2/RFC4/JADE1/GMNN/MCM3/FBXO5/EGFR/MCM7/ESCO2/DSCC1/ATRX	27
GO:0010965	regulation of mitotic sister chromatid separation	19/769	59/18870	9.46628501391067e-13	1.18204006292121e-10	1.02555791383392e-10	CDCA8/NUF2/CENPF/ZWINT/INCENP/ANAPC15/ESPL1/KNTC1/DLGAP5/BIRC5/AURKB/NDC80/SPC24/BUB1/SPC25/UBE2C/TRIP13/FBXO5/CDK5RAP2	19
GO:0071103	DNA conformation change	23/769	92/18870	1.53511274571992e-12	1.86772050729257e-10	1.6204658430528e-10	DNA2/RFC5/MNAT1/RAD51/BLM/GINS3/GINS2/TOP2A/BRIP1/ZRANB3/MCM6/MCM8/GINS1/CDC45/MCM5/MCM2/RFC4/HMGB2/MCM3/ASCC3/MCM7/GINS4/DSCC1	23
GO:1902969	mitotic DNA replication	11/769	16/18870	1.74006098713819e-12	2.06414734599268e-10	1.79088908439407e-10	BRCA2/RAD51/GINS3/TK1/LIG1/MCM6/GINS1/CDC45/MCM2/MCM3/POLA1	11
GO:0051306	mitotic sister chromatid separation	19/769	62/18870	2.58504671857101e-12	2.9917187023462e-10	2.59566565245988e-10	CDCA8/NUF2/CENPF/ZWINT/INCENP/ANAPC15/ESPL1/KNTC1/DLGAP5/BIRC5/AURKB/NDC80/SPC24/BUB1/SPC25/UBE2C/TRIP13/FBXO5/CDK5RAP2	19
GO:0032508	DNA duplex unwinding	21/769	79/18870	3.97060283128763e-12	4.46117874289472e-10	3.87059399111779e-10	DNA2/RFC5/MNAT1/RAD51/BLM/GINS3/GINS2/TOP2A/BRIP1/MCM6/MCM8/GINS1/CDC45/MCM5/MCM2/RFC4/MCM3/ASCC3/MCM7/GINS4/DSCC1	21
GO:0006268	DNA unwinding involved in DNA replication	12/769	21/18870	4.04279633181186e-12	4.46117874289472e-10	3.87059399111779e-10	RAD51/BLM/GINS3/GINS2/MCM6/GINS1/CDC45/MCM5/MCM2/MCM3/MCM7/GINS4	12
GO:0051984	positive regulation of chromosome segregation	13/769	27/18870	9.14893679505459e-12	9.86629661193955e-10	8.56016550369821e-10	CDCA8/CDK1/INCENP/NCAPD3/NCAPD2/CDC6/BIRC5/AURKB/NCAPH/RAD18/NCAPG/NCAPG2/SMC2	13
GO:0051321	meiotic cell cycle	40/769	287/18870	9.96196356373812e-12	1.05043371355416e-09	9.11374023339878e-10	NUF2/EXO1/NDC1/ASPM/PTEN/PSMD13/INCENP/ANAPC15/NCAPD3/RAD51AP1/NCAPD2/ESPL1/CDK2/BRCA2/RAD51/CCNB2/MNS1/FANCA/RPA1/TOP2A/PSMC3IP/BRIP1/NDC80/NCAPH/ANAPC1/PLCB1/HSF2BP/DMC1/FANCD2/MND1/TRIP13/PTTG1/FBXO5/FIGNL1/XRCC2/MYBL1/CCNE2/SMC2/SMC1A/ATRX	40
GO:0006310	DNA recombination	44/769	340/18870	1.16325897532873e-11	1.19992692129018e-09	1.04107685412144e-09	CDC7/EXO1/POGZ/UCHL5/SFR1/CHEK1/RAD51AP1/TIMELESS/BRCA2/RAD51/BLM/GINS2/RPA1/ATAD5/TOP2A/PSMC3IP/BRCA1/BRIP1/UHRF1/ZRANB3/MCM6/BARD1/MCM8/HSF2BP/CDC45/MCM5/DMC1/FANCD2/WDR48/MCM2/MND1/HMGB2/TRIP13/XRCC4/MCM3/MMS22L/RPA3/FIGNL1/MCM7/XRCC2/GINS4/SPIDR/PRKDC/FANCB	44
GO:0000082	G1/S transition of mitotic cell cycle	37/769	252/18870	1.27128288054348e-11	1.28345473791038e-09	1.11354699794077e-09	CDKN2C/CDC7/E2F2/IQGAP3/KIF14/CDK1/STOX1/PTEN/CUL5/CDK2/SMARCC2/E2F7/APPL2/TFDP1/MNAT1/CDC6/BCL2/SMARCA4/KANK2/PLCB1/E2F1/RBL1/GTSE1/UBE2E2/CTDSPL/MIR15B/SMARCC1/DLG1/PKD2/JADE1/SKP2/EGFR/EZH2/PRKDC/CCNE2/SMARCA2/PHF8	37
GO:0033047	regulation of mitotic sister chromatid segregation	17/769	54/18870	2.26850800239807e-11	2.24251468153726e-09	1.94564359591642e-09	CDCA8/NUF2/CENPF/CDK1/ZWINT/INCENP/ANAPC15/KNTC1/BIRC5/AURKB/NDC80/SPC24/BUB1/SPC25/TRIP13/FBXO5/CDK5RAP2	17
GO:1905820	positive regulation of chromosome separation	13/769	29/18870	2.86971255669697e-11	2.73221556908938e-09	2.37051635310489e-09	CDCA8/INCENP/NCAPD3/NCAPD2/ESPL1/DLGAP5/BIRC5/AURKB/NCAPH/UBE2C/NCAPG/NCAPG2/SMC2	13
GO:0044839	cell cycle G2/M phase transition	28/769	155/18870	2.879046964267e-11	2.73221556908938e-09	2.37051635310489e-09	CDC7/DTL/CENPF/CLSPN/KIF14/CDK1/STOX1/CHEK1/CDK2/FOXM1/FOXN3/CCNB2/TICRR/BLM/AVEN/SIN3A/ATAD5/CDC6/AURKB/BRCA1/NDC80/BARD1/PLCB1/APP/SKP2/FBXO5/RRM2B/MELK	28
GO:0033046	negative regulation of sister chromatid segregation	16/769	48/18870	3.29933362746183e-11	2.85103211020151e-09	2.47360359003896e-09	CDCA8/NUF2/CENPF/ZWINT/INCENP/ANAPC15/KNTC1/BIRC5/AURKB/NDC80/SPC24/BUB1/SPC25/TRIP13/FBXO5/CDK5RAP2	16
GO:0033048	negative regulation of mitotic sister chromatid segregation	16/769	48/18870	3.29933362746183e-11	2.85103211020151e-09	2.47360359003896e-09	CDCA8/NUF2/CENPF/ZWINT/INCENP/ANAPC15/KNTC1/BIRC5/AURKB/NDC80/SPC24/BUB1/SPC25/TRIP13/FBXO5/CDK5RAP2	16
GO:0045841	negative regulation of mitotic metaphase/anaphase transition	16/769	48/18870	3.29933362746183e-11	2.85103211020151e-09	2.47360359003896e-09	CDCA8/NUF2/CENPF/ZWINT/INCENP/ANAPC15/KNTC1/BIRC5/AURKB/NDC80/SPC24/BUB1/SPC25/TRIP13/FBXO5/CDK5RAP2	16
GO:2000816	negative regulation of mitotic sister chromatid separation	16/769	48/18870	3.29933362746183e-11	2.85103211020151e-09	2.47360359003896e-09	CDCA8/NUF2/CENPF/ZWINT/INCENP/ANAPC15/KNTC1/BIRC5/AURKB/NDC80/SPC24/BUB1/SPC25/TRIP13/FBXO5/CDK5RAP2	16
GO:0031570	DNA integrity checkpoint signaling	26/769	135/18870	3.30467367884264e-11	2.85103211020151e-09	2.47360359003896e-09	DTL/CLSPN/CDK1/DNA2/CHEK1/CDK2/PTPN11/TIMELESS/BRCA2/FOXN3/RAD51/WDR76/TICRR/BLM/CDT1/CDC6/BRCA1/BRIP1/BARD1/E2F1/TTI1/CDC45/GTSE1/FANCD2/CEP63/PRKDC	26
GO:0007051	spindle organization	32/769	202/18870	4.15912696278328e-11	3.52411739971548e-09	3.05758375027169e-09	CDCA8/GPSM2/NUF2/STMN1/PSRC1/ASPM/PTEN/INCENP/ESPL1/RACGAP1/DLGAP5/KNSTRN/CCNB2/PRC1/BIRC5/CHMP6/AURKB/NDC80/SPC25/MYBL2/CEP63/SPICE1/DLG1/TACC3/CENPH/KIFC1/FBXO5/HAUS6/KIF4A/SMC1A/ATRX/TNKS	32
GO:0045839	negative regulation of mitotic nuclear division	17/769	56/18870	4.36708691101569e-11	3.63540831452095e-09	3.15414162677421e-09	CDCA8/NUF2/CENPF/ZWINT/INCENP/CHEK1/ANAPC15/KNTC1/BIRC5/AURKB/NDC80/SPC24/BUB1/SPC25/TRIP13/FBXO5/CDK5RAP2	17
GO:0034508	centromere complex assembly	13/769	30/18870	4.87614187571787e-11	3.98918848280712e-09	3.461087273309e-09	CENPF/POGZ/KNTC1/DLGAP5/OIP5/CENPO/CENPA/HJURP/CENPH/CENPK/CENPW/CENPP/CENPI	13
GO:0000727	double-strand break repair via break-induced replication	9/769	12/18870	5.83611302516813e-11	4.69361971261403e-09	4.0722637005232e-09	CDC7/GINS2/MCM6/CDC45/MCM5/MCM2/MCM3/MCM7/GINS4	9
GO:0051985	negative regulation of chromosome segregation	16/769	50/18870	6.67459770699531e-11	5.10822034188593e-09	4.43197820578245e-09	CDCA8/NUF2/CENPF/ZWINT/INCENP/ANAPC15/KNTC1/BIRC5/AURKB/NDC80/SPC24/BUB1/SPC25/TRIP13/FBXO5/CDK5RAP2	16
GO:1902100	negative regulation of metaphase/anaphase transition of cell cycle	16/769	50/18870	6.67459770699531e-11	5.10822034188593e-09	4.43197820578245e-09	CDCA8/NUF2/CENPF/ZWINT/INCENP/ANAPC15/KNTC1/BIRC5/AURKB/NDC80/SPC24/BUB1/SPC25/TRIP13/FBXO5/CDK5RAP2	16
GO:1905819	negative regulation of chromosome separation	16/769	50/18870	6.67459770699531e-11	5.10822034188593e-09	4.43197820578245e-09	CDCA8/NUF2/CENPF/ZWINT/INCENP/ANAPC15/KNTC1/BIRC5/AURKB/NDC80/SPC24/BUB1/SPC25/TRIP13/FBXO5/CDK5RAP2	16
GO:0000724	double-strand break repair via homologous recombination	29/769	175/18870	1.12602073132475e-10	8.48090217481893e-09	7.35817390177291e-09	CDC7/POGZ/SFR1/CHEK1/RAD51AP1/TIMELESS/BRCA2/RAD51/BLM/GINS2/RPA1/BRCA1/UHRF1/MCM6/MCM8/CDC45/MCM5/DMC1/WDR48/MCM2/MCM3/MMS22L/RPA3/FIGNL1/MCM7/XRCC2/GINS4/SPIDR/FANCB	29
GO:0051383	kinetochore organization	11/769	21/18870	1.16498635976887e-10	8.63728168297388e-09	7.4938514030527e-09	NUF2/CENPF/POGZ/KNTC1/DLGAP5/NDC80/CENPA/CENPH/CENPK/CENPW/SMC2	11
GO:2001251	negative regulation of chromosome organization	21/769	94/18870	1.42417127096577e-10	1.03964502780501e-08	9.02013577448926e-09	CDCA8/NUF2/CENPF/ZWINT/INCENP/ANAPC15/ESPL1/KNTC1/MNAT1/BIRC5/AURKB/TOP2A/NDC80/SPC24/BUB1/SPC25/TRIP13/FBXO5/CDK5RAP2/ATRX/TNKS	21
GO:1903046	meiotic cell cycle process	32/769	214/18870	1.93127047470585e-10	1.33466784543838e-08	1.15798035461361e-08	NUF2/NDC1/ASPM/PTEN/PSMD13/INCENP/NCAPD3/RAD51AP1/NCAPD2/ESPL1/BRCA2/RAD51/CCNB2/FANCA/TOP2A/PSMC3IP/BRIP1/NDC80/NCAPH/PLCB1/HSF2BP/DMC1/FANCD2/MND1/TRIP13/PTTG1/FBXO5/FIGNL1/MYBL1/CCNE2/SMC2/ATRX	32
GO:0007094	mitotic spindle assembly checkpoint signaling	15/769	46/18870	1.95222731536558e-10	1.33466784543838e-08	1.15798035461361e-08	CDCA8/NUF2/CENPF/ZWINT/INCENP/ANAPC15/KNTC1/BIRC5/AURKB/NDC80/SPC24/BUB1/SPC25/TRIP13/CDK5RAP2	15
GO:0071173	spindle assembly checkpoint signaling	15/769	46/18870	1.95222731536558e-10	1.33466784543838e-08	1.15798035461361e-08	CDCA8/NUF2/CENPF/ZWINT/INCENP/ANAPC15/KNTC1/BIRC5/AURKB/NDC80/SPC24/BUB1/SPC25/TRIP13/CDK5RAP2	15
GO:0071174	mitotic spindle checkpoint signaling	15/769	46/18870	1.95222731536558e-10	1.33466784543838e-08	1.15798035461361e-08	CDCA8/NUF2/CENPF/ZWINT/INCENP/ANAPC15/KNTC1/BIRC5/AURKB/NDC80/SPC24/BUB1/SPC25/TRIP13/CDK5RAP2	15
GO:0000725	recombinational repair	29/769	179/18870	1.96895151065725e-10	1.33466784543838e-08	1.15798035461361e-08	CDC7/POGZ/SFR1/CHEK1/RAD51AP1/TIMELESS/BRCA2/RAD51/BLM/GINS2/RPA1/BRCA1/UHRF1/MCM6/MCM8/CDC45/MCM5/DMC1/WDR48/MCM2/MCM3/MMS22L/RPA3/FIGNL1/MCM7/XRCC2/GINS4/SPIDR/FANCB	29
GO:0044843	cell cycle G1/S phase transition	37/769	279/18870	2.55947463017983e-10	1.7105221296061e-08	1.48407787674326e-08	CDKN2C/CDC7/E2F2/IQGAP3/KIF14/CDK1/STOX1/PTEN/CUL5/CDK2/SMARCC2/E2F7/APPL2/TFDP1/MNAT1/CDC6/BCL2/SMARCA4/KANK2/PLCB1/E2F1/RBL1/GTSE1/UBE2E2/CTDSPL/MIR15B/SMARCC1/DLG1/PKD2/JADE1/SKP2/EGFR/EZH2/PRKDC/CCNE2/SMARCA2/PHF8	37
GO:0031577	spindle checkpoint signaling	15/769	47/18870	2.76021497108554e-10	1.81905833858346e-08	1.57824572396426e-08	CDCA8/NUF2/CENPF/ZWINT/INCENP/ANAPC15/KNTC1/BIRC5/AURKB/NDC80/SPC24/BUB1/SPC25/TRIP13/CDK5RAP2	15
GO:2000045	regulation of G1/S transition of mitotic cell cycle	29/769	183/18870	3.38427989772436e-10	2.19978193352083e-08	1.90856794232155e-08	CDKN2C/KIF14/STOX1/PTEN/CDK2/SMARCC2/E2F7/APPL2/TFDP1/MNAT1/CDC6/BCL2/SMARCA4/KANK2/PLCB1/E2F1/RBL1/GTSE1/UBE2E2/CTDSPL/MIR15B/SMARCC1/DLG1/PKD2/JADE1/EGFR/EZH2/PRKDC/SMARCA2	29
GO:0051784	negative regulation of nuclear division	17/769	63/18870	3.45339424645575e-10	2.21437239181521e-08	1.9212268702544e-08	CDCA8/NUF2/CENPF/ZWINT/INCENP/CHEK1/ANAPC15/KNTC1/BIRC5/AURKB/NDC80/SPC24/BUB1/SPC25/TRIP13/FBXO5/CDK5RAP2	17
GO:0007088	regulation of mitotic nuclear division	23/769	118/18870	3.51227966577482e-10	2.22210226854687e-08	1.92793344180285e-08	CDCA8/NUF2/CENPF/ZWINT/MKI67/INCENP/CHEK1/ANAPC15/ESPL1/KNTC1/DLGAP5/NUSAP1/BIRC5/AURKB/NDC80/SPC24/BUB1/SPC25/UBE2C/TRIP13/FBXO5/CDCA2/CDK5RAP2	23
GO:0000086	G2/M transition of mitotic cell cycle	25/769	140/18870	4.27186759162655e-10	2.66710680556158e-08	2.31402689069965e-08	CDC7/DTL/CENPF/CLSPN/KIF14/CDK1/STOX1/CHEK1/CDK2/FOXM1/FOXN3/TICRR/BLM/AVEN/SIN3A/CDC6/AURKB/BRCA1/BARD1/PLCB1/APP/SKP2/FBXO5/RRM2B/MELK	25
GO:1902850	microtubule cytoskeleton organization involved in mitosis	27/769	163/18870	4.98745606243622e-10	3.0734388332805e-08	2.6665674176607e-08	CDCA8/GPSM2/NUF2/STMN1/PSRC1/CDK1/INCENP/ESPL1/RACGAP1/DLGAP5/NUSAP1/PRC1/BIRC5/CHMP6/AURKB/NDC80/CENPA/SPC25/MYBL2/SPICE1/TACC3/CENPH/KIFC1/CDK5RAP2/KIF4A/SMC1A/TNKS	27
GO:0010389	regulation of G2/M transition of mitotic cell cycle	21/769	104/18870	1.04004902528291e-09	6.32696490380436e-08	5.48938156259305e-08	CDC7/DTL/CENPF/CLSPN/KIF14/CDK1/STOX1/CHEK1/CDK2/FOXN3/TICRR/BLM/AVEN/SIN3A/CDC6/AURKB/BRCA1/BARD1/APP/FBXO5/RRM2B	21
GO:0051783	regulation of nuclear division	25/769	146/18870	1.06878700453049e-09	6.41948650189514e-08	5.56965486304961e-08	CDCA8/NUF2/CENPF/ZWINT/MKI67/INCENP/CHEK1/ANAPC15/RAD51AP1/ESPL1/KNTC1/DLGAP5/NUSAP1/BIRC5/AURKB/NDC80/SPC24/BUB1/SPC25/PLCB1/UBE2C/TRIP13/FBXO5/CDCA2/CDK5RAP2	25
GO:0030174	regulation of DNA-templated DNA replication initiation	9/769	15/18870	1.18862096646769e-09	7.05000810736147e-08	6.11670605244095e-08	CDK2/TICRR/CDT1/MCM6/MCM5/MCM2/GMNN/MCM3/MCM7	9
GO:0140013	meiotic nuclear division	29/769	194/18870	1.38257129042443e-09	8.09913675686906e-08	7.02694778018189e-08	NUF2/NDC1/ASPM/PTEN/PSMD13/INCENP/RAD51AP1/ESPL1/BRCA2/RAD51/CCNB2/FANCA/TOP2A/PSMC3IP/BRIP1/NDC80/NCAPH/PLCB1/HSF2BP/DMC1/FANCD2/MND1/TRIP13/PTTG1/FBXO5/FIGNL1/MYBL1/CCNE2/SMC2	29
GO:1902749	regulation of cell cycle G2/M phase transition	22/769	116/18870	1.46274809132409e-09	8.46431669918637e-08	7.3437840631175e-08	CDC7/DTL/CENPF/CLSPN/KIF14/CDK1/STOX1/CHEK1/CDK2/FOXN3/TICRR/BLM/AVEN/SIN3A/ATAD5/CDC6/AURKB/BRCA1/BARD1/APP/FBXO5/RRM2B	22
GO:0000281	mitotic cytokinesis	19/769	88/18870	1.98200798319193e-09	1.13308769641515e-07	9.83086014237621e-08	CDCA8/STMN1/IQGAP3/ARL3/INCENP/WNK1/ESPL1/RACGAP1/NUSAP1/BIRC5/CHMP6/AURKB/CENPA/ROCK2/EXOC6B/KIF20A/ANLN/EXOC4/KIF4A	19
GO:1902806	regulation of cell cycle G1/S phase transition	29/769	209/18870	7.92256280359017e-09	4.47530482178992e-07	3.88285001564425e-07	CDKN2C/KIF14/STOX1/PTEN/CDK2/SMARCC2/E2F7/APPL2/TFDP1/MNAT1/CDC6/BCL2/SMARCA4/KANK2/PLCB1/E2F1/RBL1/GTSE1/UBE2E2/CTDSPL/MIR15B/SMARCC1/DLG1/PKD2/JADE1/EGFR/EZH2/PRKDC/SMARCA2	29
GO:0000910	cytokinesis	27/769	188/18870	1.2305232257935e-08	6.86921494869433e-07	5.95984685582464e-07	CDCA8/STMN1/IQGAP3/KIF14/SVIL/ARL3/INCENP/E2F8/WNK1/ESPL1/RACGAP1/E2F7/BRCA2/NUSAP1/PRC1/CDC6/BIRC5/CHMP6/AURKB/CENPA/PRKCE/ROCK2/EXOC6B/KIF20A/ANLN/EXOC4/KIF4A	27
GO:0007052	mitotic spindle organization	22/769	130/18870	1.33498336750398e-08	7.36569311489115e-07	6.39059969437953e-07	CDCA8/GPSM2/NUF2/STMN1/PSRC1/INCENP/RACGAP1/DLGAP5/PRC1/BIRC5/CHMP6/AURKB/NDC80/SPC25/MYBL2/SPICE1/TACC3/CENPH/KIFC1/KIF4A/SMC1A/TNKS	22
GO:1901976	regulation of cell cycle checkpoint	13/769	46/18870	2.26363349754163e-08	1.22674214012478e-06	1.06434219067783e-06	CDCA8/INCENP/ANAPC15/BRCA2/RAD51/WDR76/BIRC5/AURKB/BRCA1/NDC80/BARD1/TTI1/CDK5RAP2	13
GO:0045132	meiotic chromosome segregation	18/769	91/18870	2.27509606598483e-08	1.22674214012478e-06	1.06434219067783e-06	NUF2/NDC1/ASPM/PTEN/ESPL1/CCNB2/PSMC3IP/BRIP1/NDC80/NCAPH/DMC1/FANCD2/MND1/TRIP13/PTTG1/FBXO5/CCNE2/SMC2	18
GO:0000077	DNA damage checkpoint signaling	21/769	126/18870	3.75119605310935e-08	1.99993542382066e-06	1.73517773668961e-06	DTL/CLSPN/CDK1/CHEK1/CDK2/PTPN11/BRCA2/FOXN3/RAD51/WDR76/TICRR/BLM/BRCA1/BRIP1/BARD1/E2F1/TTI1/GTSE1/FANCD2/CEP63/PRKDC	21
GO:0065004	protein-DNA complex assembly	30/769	240/18870	4.97616958953525e-08	2.62354718914942e-06	2.27623383212542e-06	RBBP4/CENPF/POGZ/SMYD3/KAT6B/KNTC1/DLGAP5/RAD51/OIP5/CDT1/CHAF1A/SMARCA4/ASF1B/CENPO/CENPA/HJURP/TAF4/CDC45/DMC1/MCM2/HMGB2/CENPH/CENPK/GMNN/HEY2/CENPW/ESR1/CENPP/CENPI/ATRX	30
GO:0051256	mitotic spindle midzone assembly	7/769	11/18870	5.19661872937017e-08	2.70966548031444e-06	2.35095151539233e-06	CDCA8/INCENP/RACGAP1/PRC1/BIRC5/AURKB/KIF4A	7
GO:0051310	metaphase chromosome alignment	18/769	96/18870	5.44061747571589e-08	2.80605760024695e-06	2.43458294594106e-06	CDCA8/NUF2/CENPF/PSRC1/KIF14/INCENP/KNTC1/RACGAP1/KNSTRN/CDT1/BIRC5/CHMP6/AURKB/NDC80/SPC24/SPC25/SPICE1/KIFC1	18
GO:0042770	signal transduction in response to DNA damage	26/769	189/18870	5.59976645356231e-08	2.85708514216701e-06	2.47885530275973e-06	DTL/CLSPN/CDK1/CHEK1/CDK2/PTPN11/FOXM1/E2F7/BRCA2/FOXN3/RAD51/WDR76/TICRR/BLM/ATAD5/BRCA1/BRIP1/BARD1/E2F1/TTI1/GTSE1/FANCD2/CEP63/HIPK2/PRKDC/ATRX	26
GO:0045814	negative regulation of gene expression, epigenetic	20/769	120/18870	7.89533430346616e-08	3.98546396488797e-06	3.4578558186849e-06	SCMH1/SUV39H2/HELLS/CHEK1/CDK2/SIN3A/BRCA1/UHRF1/LMNB2/SAMD1/LMNB1/JARID2/BEND3/EZH2/UBR5/EHMT1/PHF19/SUV39H1/PHF8/ATRX	20
GO:0030900	forebrain development	41/769	407/18870	9.67292165027104e-08	4.83136981374064e-06	4.19177801376289e-06	DOCK7/UCHL5/ASPM/KIF14/WDR37/PRKG1/NRG3/BMPR1A/PTEN/ZDHHC16/CXCL12/CDON/AVPR1A/SYNE2/NIN/NR2F2/SIN3A/NF1/SEMA6B/PTPRS/SLC4A10/ERBB4/PLCB1/E2F1/APP/PLXNA1/ROBO1/TACC3/SLIT2/SEMA5A/AKIRIN2/EGFR/GLI3/EZH2/EXT1/TRAPPC9/NFIB/HPRT1/OPHN1/ATRX/SOX3	41
GO:0051225	spindle assembly	21/769	133/18870	9.84390233854459e-08	4.86555381212438e-06	4.22143662785613e-06	CDCA8/GPSM2/ASPM/PTEN/INCENP/RACGAP1/CCNB2/PRC1/BIRC5/CHMP6/AURKB/NDC80/MYBL2/CEP63/SPICE1/KIFC1/FBXO5/HAUS6/KIF4A/SMC1A/TNKS	21
GO:0140694	non-membrane-bounded organelle assembly	41/769	408/18870	1.03449379739012e-07	5.06048769960423e-06	4.39056455951464e-06	CDCA8/GPSM2/CENPF/POGZ/ASPM/PTEN/INCENP/WNK1/CDK2/CNOT2/KNTC1/RACGAP1/PAN2/PRKD1/DLGAP5/CCNB2/PRC1/BIRC5/CHMP6/AURKB/BRCA1/NDC80/CENPA/MYBL2/FITM2/CEP63/SPICE1/PLK4/CENPH/CENPK/KIFC1/CENPW/FBXO5/ANLN/PRKDC/TMOD1/HAUS6/CDK5RAP2/KIF4A/SMC1A/TNKS	41
GO:0000022	mitotic spindle elongation	7/769	12/18870	1.20319945199727e-07	5.8256953058439e-06	5.05447159695092e-06	CDCA8/INCENP/RACGAP1/PRC1/BIRC5/AURKB/KIF4A	7
GO:0051382	kinetochore assembly	8/769	17/18870	1.28616425306928e-07	6.1644943240543e-06	5.34841934476764e-06	CENPF/POGZ/KNTC1/DLGAP5/CENPA/CENPH/CENPK/CENPW	8
GO:0051054	positive regulation of DNA metabolic process	33/769	298/18870	2.00240067820387e-07	9.50139121807738e-06	8.24356742363721e-06	CDC7/UCHL5/CDK1/MGMT/DNA2/E2F8/RAD51AP1/CDK2/RFC5/FOXM1/SMARCC2/TIMELESS/E2F7/RAD51/CDT1/PARN/ATAD5/AURKB/BRCA1/SMARCA4/EYA2/WDR48/SMARCC1/RFC4/PRIM2/EGFR/SPIDR/PRKDC/DSCC1/SMARCA2/FANCB/ATRX/TNKS	33
GO:0050000	chromosome localization	19/769	116/18870	2.20594721477232e-07	1.03635836971234e-05	8.99162017402246e-06	CDCA8/NUF2/CENPF/PSRC1/KIF14/INCENP/KNTC1/RACGAP1/DLGAP5/KNSTRN/CDT1/BIRC5/CHMP6/AURKB/NDC80/SPC24/SPC25/SPICE1/KIFC1	19
GO:0051656	establishment of organelle localization	44/769	469/18870	2.52417967763752e-07	1.16770609391164e-05	1.01312152033463e-05	CDCA8/GPSM2/NUF2/CENPF/DOCK7/PSRC1/S100A13/KIF14/PARD3/INCENP/ESPL1/KNTC1/RACGAP1/SYNE2/KNSTRN/NUSAP1/RASGRP1/MYO5A/RAB27A/CDT1/TANC2/BIRC5/CHMP6/MYO1C/AURKB/MYO1D/NDC80/ACTN4/LMNB2/SPC24/CENPA/PARD3B/MAP2/EXOC6B/SPC25/SPICE1/DLG1/LMNB1/KIFC1/EXOC4/TRAPPC9/STXBP1/CDK5RAP2/SHROOM2	44
GO:0061640	cytoskeleton-dependent cytokinesis	19/769	117/18870	2.53474663167331e-07	1.16770609391164e-05	1.01312152033463e-05	CDCA8/STMN1/IQGAP3/ARL3/INCENP/WNK1/ESPL1/RACGAP1/NUSAP1/BIRC5/CHMP6/AURKB/CENPA/ROCK2/EXOC6B/KIF20A/ANLN/EXOC4/KIF4A	19
GO:0007127	meiosis I	20/769	129/18870	2.68747446129048e-07	1.22616022296378e-05	1.06383730952501e-05	NDC1/PSMD13/RAD51AP1/ESPL1/BRCA2/RAD51/CCNB2/TOP2A/PSMC3IP/BRIP1/NDC80/HSF2BP/DMC1/FANCD2/MND1/TRIP13/PTTG1/FBXO5/MYBL1/CCNE2	20
GO:0070192	chromosome organization involved in meiotic cell cycle	14/769	65/18870	2.73651128483079e-07	1.23664248062115e-05	1.0729318932304e-05	NDC1/NCAPD3/NCAPD2/RAD51/PSMC3IP/BRIP1/NCAPH/DMC1/FANCD2/MND1/TRIP13/CCNE2/SMC2/ATRX	14
GO:0016358	dendrite development	28/769	233/18870	3.16596856498697e-07	1.41721894725124e-05	1.22960308417717e-05	FOXO6/CAMK1D/PRKG1/PTEN/FBXW8/FARP1/TANC2/NEDD4L/PTPRS/NCK2/MAP2/STRN/HECW2/DOCK10/APP/TIAM1/DSCAM/CTNND2/BMP5/RTN4IP1/SDK1/CUX1/COBL/EZH2/SDC2/STAU2/HPRT1/ZDHHC15	28
GO:0051303	establishment of chromosome localization	18/769	108/18870	3.5018262483291e-07	1.55291266806744e-05	1.34733324714364e-05	CDCA8/NUF2/CENPF/PSRC1/KIF14/INCENP/KNTC1/RACGAP1/KNSTRN/CDT1/BIRC5/CHMP6/AURKB/NDC80/SPC24/SPC25/SPICE1/KIFC1	18
GO:0036297	interstrand cross-link repair	11/769	40/18870	3.75390005417551e-07	1.64928294046878e-05	1.4309457224055e-05	RAD51AP1/RAD51/FANCI/FANCA/FAAP24/MCM8/FANCD2/NEIL3/ERCC6L2/FANCC/FANCB	11
GO:0008608	attachment of spindle microtubules to kinetochore	12/769	49/18870	4.42963337542723e-07	1.92831287765158e-05	1.67303680649888e-05	CDCA8/NUF2/INCENP/KNTC1/RACGAP1/KNSTRN/CDT1/BIRC5/AURKB/NDC80/SPC24/SPC25	12
GO:0051231	spindle elongation	7/769	14/18870	4.85285257815866e-07	2.07448517868134e-05	1.79985836255842e-05	CDCA8/INCENP/RACGAP1/PRC1/BIRC5/AURKB/KIF4A	7
GO:0051255	spindle midzone assembly	7/769	14/18870	4.85285257815866e-07	2.07448517868134e-05	1.79985836255842e-05	CDCA8/INCENP/RACGAP1/PRC1/BIRC5/AURKB/KIF4A	7
GO:0070828	heterochromatin organization	17/769	100/18870	5.52074430498293e-07	2.33892247563786e-05	2.02928862563799e-05	SCMH1/HELLS/CDK2/SIN3A/UHRF1/LMNB2/SAMD1/MECOM/LMNB1/JARID2/BEND3/EZH2/UBR5/EHMT1/SUV39H1/PHF8/ATRX	17
GO:0061982	meiosis I cell cycle process	20/769	136/18870	6.4329404775503e-07	2.7012657138032e-05	2.34366373616202e-05	NDC1/PSMD13/RAD51AP1/ESPL1/BRCA2/RAD51/CCNB2/TOP2A/PSMC3IP/BRIP1/NDC80/HSF2BP/DMC1/FANCD2/MND1/TRIP13/PTTG1/FBXO5/MYBL1/CCNE2	20
GO:0031507	heterochromatin formation	16/769	91/18870	7.40492600834357e-07	3.08213806224476e-05	2.67411501557079e-05	SCMH1/HELLS/CDK2/SIN3A/UHRF1/LMNB2/SAMD1/LMNB1/JARID2/BEND3/EZH2/UBR5/EHMT1/SUV39H1/PHF8/ATRX	16
GO:0031055	chromatin remodeling at centromere	6/769	10/18870	8.19917766198583e-07	3.35388775914851e-05	2.90988964029279e-05	OIP5/CENPA/HJURP/CENPW/CENPP/CENPI	6
GO:0034080	CENP-A containing chromatin assembly	6/769	10/18870	8.19917766198583e-07	3.35388775914851e-05	2.90988964029279e-05	OIP5/CENPA/HJURP/CENPW/CENPP/CENPI	6
GO:0006271	DNA strand elongation involved in DNA replication	7/769	15/18870	8.77870266524113e-07	3.5602516364589e-05	3.0889344240898e-05	DNA2/LIG1/GINS1/RFC4/MCM3/MCM7/POLA1	7
GO:0045931	positive regulation of mitotic cell cycle	19/769	128/18870	1.05544734257441e-06	4.24415054280982e-05	3.68229666084614e-05	CDC7/DTL/CDK1/STOX1/ESPL1/PTPN11/BRCA2/TFDP1/DLGAP5/SIN3A/CDC6/PRKCA/PLCB1/UBE2C/APP/UBE2E2/FBXO5/EGFR/RRM2B	19
GO:1901989	positive regulation of cell cycle phase transition	18/769	119/18870	1.52645683196856e-06	6.08658627537045e-05	5.28082500648302e-05	CDC7/DTL/CDK1/STOX1/ESPL1/TFDP1/DLGAP5/SIN3A/ATAD5/CDC6/PLCB1/UBE2C/APP/UBE2E2/FBXO5/EGFR/EZH2/RRM2B	18
GO:0045740	positive regulation of DNA replication	10/769	38/18870	1.99625957768287e-06	7.89354308008767e-05	6.8485712353664e-05	CDC7/CDK1/DNA2/E2F8/CDK2/E2F7/CDT1/ATAD5/EGFR/ATRX	10
GO:1901992	positive regulation of mitotic cell cycle phase transition	16/769	98/18870	2.06557886109143e-06	8.10014189742051e-05	7.02781985709314e-05	CDC7/DTL/CDK1/STOX1/ESPL1/TFDP1/DLGAP5/SIN3A/CDC6/PLCB1/UBE2C/APP/UBE2E2/FBXO5/EGFR/RRM2B	16
GO:0035825	homologous recombination	13/769	68/18870	3.04767043688162e-06	0.000118534	0.000102842	RAD51AP1/RAD51/TOP2A/PSMC3IP/BRCA1/BRIP1/UHRF1/BARD1/HSF2BP/DMC1/FANCD2/MND1/TRIP13	13
GO:1902751	positive regulation of cell cycle G2/M phase transition	9/769	32/18870	3.56605328646609e-06	0.000137536	0.000119329	CDC7/DTL/CDK1/STOX1/SIN3A/ATAD5/APP/FBXO5/RRM2B	9
GO:0018209	peptidyl-serine modification	31/769	308/18870	3.59419782563343e-06	0.000137536	0.000119329	CDC7/CLSPN/DOCK7/SMYD3/CAMK1D/RET/CDK1/STOX1/PTEN/WNK1/CDK2/TBK1/GALNT16/MARK3/PRKD1/PRKCA/BCL2/PRKACA/PRKCE/VRK2/NCK2/ROCK2/APP/EGFR/CAV1/HIPK2/PBK/PRKDC/IFNA13/RPS6KA3/TNKS	31
GO:0000076	DNA replication checkpoint signaling	7/769	18/18870	3.89929720289535e-06	0.000146843	0.000127403	CLSPN/DNA2/TIMELESS/TICRR/CDT1/CDC6/CDC45	7
GO:1901970	positive regulation of mitotic sister chromatid separation	7/769	18/18870	3.89929720289535e-06	0.000146843	0.000127403	CDCA8/INCENP/ESPL1/DLGAP5/BIRC5/AURKB/UBE2C	7
GO:0018105	peptidyl-serine phosphorylation	30/769	295/18870	4.17778412242479e-06	0.000156091	0.000135427	CDC7/CLSPN/DOCK7/SMYD3/CAMK1D/RET/CDK1/STOX1/PTEN/WNK1/CDK2/TBK1/MARK3/PRKD1/PRKCA/BCL2/PRKACA/PRKCE/VRK2/NCK2/ROCK2/APP/EGFR/CAV1/HIPK2/PBK/PRKDC/IFNA13/RPS6KA3/TNKS	30
GO:0032465	regulation of cytokinesis	15/769	93/18870	5.00690999859919e-06	0.000185608	0.000161036	CDCA8/KIF14/SVIL/INCENP/E2F8/WNK1/RACGAP1/E2F7/BRCA2/PRC1/CDC6/BIRC5/AURKB/PRKCE/KIF20A	15
GO:0000212	meiotic spindle organization	7/769	19/18870	5.95698889330429e-06	0.000217026	0.000188296	ASPM/PTEN/ESPL1/CCNB2/NDC80/FBXO5/ATRX	7
GO:0060623	regulation of chromosome condensation	6/769	13/18870	6.02925299734228e-06	0.000217026	0.000188296	NCAPD3/NCAPD2/NCAPH/NCAPG/NCAPG2/SMC2	6
GO:2000105	positive regulation of DNA-templated DNA replication	6/769	13/18870	6.02925299734228e-06	0.000217026	0.000188296	CDC7/E2F8/CDK2/E2F7/CDT1/ATRX	6
GO:0010639	negative regulation of organelle organization	34/769	363/18870	6.03740100196809e-06	0.000217026	0.000188296	CDCA8/NUF2/CENPF/STMN1/SVIL/ZWINT/INCENP/CHEK1/SPTBN2/ANAPC15/ESPL1/NAV3/KNTC1/MNAT1/CCNF/BIRC5/AURKB/TOP2A/BRCA1/NDC80/SPC24/KANK2/MAP2/BUB1/SPC25/SLIT2/TRIP13/PIK3R1/FBXO5/TMOD1/KIF24/CDK5RAP2/ATRX/TNKS	34
GO:0016049	cell growth	42/769	497/18870	6.9199273074826e-06	0.00024688	0.000214197	CDKN2C/PSRC1/KIF14/PRKG1/NRG3/CXCL12/PTPRJ/RERG/AVPR1A/NIN/SEMA6D/MAP2K5/ST8SIA2/SIN3A/BRCA1/NEDD4L/BCL2/SMARCA4/SEMA6B/PTPRS/MEIS1/MAP2/IGFBP5/APP/TIAM1/DSCAM/IL17RB/PLXNA1/SLIT2/JADE1/SEMA5A/EFNA5/EPHA7/EGFR/COBL/EXT1/SMARCA2/NCBP1/OLFM1/IGFBPL1/TNC/RPS6KA3	42
GO:0021537	telencephalon development	28/769	276/18870	9.0788457215303e-06	0.000321486	0.000278927	UCHL5/ASPM/KIF14/WDR37/NRG3/PTEN/ZDHHC16/CXCL12/CDON/AVPR1A/SYNE2/NIN/NF1/SEMA6B/PTPRS/ERBB4/PLCB1/ROBO1/TACC3/SLIT2/AKIRIN2/EGFR/GLI3/EZH2/EXT1/TRAPPC9/NFIB/HPRT1	28
GO:2000134	negative regulation of G1/S transition of mitotic cell cycle	14/769	86/18870	9.21933629810398e-06	0.000324043	0.000281145	PTEN/CDK2/E2F7/BCL2/KANK2/RBL1/GTSE1/CTDSPL/MIR15B/DLG1/PKD2/JADE1/EZH2/PRKDC	14
GO:0051315	attachment of mitotic spindle microtubules to kinetochore	7/769	21/18870	1.27987785455959e-05	0.000433787	0.000376361	CDCA8/NUF2/INCENP/CDT1/BIRC5/AURKB/NDC80	7
GO:0051988	regulation of attachment of spindle microtubules to kinetochore	7/769	21/18870	1.27987785455959e-05	0.000433787	0.000376361	CDCA8/INCENP/KNTC1/RACGAP1/KNSTRN/BIRC5/AURKB	7
GO:0090231	regulation of spindle checkpoint	7/769	21/18870	1.27987785455959e-05	0.000433787	0.000376361	CDCA8/INCENP/ANAPC15/BIRC5/AURKB/NDC80/CDK5RAP2	7
GO:0090266	regulation of mitotic cell cycle spindle assembly checkpoint	7/769	21/18870	1.27987785455959e-05	0.000433787	0.000376361	CDCA8/INCENP/ANAPC15/BIRC5/AURKB/NDC80/CDK5RAP2	7
GO:1903504	regulation of mitotic spindle checkpoint	7/769	21/18870	1.27987785455959e-05	0.000433787	0.000376361	CDCA8/INCENP/ANAPC15/BIRC5/AURKB/NDC80/CDK5RAP2	7
GO:0045005	DNA-templated DNA replication maintenance of fidelity	11/769	56/18870	1.33342058905282e-05	0.000448729	0.000389325	DNA2/TIMELESS/BRCA2/RAD51/BLM/BRCA1/ZRANB3/BARD1/MCM8/MMS22L/ATRX	11
GO:0010972	negative regulation of G2/M transition of mitotic cell cycle	12/769	67/18870	1.46874653529749e-05	0.000487511	0.000422973	DTL/CLSPN/CDK1/CHEK1/FOXN3/TICRR/BLM/AVEN/CDC6/AURKB/BRCA1/BARD1	12
GO:0010971	positive regulation of G2/M transition of mitotic cell cycle	8/769	29/18870	1.46921192466756e-05	0.000487511	0.000422973	CDC7/DTL/CDK1/STOX1/SIN3A/APP/FBXO5/RRM2B	8
GO:0030261	chromosome condensation	10/769	47/18870	1.56854773742422e-05	0.000513294	0.000445342	CDK1/NCAPD3/NCAPD2/NUSAP1/TOP2A/NCAPH/NCAPG/GPER1/NCAPG2/SMC2	10
GO:0032467	positive regulation of cytokinesis	10/769	47/18870	1.56854773742422e-05	0.000513294	0.000445342	CDCA8/KIF14/SVIL/INCENP/WNK1/RACGAP1/CDC6/BIRC5/AURKB/PRKCE	10
GO:0007080	mitotic metaphase chromosome alignment	11/769	57/18870	1.59209723375875e-05	0.000517432	0.000448932	CDCA8/NUF2/PSRC1/KIF14/INCENP/CDT1/BIRC5/CHMP6/AURKB/NDC80/KIFC1	11
GO:1902750	negative regulation of cell cycle G2/M phase transition	12/769	70/18870	2.32980983306869e-05	0.000752037	0.00065248	DTL/CLSPN/CDK1/CHEK1/FOXN3/TICRR/BLM/AVEN/CDC6/AURKB/BRCA1/BARD1	12
GO:0034502	protein localization to chromosome	16/769	119/18870	2.6455236094444e-05	0.000848176	0.000735892	CDK1/KNTC1/BRCA2/RPA1/AURKB/CENPA/MCM8/XRCC4/JARID2/ESR1/MMS22L/EZH2/ESCO2/SPIDR/ATRX/TNKS	16
GO:0090307	mitotic spindle assembly	12/769	71/18870	2.70108451695782e-05	0.000860178	0.000746305	CDCA8/INCENP/RACGAP1/PRC1/BIRC5/CHMP6/AURKB/MYBL2/SPICE1/KIFC1/KIF4A/SMC1A	12
GO:1902807	negative regulation of cell cycle G1/S phase transition	14/769	95/18870	2.95956203636956e-05	0.000936208	0.00081227	PTEN/CDK2/E2F7/BCL2/KANK2/RBL1/GTSE1/CTDSPL/MIR15B/DLG1/PKD2/JADE1/EZH2/PRKDC	14
GO:0048732	gland development	37/769	443/18870	3.11673347071653e-05	0.000979397	0.000849742	IQGAP3/NRG3/BMPR1A/E2F8/CPT1A/PGR/CADM1/E2F7/BRCA2/CCNB2/NF1/TYMS/BCL2/ERBB4/IGFBP5/ACO2/PLXNA1/TP63/SMARCC1/ROBO1/PKD2/FOXC1/JARID2/ESR1/EGFR/CAV1/GLI3/COBL/HIPK2/EZH2/ZNF703/SULF1/EXT1/JAK2/NFIB/TNC/SOX3	37
GO:0051642	centrosome localization	8/769	32/18870	3.23035760250016e-05	0.00100183	0.000869207	GPSM2/ASPM/PARD3/SYNE2/NIN/DLGAP5/PARD3B/DLG1	8
GO:0061842	microtubule organizing center localization	8/769	32/18870	3.23035760250016e-05	0.00100183	0.000869207	GPSM2/ASPM/PARD3/SYNE2/NIN/DLGAP5/PARD3B/DLG1	8
GO:0046822	regulation of nucleocytoplasmic transport	15/769	109/18870	3.55713577276312e-05	0.00109601	0.00095092	PTPN14/CDK1/SUFU/WNK1/PTPN11/PPM1A/PRKD1/NF1/PRKACA/DNAJC27/BARD1/PIK3R1/GLI3/UBR5/JAK2	15
GO:1904029	regulation of cyclin-dependent protein kinase activity	13/769	85/18870	3.79464357343924e-05	0.00116165	0.00100787	CDKN2C/PSRC1/STOX1/PTEN/MNAT1/CCNB2/BLM/NR2F2/CCNF/CDC6/PKD2/EGFR/CCNE2	13
GO:0007409	axonogenesis	37/769	448/18870	3.96082052753398e-05	0.00119876	0.00104007	EFNA4/STMN1/DOCK7/RET/PRKG1/PTEN/PARD3/CXCL12/PTPN11/NIN/SEMA6D/SIN3A/B4GALT6/BCL2/SEMA6B/PTPRS/MAP2/ADARB1/APP/TIAM1/DSCAM/PLXNA1/ROBO1/SLIT2/TRIO/SEMA5A/EFNA5/UST/EPHA7/ADCY1/GLI3/COBL/EXT1/STXBP1/OLFM1/NFIB/OPHN1	37
GO:0018210	peptidyl-threonine modification	15/769	110/18870	3.96639652203124e-05	0.00119876	0.00104007	CDC42BPA/CDK1/STOX1/PARD3/CHEK1/WNK1/TBK1/GALNT16/PRKD1/PRKCA/ROCK2/APP/HIPK2/PRKDC/TNKS	15
GO:0072711	cellular response to hydroxyurea	5/769	11/18870	4.17585720929501e-05	0.0012384	0.00107446	TIMELESS/RAD51/BLM/SPIDR/ATRX	5
GO:1902412	regulation of mitotic cytokinesis	5/769	11/18870	4.17585720929501e-05	0.0012384	0.00107446	CDCA8/INCENP/WNK1/BIRC5/AURKB	5
GO:1990918	double-strand break repair involved in meiotic recombination	5/769	11/18870	4.17585720929501e-05	0.0012384	0.00107446	RAD51/BRIP1/HSF2BP/DMC1/FANCD2	5
GO:0007098	centrosome cycle	17/769	138/18870	4.70693130975811e-05	0.00138719	0.00120355	CDK1/CHEK1/CDK2/BRCA2/NIN/CCNF/BRCA1/NDC80/ROCK2/CEP63/SPICE1/PKD2/PLK4/XRCC2/ODF2/HAUS6/CDK5RAP2	17
GO:0044818	mitotic G2/M transition checkpoint	10/769	53/18870	4.736022851676e-05	0.00138719	0.00120355	DTL/CLSPN/CDK1/CHEK1/FOXN3/TICRR/BLM/CDC6/BRCA1/BARD1	10
GO:0044774	mitotic DNA integrity checkpoint signaling	13/769	87/18870	4.87683086453954e-05	0.00141967	0.00123173	DTL/CLSPN/CDK1/CHEK1/CDK2/FOXN3/TICRR/BLM/CDC6/BRCA1/GTSE1/FANCD2/PRKDC	13
GO:0018107	peptidyl-threonine phosphorylation	14/769	100/18870	5.30230991888744e-05	0.00153411	0.00133102	CDC42BPA/CDK1/STOX1/PARD3/CHEK1/WNK1/TBK1/PRKD1/PRKCA/ROCK2/APP/HIPK2/PRKDC/TNKS	14
GO:1901978	positive regulation of cell cycle checkpoint	6/769	18/18870	5.47401933334189e-05	0.0015742	0.0013658	CDCA8/INCENP/BIRC5/AURKB/NDC80/TTI1	6
GO:0060560	developmental growth involved in morphogenesis	24/769	244/18870	6.38713754502408e-05	0.00182572	0.00158403	PRKG1/CXCL12/NIN/SEMA6D/ST8SIA2/FMN1/SIN3A/NEDD4L/SEMA6B/PTPRS/MAP2/APP/TIAM1/DSCAM/PLXNA1/SLIT2/SEMA5A/EFNA5/ESR1/EPHA7/COBL/EXT1/OLFM1/TNC	24
GO:0072710	response to hydroxyurea	5/769	12/18870	6.91842668903649e-05	0.00193105	0.00167542	TIMELESS/RAD51/BLM/SPIDR/ATRX	5
GO:0090232	positive regulation of spindle checkpoint	5/769	12/18870	6.91842668903649e-05	0.00193105	0.00167542	CDCA8/INCENP/BIRC5/AURKB/NDC80	5
GO:0090267	positive regulation of mitotic cell cycle spindle assembly checkpoint	5/769	12/18870	6.91842668903649e-05	0.00193105	0.00167542	CDCA8/INCENP/BIRC5/AURKB/NDC80	5
GO:0090306	meiotic spindle assembly	5/769	12/18870	6.91842668903649e-05	0.00193105	0.00167542	ASPM/PTEN/CCNB2/NDC80/FBXO5	5
GO:0001701	in utero embryonic development	33/769	392/18870	7.08435271812981e-05	0.0019658	0.00170557	BMPR1A/ST8SIA6/CHEK1/E2F8/CNOT2/CHST11/FBXW8/E2F7/BRCA2/ATP11A/CCNB2/NR2F2/SIN3A/CMIP/ADCY9/UNK/ASF1B/GINS1/HEG1/TBL1XR1/PKD2/PLK4/FOXC1/HEY2/BMP5/CCM2/EGFR/GLI3/XRCC2/NCAPG2/GINS4/NECAB1/AMOT	33
GO:0051302	regulation of cell division	20/769	186/18870	7.51966806194792e-05	0.00207447	0.00179984	CDCA8/ASPM/KIF14/SVIL/INCENP/E2F8/WNK1/RACGAP1/E2F7/BRCA2/BLM/PRC1/CDC6/BIRC5/AURKB/KIF18B/PRKCE/TP63/PDGFC/KIF20A	20
GO:0007076	mitotic chromosome condensation	6/769	19/18870	7.72555184596254e-05	0.00211894	0.00183843	NCAPD3/NCAPD2/NUSAP1/NCAPH/NCAPG/SMC2	6
GO:0045739	positive regulation of DNA repair	16/769	130/18870	7.8837875913446e-05	0.00214992	0.00186531	UCHL5/MGMT/RAD51AP1/FOXM1/SMARCC2/TIMELESS/BRCA1/SMARCA4/EYA2/WDR48/SMARCC1/EGFR/SPIDR/PRKDC/SMARCA2/FANCB	16
GO:0034329	cell junction assembly	36/769	446/18870	8.02576876465506e-05	0.00217613	0.00188805	NRG3/PTEN/PARD3/PTPRJ/SPTBN2/SHANK2/KCNJ8/FARP1/TLN2/ST8SIA2/FMN1/PRKCA/MYO1C/BCL2/PTPRS/PRKACA/ROCK2/STRN/ERBB4/CDH26/APP/DSCAM/CLSTN2/DLG1/PCDHB13/PCDHB14/CTNND2/CDH18/EFNA5/EPHA7/SDK1/CAV1/ZNF703/STAU2/ARHGEF9/OPHN1	36
GO:0051960	regulation of nervous system development	37/769	466/18870	9.01392655931995e-05	0.00243018	0.00210846	SPEN/DOCK7/ASPM/KIF14/BMPR1A/PTEN/PARD3/CXCL12/CDON/FBXW8/APPL2/NIN/SEMA6D/ST8SIA2/NF1/SEMA6B/PTPRS/MAP2/TIAM1/DSCAM/PLXNA1/CLSTN2/ROBO1/DLG1/SLIT2/HMGB2/SEMA5A/EFNA5/HEY2/MYB/EPHA7/GPER1/CUX1/GLI3/EZH2/XRCC2/STAU2	37
GO:0007095	mitotic G2 DNA damage checkpoint signaling	8/769	37/18870	9.89994100697288e-05	0.00263906	0.00228969	DTL/CLSPN/CDK1/CHEK1/FOXN3/TICRR/BLM/BRCA1	8
GO:0022616	DNA strand elongation	8/769	37/18870	9.89994100697288e-05	0.00263906	0.00228969	UCHL5/DNA2/LIG1/GINS1/RFC4/MCM3/MCM7/POLA1	8
GO:0048668	collateral sprouting	7/769	28/18870	0.000101555	0.00269205	0.00233567	PRKG1/NIN/PTPRS/APP/EFNA5/EPHA7/COBL	7
GO:0007144	female meiosis I	5/769	13/18870	0.000108656	0.0028643	0.00248511	CCNB2/NDC80/HSF2BP/TRIP13/FBXO5	5
GO:0010975	regulation of neuron projection development	36/769	453/18870	0.000109781	0.00287796	0.00249697	CAMK1D/RET/PTEN/CXCL12/FBXW8/PRKD1/NIN/SEMA6D/TANC2/NEDD4L/SEMA6B/PTPRS/ZNF804A/MAP2/HECW2/CBFA2T2/TIAM1/DSCAM/PTPRG/PLXNA1/ROBO1/SLIT2/TENM3/SEMA5A/EFNA5/UST/MBOAT1/BMP5/EPHA7/RTN4IP1/CUX1/COBL/EZH2/SDC2/STAU2/ZDHHC15	36
GO:0000079	regulation of cyclin-dependent protein serine/threonine kinase activity	12/769	82/18870	0.000116074	0.00302622	0.0026256	CDKN2C/PSRC1/PTEN/MNAT1/CCNB2/BLM/NR2F2/CCNF/CDC6/PKD2/EGFR/CCNE2	12
GO:0007292	female gamete generation	18/769	163/18870	0.000120567	0.00311938	0.00270642	ASPM/PTEN/PGR/BRCA2/CCNB2/PARN/YBX2/TOP2A/NDC80/BCL2/NCAPH/MCM8/HSF2BP/DMC1/TRIP13/FBXO5/IMMP2L/DIAPH2	18
GO:0007143	female meiotic nuclear division	8/769	38/18870	0.000120962	0.00311938	0.00270642	PTEN/CCNB2/TOP2A/NDC80/NCAPH/HSF2BP/TRIP13/FBXO5	8
GO:0007264	small GTPase mediated signal transduction	38/769	491/18870	0.000123753	0.00317409	0.00275389	GPSM2/STMN1/DOCK7/DENND4B/IQGAP3/KIF14/DOCK1/ARL3/CDON/CDK2/FOXM1/RERG/RACGAP1/KSR2/DOCK9/ARHGAP11A/HACD3/RASGRP1/NF1/RAPGEFL1/ABR/KANK2/ROCK2/DOCK10/RALGAPA2/TIAM1/ROBO1/HEG1/SLIT2/ARHGAP10/TRIO/ARHGAP26/DOCK8/DENND1A/VAV2/ARHGEF9/OPHN1/AMOT	38
GO:0044773	mitotic DNA damage checkpoint signaling	12/769	83/18870	0.000130744	0.00333537	0.00289382	DTL/CLSPN/CDK1/CHEK1/CDK2/FOXN3/TICRR/BLM/BRCA1/GTSE1/FANCD2/PRKDC	12
GO:2001252	positive regulation of chromosome organization	14/769	109/18870	0.000137269	0.0034831	0.003022	UCHL5/CDK1/NCAPD3/NCAPD2/CDK2/PARN/AURKB/NCAPH/BUB1/NCAPG/NCAPG2/SMC2/ATRX/TNKS	14
GO:0031297	replication fork processing	9/769	49/18870	0.000140417	0.00353642	0.00306826	DNA2/BRCA2/RAD51/BLM/BRCA1/ZRANB3/BARD1/MMS22L/ATRX	9
GO:0007131	reciprocal meiotic recombination	10/769	60/18870	0.000141606	0.00353642	0.00306826	RAD51AP1/RAD51/TOP2A/PSMC3IP/BRIP1/HSF2BP/DMC1/FANCD2/MND1/TRIP13	10
GO:0140527	reciprocal homologous recombination	10/769	60/18870	0.000141606	0.00353642	0.00306826	RAD51AP1/RAD51/TOP2A/PSMC3IP/BRIP1/HSF2BP/DMC1/FANCD2/MND1/TRIP13	10
GO:0050767	regulation of neurogenesis	32/769	390/18870	0.00014596	0.00362607	0.00314604	SPEN/DOCK7/ASPM/BMPR1A/PTEN/CXCL12/CDON/FBXW8/APPL2/NIN/SEMA6D/NF1/SEMA6B/PTPRS/MAP2/TIAM1/DSCAM/PLXNA1/ROBO1/SLIT2/HMGB2/SEMA5A/EFNA5/HEY2/MYB/EPHA7/GPER1/CUX1/GLI3/EZH2/XRCC2/STAU2	32
GO:0072001	renal system development	28/769	324/18870	0.000158277	0.00391159	0.00339376	NFIA/HS2ST1/CENPF/RET/HELLS/ARL3/GFRA1/KCNJ8/FREM2/SMAD6/FMN1/NF1/GREB1L/BCL2/KANK2/ERBB4/DLG1/SLIT2/PKD2/FOXC1/EPHA7/GLI3/PODXL/EZH2/SULF1/RRM2B/EXT1/CNTRL	28
GO:0001833	inner cell mass cell proliferation	5/769	14/18870	0.000163361	0.00401631	0.00348462	CHEK1/BRCA2/GINS1/NCAPG2/GINS4	5
GO:0048813	dendrite morphogenesis	16/769	139/18870	0.000174798	0.00427535	0.00370937	PTEN/FBXW8/FARP1/TANC2/NEDD4L/MAP2/HECW2/DOCK10/TIAM1/DSCAM/CTNND2/CUX1/SDC2/STAU2/HPRT1/ZDHHC15	16
GO:0040029	epigenetic regulation of gene expression	22/769	229/18870	0.000178749	0.00434957	0.00377376	SCMH1/SUV39H2/HELLS/CHEK1/CDK2/SIN3A/BRCA1/UHRF1/SMARCA4/LMNB2/SAMD1/LMNB1/JARID2/BEND3/HIPK2/EZH2/UBR5/EHMT1/PHF19/SUV39H1/PHF8/ATRX	22
GO:2000781	positive regulation of double-strand break repair	12/769	86/18870	0.000184652	0.00446224	0.00387152	MGMT/RAD51AP1/FOXM1/SMARCC2/TIMELESS/SMARCA4/WDR48/SMARCC1/SPIDR/PRKDC/SMARCA2/FANCB	12
GO:0031023	microtubule organizing center organization	17/769	154/18870	0.000185261	0.00446224	0.00387152	CDK1/CHEK1/CDK2/BRCA2/NIN/CCNF/BRCA1/NDC80/ROCK2/CEP63/SPICE1/PKD2/PLK4/XRCC2/ODF2/HAUS6/CDK5RAP2	17
GO:0050773	regulation of dendrite development	13/769	99/18870	0.000188334	0.00451335	0.00391586	CAMK1D/FBXW8/NEDD4L/HECW2/TIAM1/BMP5/RTN4IP1/CUX1/COBL/EZH2/SDC2/STAU2/ZDHHC15	13
GO:0006282	regulation of DNA repair	21/769	215/18870	0.000197861	0.00471785	0.00409329	UCHL5/MGMT/CHEK1/RAD51AP1/FOXM1/SMARCC2/TIMELESS/RAD51/BRCA1/SMARCA4/BARD1/EYA2/TAF4/WDR48/SMARCC1/EGFR/FIGNL1/SPIDR/PRKDC/SMARCA2/FANCB	21
GO:0007064	mitotic sister chromatid cohesion	7/769	31/18870	0.000202739	0.00480999	0.00417323	POGZ/BUB1/ESCO2/DSCC1/SMC1A/ATRX/TNKS	7
GO:0051298	centrosome duplication	11/769	75/18870	0.000217162	0.00512654	0.00444787	CDK2/BRCA2/CCNF/BRCA1/NDC80/ROCK2/CEP63/SPICE1/PKD2/PLK4/CDK5RAP2	11
GO:0042752	regulation of circadian rhythm	14/769	114/18870	0.000221952	0.00521367	0.00452347	PER3/ADORA1/PRKG1/CDK1/TIMELESS/SIN3A/ZFHX3/TOP2A/ROCK2/FBXL17/ADCY1/EZH2/PRKDC/GNAQ	14
GO:0001822	kidney development	27/769	314/18870	0.000223365	0.00522101	0.00452984	HS2ST1/CENPF/RET/HELLS/ARL3/GFRA1/KCNJ8/FREM2/SMAD6/FMN1/NF1/GREB1L/BCL2/KANK2/ERBB4/DLG1/SLIT2/PKD2/FOXC1/EPHA7/GLI3/PODXL/EZH2/SULF1/RRM2B/EXT1/CNTRL	27
GO:0001558	regulation of cell growth	33/769	417/18870	0.000226281	0.00526325	0.00456649	CDKN2C/PSRC1/KIF14/NRG3/CXCL12/PTPRJ/RERG/AVPR1A/SEMA6D/MAP2K5/SIN3A/BRCA1/NEDD4L/BCL2/SMARCA4/SEMA6B/PTPRS/MAP2/IGFBP5/DSCAM/IL17RB/SLIT2/JADE1/SEMA5A/EFNA5/EPHA7/EGFR/SMARCA2/NCBP1/OLFM1/IGFBPL1/TNC/RPS6KA3	33
GO:0050770	regulation of axonogenesis	17/769	157/18870	0.00023382	0.00541208	0.00469561	RET/PTEN/CXCL12/NIN/SEMA6D/SEMA6B/PTPRS/MAP2/TIAM1/DSCAM/PLXNA1/ROBO1/SLIT2/SEMA5A/EFNA5/UST/EPHA7	17
GO:0045143	homologous chromosome segregation	10/769	65/18870	0.000279936	0.00644803	0.00559442	NDC1/ESPL1/PSMC3IP/BRIP1/DMC1/FANCD2/MND1/TRIP13/PTTG1/CCNE2	10
GO:0051258	protein polymerization	25/769	286/18870	0.000293693	0.00673224	0.005841	STMN1/PSRC1/SVIL/TTC17/SPTBN2/FCHSD2/NAV3/DIAPH3/EVL/NIN/FMN1/KANK2/PRKCE/NCK2/MAP2/UBE2C/DLG1/SLIT2/FBXO5/COBL/JAK2/TMOD1/HAUS6/CDK5RAP2/DIAPH2	25
GO:2000001	regulation of DNA damage checkpoint	6/769	24/18870	0.000321903	0.00734342	0.00637127	BRCA2/RAD51/WDR76/BRCA1/BARD1/TTI1	6
GO:0048588	developmental cell growth	22/769	239/18870	0.000326944	0.00738948	0.00641124	PRKG1/CXCL12/NIN/SEMA6D/ST8SIA2/SIN3A/NEDD4L/SEMA6B/PTPRS/MEIS1/MAP2/APP/TIAM1/DSCAM/PLXNA1/SLIT2/SEMA5A/EFNA5/EPHA7/COBL/EXT1/OLFM1	22
GO:0030336	negative regulation of cell migration	30/769	373/18870	0.000327037	0.00738948	0.00641124	RBBP4/ADORA1/PRKG1/NRG3/BMPR1A/PTEN/CXCL12/PTPRJ/NAV3/LRCH1/EVL/SEMA6D/MAP2K5/ABHD2/NR2F2/SIN3A/NF1/BCL2/C5AR2/IGFBP5/PLCB1/ADARB1/PTPRG/MIR15B/ROBO1/SLIT2/BMP5/SULF1/STC1/C5	30
GO:0048608	reproductive structure development	26/769	305/18870	0.000331484	0.007453	0.00646635	ASPM/GFRA1/PGR/PTPN11/BRCA2/NR2F2/FANCA/BRIP1/GREB1L/BCL2/TAF4/DMC1/WDR48/TP63/SMARCC1/DLG1/SLIT2/HMGB2/FOXC1/ESR1/BMP5/NUDT1/IMMP2L/SULF1/TNC/ATRX	26
GO:0006266	DNA ligation	5/769	16/18870	0.00033299	0.007453	0.00646635	MGMT/RAD51/TOP2A/LIG1/XRCC4	5
GO:0001503	ossification	34/769	444/18870	0.000336068	0.00748659	0.0064955	BMP8B/BMPR1A/SUFU/PTPN11/MGP/PRKD1/SMAD6/CHSY1/WWOX/XYLT1/NF1/CCL3/BCL2/PRKACA/SATB2/IGFBP5/SLC24A3/CYP24A1/TP63/ANKH/PDLIM7/FOXC1/BMP5/FBXO5/EGFR/SND1/GLI3/FIGNL1/STC1/MMP16/TMEM64/EXT1/MIR548D1/TNC	34
GO:2000779	regulation of double-strand break repair	15/769	133/18870	0.000344833	0.00764595	0.00663375	MGMT/CHEK1/RAD51AP1/FOXM1/SMARCC2/TIMELESS/RAD51/SMARCA4/WDR48/SMARCC1/FIGNL1/SPIDR/PRKDC/SMARCA2/FANCB	15
GO:0002686	negative regulation of leukocyte migration	9/769	55/18870	0.000349469	0.00771271	0.00669168	ADORA1/CXCL12/LRCH1/NF1/C5AR2/PLCB1/SLIT2/BMP5/C5	9
GO:0046825	regulation of protein export from nucleus	7/769	34/18870	0.000372917	0.00815434	0.00707484	PTPN14/PTPN11/PPM1A/PRKD1/PRKACA/DNAJC27/BARD1	7
GO:1904385	cellular response to angiotensin	7/769	34/18870	0.000372917	0.00815434	0.00707484	PRKD1/CDC6/PRKCA/BRIP1/ROCK2/CAV1/CA2	7
GO:0071897	DNA biosynthetic process	19/769	194/18870	0.000378387	0.00823599	0.00714569	DTL/CENPF/KCNK2/CHEK1/RFC5/TFDP1/POLE2/PARN/RPA1/AURKB/TK1/TYMS/LIG1/RFC4/JADE1/RRM2B/DSCC1/POLA1/TNKS	19
GO:0043279	response to alkaloid	12/769	93/18870	0.000388083	0.00840847	0.00729533	CASP7/CHEK1/CPT1A/RAD51/BLM/ST8SIA2/ABAT/CACNG4/PRKCE/TIAM1/SDK1/SPIDR	12
GO:0061458	reproductive system development	26/769	309/18870	0.000404926	0.00873352	0.00757735	ASPM/GFRA1/PGR/PTPN11/BRCA2/NR2F2/FANCA/BRIP1/GREB1L/BCL2/TAF4/DMC1/WDR48/TP63/SMARCC1/DLG1/SLIT2/HMGB2/FOXC1/ESR1/BMP5/NUDT1/IMMP2L/SULF1/TNC/ATRX	26
GO:0071375	cellular response to peptide hormone stimulus	26/769	310/18870	0.000425387	0.0091333	0.00792421	EIF4EBP2/PIP4K2A/PDE3B/PTPN11/APPL2/PRKD1/MYO5A/CDC6/PRKCA/MYO1C/BRIP1/RAB31/PRKACA/MBD5/ROCK2/PLCB1/MIR15B/SMARCC1/GAB1/PIK3R1/GPER1/CAV1/CA2/PRKDC/NCOA2/JAK2	26
GO:0008154	actin polymerization or depolymerization	19/769	196/18870	0.000430343	0.0091981	0.00798043	SVIL/CXCL12/MICAL2/TTC17/SPTBN2/FCHSD2/DIAPH3/EVL/FMN1/KANK2/PRKCE/NCK2/DLG1/SLIT2/SEMA5A/COBL/JAK2/TMOD1/DIAPH2	19
GO:0051782	negative regulation of cell division	5/769	17/18870	0.000455988	0.00970253	0.00841808	ASPM/E2F8/E2F7/BLM/AURKB	5
GO:0051056	regulation of small GTPase mediated signal transduction	25/769	295/18870	0.000467136	0.00989535	0.00858538	STMN1/DENND4B/KIF14/CDON/FOXM1/RACGAP1/ARHGAP11A/RASGRP1/NF1/ABR/KANK2/RALGAPA2/TIAM1/ROBO1/HEG1/SLIT2/ARHGAP10/TRIO/ARHGAP26/DOCK8/DENND1A/VAV2/ARHGEF9/OPHN1/AMOT	25
GO:0140718	facultative heterochromatin formation	8/769	46/18870	0.000484141	0.01021	0.00885837	HELLS/SAMD1/JARID2/BEND3/EZH2/EHMT1/SUV39H1/PHF8	8
GO:0048511	rhythmic process	25/769	296/18870	0.000491081	0.0103105	0.00894559	PER3/ADORA1/DTL/SUV39H2/PRKG1/CDK1/PTEN/PGR/TIMELESS/CA12/SIN3A/ZFHX3/TOP2A/TYMS/ROCK2/SLIT2/FBXL17/ESR1/ADCY1/EZH2/PRKDC/NCOA2/GNAQ/SUV39H1/ENOX2	25
GO:0010212	response to ionizing radiation	15/769	138/18870	0.000512832	0.0107198	0.00930066	RAD51AP1/BRCA2/RAD51/TICRR/BLM/BRCA1/BCL2/ITGB6/BARD1/FANCD2/XRCC4/FIGNL1/XRCC2/SPIDR/PRKDC	15
GO:0038127	ERBB signaling pathway	14/769	124/18870	0.000531383	0.0110588	0.00959483	NRG3/PTPRJ/CUL5/CADM1/PTPN11/CHMP6/NCK2/ERBB4/GAB1/ZFYVE28/GPER1/EGFR/HIP1/MVB12B	14
GO:0007416	synapse assembly	19/769	200/18870	0.000553075	0.01146	0.00994289	NRG3/PTEN/SPTBN2/SHANK2/KCNJ8/FARP1/ST8SIA2/PTPRS/ERBB4/APP/DSCAM/CLSTN2/PCDHB13/PCDHB14/EFNA5/EPHA7/SDK1/STAU2/ARHGEF9	19
GO:0050919	negative chemotaxis	8/769	47/18870	0.000562906	0.011613	0.0100756	NRG3/SEMA6D/SEMA6B/ROBO1/SLIT2/SEMA5A/EFNA5/EPHA7	8
GO:0007626	locomotory behavior	19/769	201/18870	0.000588112	0.0120805	0.0104812	PTEN/CXCL12/SHANK2/ABAT/ZFHX3/PRKCE/MEIS1/SLC4A10/STRN/APP/DSCAM/ANKH/SOBP/HIPK2/NCOA2/TMOD1/PBX3/ABCA2/HPRT1	19
GO:0040013	negative regulation of locomotion	32/769	423/18870	0.000611774	0.0125124	0.0108559	RBBP4/ADORA1/PRKG1/NRG3/BMPR1A/PTEN/CXCL12/PTPRJ/NAV3/LRCH1/EVL/SEMA6D/MAP2K5/ABHD2/NR2F2/SIN3A/NF1/BCL2/C5AR2/SEMA6B/IGFBP5/PLCB1/ADARB1/PTPRG/MIR15B/ROBO1/SLIT2/SEMA5A/BMP5/SULF1/STC1/C5	32
GO:2000146	negative regulation of cell motility	30/769	388/18870	0.000628851	0.0128064	0.0111111	RBBP4/ADORA1/PRKG1/NRG3/BMPR1A/PTEN/CXCL12/PTPRJ/NAV3/LRCH1/EVL/SEMA6D/MAP2K5/ABHD2/NR2F2/SIN3A/NF1/BCL2/C5AR2/IGFBP5/PLCB1/ADARB1/PTPRG/MIR15B/ROBO1/SLIT2/BMP5/SULF1/STC1/C5	30
GO:1990778	protein localization to cell periphery	28/769	353/18870	0.00063436	0.0128634	0.0111605	GPSM2/PDZK1/PDZK1P1/ARL3/WNK1/GRIP1/GPC6/TTC7B/MYO5A/EMP2/STX8/RAB31/EHD2/PRKCE/ROCK2/LYPD1/ERBB4/ABCA12/STAC/DLG1/PIK3R1/FCHO2/GPER1/EGFR/CAV1/TSPAN33/STXBP1/ABCA2	28
GO:0006289	nucleotide-excision repair	11/769	85/18870	0.000654511	0.0132155	0.011466	SMARCC2/BRCA2/MNAT1/RPA1/BRIP1/SMARCA4/COMMD1/SMARCC1/RPA3/SMARCA2/FANCC	11
GO:0021987	cerebral cortex development	14/769	127/18870	0.000676461	0.0136009	0.0118003	ASPM/KIF14/CDON/SYNE2/NF1/PTPRS/PLCB1/ROBO1/TACC3/SLIT2/AKIRIN2/EGFR/GLI3/TRAPPC9	14
GO:0007623	circadian rhythm	19/769	204/18870	0.000704962	0.0141141	0.0122456	PER3/ADORA1/SUV39H2/PRKG1/CDK1/PTEN/TIMELESS/SIN3A/ZFHX3/TOP2A/TYMS/ROCK2/FBXL17/ADCY1/EZH2/PRKDC/NCOA2/GNAQ/SUV39H1	19
GO:0051987	positive regulation of attachment of spindle microtubules to kinetochore	4/769	11/18870	0.000717865	0.0143121	0.0124174	CDCA8/INCENP/BIRC5/AURKB	4
GO:0014912	negative regulation of smooth muscle cell migration	7/769	38/18870	0.000759422	0.0150127	0.0130253	PRKG1/BMPR1A/SEMA6D/ABHD2/NF1/IGFBP5/SLIT2	7
GO:1990776	response to angiotensin	7/769	38/18870	0.000759422	0.0150127	0.0130253	PRKD1/CDC6/PRKCA/BRIP1/ROCK2/CAV1/CA2	7
GO:0007548	sex differentiation	24/769	288/18870	0.000762502	0.0150127	0.0130253	ASPM/BMPR1A/GFRA1/PGR/PTPN11/BRCA2/NR2F2/FANCA/BRIP1/GREB1L/BCL2/TAF4/DMC1/WDR48/TP63/SLIT2/HMGB2/FOXC1/ESR1/BMP5/NUDT1/IMMP2L/CENPI/ATRX	24
GO:0014047	glutamate secretion	6/769	28/18870	0.000784068	0.0153736	0.0133384	ADORA1/PRKG1/KCNJ8/AVPR1A/NF1/STXBP1	6
GO:0035265	organ growth	17/769	177/18870	0.000937824	0.0183127	0.0158884	KCNK2/PRKG1/CDK1/BMPR1A/PTEN/PTPN11/BCL2/MEIS1/ERBB4/HEG1/WWC2/FOXC1/JARID2/HEY2/ESR1/STC1/EXT1	17
GO:0048638	regulation of developmental growth	26/769	328/18870	0.000984754	0.0191307	0.0165981	KCNK2/CDK1/BMPR1A/PTEN/CXCL12/SEMA6D/SIN3A/FTO/NEDD4L/BCL2/SEMA6B/PTPRS/MBD5/MAP2/ERBB4/PLCB1/APP/DSCAM/WWC2/SEMA5A/EFNA5/FOXC1/JARID2/HEY2/EPHA7/OLFM1	26
GO:0048013	ephrin receptor signaling pathway	8/769	51/18870	0.00098778	0.0191307	0.0165981	EFNA4/PTPN11/ANKS1B/YES1/NCK2/TIAM1/EFNA5/EPHA7	8
GO:0035264	multicellular organism growth	15/769	147/18870	0.00099294	0.0191524	0.016617	SPTBN2/PTPN11/FTO/BCL2/MBD5/SLC4A10/ADARB1/APP/WDR48/HEG1/TBL1XR1/CCM2/XRCC2/EXT1/ATRX	15
GO:0003084	positive regulation of systemic arterial blood pressure	4/769	12/18870	0.0010422	0.0199406	0.0173008	ADORA1/WNK1/AVPR1A/NR2F2	4
GO:0060707	trophoblast giant cell differentiation	4/769	12/18870	0.0010422	0.0199406	0.0173008	E2F8/E2F7/NR2F2/PLK4	4
GO:0030048	actin filament-based movement	14/769	133/18870	0.00106871	0.0203655	0.0176695	ADORA1/KCNJ8/SYNE2/MYO5A/EMP2/MYO1C/MYO1D/NEDD4L/ACTN4/KCNJ3/CACNA1D/DLG1/CAV1/STC1	14
GO:0072073	kidney epithelium development	15/769	150/18870	0.00122028	0.0231609	0.0200948	HS2ST1/RET/SMAD6/FMN1/GREB1L/BCL2/KANK2/DLG1/SLIT2/PKD2/FOXC1/EPHA7/GLI3/PODXL/EXT1	15
GO:0045926	negative regulation of growth	21/769	247/18870	0.0012353	0.0233526	0.0202611	CDKN2C/KCNK2/PSRC1/PTEN/PTPRJ/RERG/SEMA6D/BRCA1/BCL2/SMARCA4/SEMA6B/PTPRS/MAP2/IGFBP5/SLIT2/JADE1/WWC2/SEMA5A/JARID2/EPHA7/SMARCA2	21
GO:0007129	homologous chromosome pairing at meiosis	8/769	53/18870	0.00128006	0.0241028	0.020912	NDC1/PSMC3IP/BRIP1/DMC1/FANCD2/MND1/TRIP13/CCNE2	8
GO:0032535	regulation of cellular component size	28/769	370/18870	0.00129977	0.0243771	0.02115	IQGAP3/RET/PTEN/SVIL/CXCL12/SPTBN2/FCHSD2/WNK1/EVL/PRKD1/SEMA6D/FMN1/SIN3A/SEMA6B/PTPRS/KANK2/PRKCE/NCK2/MAP2/DSCAM/DLG1/SLIT2/SEMA5A/EFNA5/EPHA7/TMOD1/OLFM1/VAV2	28
GO:0099515	actin filament-based transport	5/769	21/18870	0.00130956	0.024464	0.0212254	SYNE2/MYO5A/MYO1C/MYO1D/ACTN4	5
GO:0030041	actin filament polymerization	16/769	167/18870	0.00134301	0.0249905	0.0216822	SVIL/TTC17/SPTBN2/FCHSD2/DIAPH3/EVL/FMN1/KANK2/PRKCE/NCK2/DLG1/SLIT2/COBL/JAK2/TMOD1/DIAPH2	16
GO:0042886	amide transport	27/769	354/18870	0.00140381	0.0260197	0.0225752	ADORA1/PRKG1/SYT7/CPT1A/PTPN11/KCNJ8/AVPR1A/PRKD1/ABAT/NF1/PRKACA/PRKCE/ABCA12/PLCB1/TIAM1/ITPR1/CPE/EFNA5/SLC16A10/GPER1/CA2/JAK2/STXBP1/RFX3/ABCA2/SLC16A2/ACSL4	27
GO:0030866	cortical actin cytoskeleton organization	7/769	42/18870	0.00140978	0.0260289	0.0225831	IQGAP3/RACGAP1/EHD2/ROCK2/EPB41L1/DLG1/ANLN	7
GO:0022612	gland morphogenesis	13/769	122/18870	0.00142205	0.02609	0.0226361	NRG3/PGR/BCL2/IGFBP5/PLXNA1/TP63/ESR1/EGFR/CAV1/GLI3/SULF1/NFIB/TNC	13
GO:0090087	regulation of peptide transport	18/769	200/18870	0.00142409	0.02609	0.0226361	ADORA1/SYT7/CPT1A/PTPN11/PRKD1/ABAT/PRKACA/PRKCE/ABCA12/PLCB1/TIAM1/ITPR1/EFNA5/GPER1/CA2/JAK2/RFX3/ACSL4	18
GO:0007015	actin filament organization	33/769	464/18870	0.00143888	0.0262596	0.0227832	STMN1/IQGAP3/SVIL/CXCL12/MICAL2/TTC17/SPTBN2/FCHSD2/GAS2L3/DIAPH3/EVL/FMN1/MYO5A/EMP2/PPM1E/MYO1C/MYO1D/BCL2/KANK2/PRKCE/NCK2/ROCK2/DLG1/SLIT2/SYNPO2/PIK3R1/SEMA5A/COBL/HIP1/JAK2/TMOD1/SHROOM2/DIAPH2	33
GO:0034086	maintenance of sister chromatid cohesion	4/769	13/18870	0.00145712	0.026289	0.0228088	BUB1/DSCC1/ATRX/TNKS	4
GO:0034088	maintenance of mitotic sister chromatid cohesion	4/769	13/18870	0.00145712	0.026289	0.0228088	BUB1/DSCC1/ATRX/TNKS	4
GO:0090235	regulation of metaphase plate congression	4/769	13/18870	0.00145712	0.026289	0.0228088	CDCA8/INCENP/BIRC5/AURKB	4
GO:0009314	response to radiation	31/769	428/18870	0.00148816	0.0267475	0.0232066	PER3/UBE4B/DTL/CASP7/RAD51AP1/BRCA2/RAD51/TICRR/BLM/NF1/AURKB/BRCA1/BCL2/SLC4A10/ZRANB3/ITGB6/BARD1/APP/FANCD2/PIK3R1/XRCC4/FBXL17/EGFR/FIGNL1/XRCC2/SPIDR/PBK/PRKDC/EXT1/GNAQ/SMC1A	31
GO:0051781	positive regulation of cell division	11/769	94/18870	0.00152228	0.027193	0.0235931	CDCA8/KIF14/SVIL/INCENP/WNK1/RACGAP1/CDC6/BIRC5/AURKB/PRKCE/PDGFC	11
GO:1901653	cellular response to peptide	28/769	374/18870	0.00152441	0.027193	0.0235931	EIF4EBP2/PIP4K2A/PDE3B/PTPN11/TIMELESS/APPL2/PRKD1/MYO5A/CDC6/PRKCA/MYO1C/BRIP1/RAB31/PRKACA/MBD5/ROCK2/PLCB1/APP/MIR15B/SMARCC1/GAB1/PIK3R1/GPER1/CAV1/CA2/PRKDC/NCOA2/JAK2	28
GO:0099084	postsynaptic specialization organization	7/769	43/18870	0.00162565	0.0288902	0.0250656	PTEN/SPTBN2/SHANK2/PTPRS/DLG1/ARHGEF9/OPHN1	7
GO:0001832	blastocyst growth	5/769	22/18870	0.00163845	0.0290091	0.0251688	CHEK1/BRCA2/GINS1/NCAPG2/GINS4	5
GO:0060996	dendritic spine development	11/769	95/18870	0.00165971	0.0292762	0.0254005	FOXO6/PTEN/TANC2/PTPRS/NCK2/DOCK10/TIAM1/CTNND2/SDK1/STAU2/ZDHHC15	11
GO:0008361	regulation of cell size	17/769	187/18870	0.0017123	0.0300921	0.0261084	IQGAP3/RET/PTEN/CXCL12/WNK1/PRKD1/SEMA6D/SIN3A/SEMA6B/PTPRS/MAP2/DSCAM/SEMA5A/EFNA5/EPHA7/OLFM1/VAV2	17
GO:0043087	regulation of GTPase activity	24/769	307/18870	0.00182284	0.0319165	0.0276913	STMN1/DOCK7/PRKG1/WNK1/LRCH1/DOCK9/RGS6/ARHGAP11A/RASGRP1/NF1/RAPGEFL1/ABR/CCL3/AGAP1/DOCK10/RALGAPA2/TIAM1/TBC1D22A/PLXNA1/TBC1D5/EFNA5/EZH2/DOCK8/VAV2	24
GO:0014855	striated muscle cell proliferation	10/769	83/18870	0.00197272	0.0344139	0.029858	KCNK2/CDK1/BMPR1A/NDC80/ERBB4/FOXC1/JARID2/HEY2/MYB/JAK2	10
GO:0051099	positive regulation of binding	13/769	127/18870	0.00204651	0.0355702	0.0308613	STMN1/MARK3/CDT1/AMFR/APP/TIAM1/HMGB2/FOXC1/GMNN/CAV1/HIPK2/NCBP1/CLIC2	13
GO:0071479	cellular response to ionizing radiation	9/769	70/18870	0.00207834	0.0359917	0.031227	RAD51AP1/BRCA2/RAD51/BLM/BRCA1/ITGB6/BARD1/FIGNL1/SPIDR	9
GO:0001657	ureteric bud development	11/769	98/18870	0.00213391	0.0368197	0.0319454	HS2ST1/RET/SMAD6/FMN1/GREB1L/BCL2/DLG1/SLIT2/PKD2/FOXC1/GLI3	11
GO:0021543	pallium development	17/769	191/18870	0.00214604	0.0368948	0.0320106	ASPM/KIF14/PTEN/CDON/SYNE2/NF1/SEMA6B/PTPRS/PLCB1/ROBO1/TACC3/SLIT2/AKIRIN2/EGFR/GLI3/EZH2/TRAPPC9	17
GO:0048545	response to steroid hormone	25/769	330/18870	0.00226872	0.0388632	0.0337183	SMYD3/PGR/CNOT2/AVPR1A/TRIP4/ABHD2/ABCA3/BRCA1/TYMS/BCL2/SMARCA4/KANK2/TP63/SLIT2/HMGB2/SKP2/ESR1/GPER1/CAV1/STC1/NCOA2/UBR5/JAK2/ABCA2/MAOB	25
GO:0072163	mesonephric epithelium development	11/769	99/18870	0.00231444	0.0392508	0.0340547	HS2ST1/RET/SMAD6/FMN1/GREB1L/BCL2/DLG1/SLIT2/PKD2/FOXC1/GLI3	11
GO:0072164	mesonephric tubule development	11/769	99/18870	0.00231444	0.0392508	0.0340547	HS2ST1/RET/SMAD6/FMN1/GREB1L/BCL2/DLG1/SLIT2/PKD2/FOXC1/GLI3	11
GO:0042306	regulation of protein import into nucleus	8/769	58/18870	0.00231617	0.0392508	0.0340547	CDK1/SUFU/PRKD1/NF1/PIK3R1/GLI3/UBR5/JAK2	8
GO:0000209	protein polyubiquitination	19/769	226/18870	0.00234348	0.0395723	0.0343336	UBE4B/DTL/UBE2T/AMFR/BRCA1/NEDD4L/BCL2/ZNF738/UBE2E3/ANAPC1/BARD1/UBE2C/UBE2E2/CEP63/SKP2/FBXL17/ANKIB1/UBR5/TNKS	19
GO:0015833	peptide transport	21/769	262/18870	0.00254044	0.0425951	0.0369562	ADORA1/SYT7/CPT1A/PTPN11/PRKD1/ABAT/PRKACA/PRKCE/ABCA12/PLCB1/TIAM1/ITPR1/CPE/EFNA5/SLC16A10/GPER1/CA2/JAK2/RFX3/SLC16A2/ACSL4	21
GO:0051098	regulation of binding	21/769	262/18870	0.00254044	0.0425951	0.0369562	STMN1/MARK3/CDT1/AMFR/AURKB/PRKACA/MAP2/HJURP/E2F1/APP/TIAM1/HMGB2/FOXC1/GMNN/HEY2/CAV1/HIPK2/JAK2/NCBP1/CLIC2/TNKS	21
GO:0007062	sister chromatid cohesion	8/769	59/18870	0.00258578	0.0430941	0.0373892	POGZ/ESPL1/BUB1/ESCO2/DSCC1/SMC1A/ATRX/TNKS	8
GO:0033147	negative regulation of intracellular estrogen receptor signaling pathway	4/769	15/18870	0.00260653	0.0430941	0.0373892	CNOT2/BRCA1/KANK2/TP63	4
GO:0033599	regulation of mammary gland epithelial cell proliferation	4/769	15/18870	0.00260653	0.0430941	0.0373892	IQGAP3/BRCA2/ROBO1/ZNF703	4
GO:1902306	negative regulation of sodium ion transmembrane transport	4/769	15/18870	0.00260653	0.0430941	0.0373892	NEDD4L/PRKCE/COMMD1/HECW2	4
GO:0002790	peptide secretion	20/769	246/18870	0.00269851	0.0444598	0.0385741	ADORA1/SYT7/CPT1A/PTPN11/PRKD1/ABAT/PRKACA/PRKCE/ABCA12/PLCB1/TIAM1/ITPR1/CPE/EFNA5/SLC16A10/GPER1/JAK2/RFX3/SLC16A2/ACSL4	20
GO:0008585	female gonad development	11/769	101/18870	0.00271261	0.0445375	0.0386415	PGR/BRCA2/NR2F2/FANCA/BCL2/TAF4/DMC1/SLIT2/FOXC1/ESR1/IMMP2L	11
GO:0009101	glycoprotein biosynthetic process	23/769	299/18870	0.00275345	0.0450522	0.0390881	HS2ST1/SOAT1/ST8SIA6/TMTC2/CHST11/B3GLCT/HS6ST3/GALNT16/GLCE/ST8SIA2/CHSY1/XYLT1/BCL2/MGAT5/PLCB1/GXYLT2/TET2/SLC39A8/UST/NECAB1/EXT1/AGO2/ABCA2	23
GO:0099173	postsynapse organization	17/769	196/18870	0.00281407	0.0458858	0.0398113	PTEN/SPTBN2/SHANK2/FARP1/NF1/TANC2/PTPRS/ZNF804A/DOCK10/TIAM1/DLG1/CTNND2/EPHA7/STAU2/ARHGEF9/OPHN1/ZDHHC15	17
GO:1902305	regulation of sodium ion transmembrane transport	8/769	60/18870	0.0028793	0.0467887	0.0405946	WNK1/NEDD4L/ACTN4/PRKCE/COMMD1/HECW2/DLG1/UTRN	8
GO:0031346	positive regulation of cell projection organization	26/769	355/18870	0.0029734	0.0481528	0.0417782	CAMK1D/RET/CXCL12/FBXW8/GRIP1/PRKD1/NIN/MNS1/ZNF804A/CBFA2T2/TIAM1/DSCAM/PLXNA1/ROBO1/SLIT2/TENM3/PIK3R1/SEMA5A/EFNA5/BMP5/ANLN/CUX1/COBL/EZH2/STAU2/ZDHHC15	26
GO:0008156	negative regulation of DNA replication	5/769	25/18870	0.00298785	0.0482222	0.0418384	TIMELESS/CDT1/CDC6/GMNN/FBXO5	5
GO:0097193	intrinsic apoptotic signaling pathway	24/769	319/18870	0.00300297	0.048302	0.0419076	E2F2/HELLS/CXCL12/RTKN2/CUL5/TMEM117/BRCA2/WWOX/ATAD5/BRCA1/BCL2/NCK2/DNAJC10/E2F1/ITPR1/TP63/PIK3R1/CAV1/FIGNL1/HIPK2/PRKDC/RRM2B/JAK2/MELK	24
GO:0043434	response to peptide hormone	30/769	430/18870	0.00307629	0.0493142	0.0427858	EIF4EBP2/PIP4K2A/CXCL12/PDE3B/PTPN11/KCNJ8/APPL2/PRKD1/TCF12/MYO5A/CDC6/PRKCA/MYO1C/BRIP1/RAB31/PRKACA/MBD5/ROCK2/IGFBP5/PLCB1/MIR15B/SMARCC1/GAB1/PIK3R1/GPER1/CAV1/CA2/PRKDC/NCOA2/JAK2	30
GO:0050796	regulation of insulin secretion	15/769	165/18870	0.00311739	0.0497711	0.0431822	SYT7/CPT1A/PTPN11/ABAT/PRKACA/PRKCE/ABCA12/PLCB1/TIAM1/ITPR1/EFNA5/GPER1/JAK2/RFX3/ACSL4	15
GO:0002791	regulation of peptide secretion	17/769	198/18870	0.00312577	0.0497711	0.0431822	ADORA1/SYT7/CPT1A/PTPN11/PRKD1/ABAT/PRKACA/PRKCE/ABCA12/PLCB1/TIAM1/ITPR1/EFNA5/GPER1/JAK2/RFX3/ACSL4	17
GO:0001823	mesonephros development	11/769	103/18870	0.00316427	0.0502156	0.0435679	HS2ST1/RET/SMAD6/FMN1/GREB1L/BCL2/DLG1/SLIT2/PKD2/FOXC1/GLI3	11
GO:0031109	microtubule polymerization or depolymerization	13/769	134/18870	0.00328457	0.0519493	0.0450721	STMN1/PSRC1/NAV3/SKA3/NIN/KIF18B/SKA1/MAP2/NCKAP5/FBXO5/HAUS6/KIF24/CDK5RAP2	13
GO:0014910	regulation of smooth muscle cell migration	10/769	89/18870	0.00331731	0.0519493	0.0450721	DOCK7/PRKG1/BMPR1A/SEMA6D/ABHD2/NF1/BCL2/IGFBP5/PLXNA1/SLIT2	10
GO:0021954	central nervous system neuron development	10/769	89/18870	0.00331731	0.0519493	0.0450721	PTEN/NIN/B4GALT6/SLC4A10/MAP2/ADARB1/PLXNA1/SLIT2/NFIB/HPRT1	10
GO:0055017	cardiac muscle tissue growth	10/769	89/18870	0.00331731	0.0519493	0.0450721	KCNK2/PRKG1/CDK1/BMPR1A/MEIS1/ERBB4/HEG1/FOXC1/JARID2/HEY2	10
GO:1900006	positive regulation of dendrite development	4/769	16/18870	0.00336438	0.0525131	0.0455613	BMP5/COBL/EZH2/ZDHHC15	4
GO:0033138	positive regulation of peptidyl-serine phosphorylation	11/769	104/18870	0.00341171	0.0530773	0.0460508	DOCK7/SMYD3/RET/STOX1/TBK1/PRKD1/BCL2/APP/EGFR/CAV1/IFNA13	11
GO:0046824	positive regulation of nucleocytoplasmic transport	8/769	62/18870	0.00354376	0.0547504	0.0475024	CDK1/PPM1A/PRKD1/PRKACA/PIK3R1/GLI3/UBR5/JAK2	8
GO:0048854	brain morphogenesis	6/769	37/18870	0.00354479	0.0547504	0.0475024	UCHL5/PTEN/NF1/SLC4A10/FANCD2/FANCC	6
GO:0002433	immune response-regulating cell surface receptor signaling pathway involved in phagocytosis	5/769	26/18870	0.00357695	0.0547504	0.0475024	PTPRJ/APPL2/YES1/PRKCE/VAV2	5
GO:0033598	mammary gland epithelial cell proliferation	5/769	26/18870	0.00357695	0.0547504	0.0475024	IQGAP3/BRCA2/ROBO1/ESR1/ZNF703	5
GO:0038096	Fc-gamma receptor signaling pathway involved in phagocytosis	5/769	26/18870	0.00357695	0.0547504	0.0475024	PTPRJ/APPL2/YES1/PRKCE/VAV2	5
GO:0051495	positive regulation of cytoskeleton organization	16/769	184/18870	0.00359862	0.054905	0.0476365	GPSM2/PSRC1/FCHSD2/NAV3/EVL/PRKD1/FMN1/PPM1E/PRKCE/NCK2/ROCK2/DLG1/SYNPO2/PLK4/SEMA5A/CDK5RAP2	16
GO:0046660	female sex differentiation	12/769	120/18870	0.00362914	0.0551931	0.0478865	PGR/BRCA2/NR2F2/FANCA/BCL2/TAF4/DMC1/TP63/SLIT2/FOXC1/ESR1/IMMP2L	12
GO:0010586	miRNA metabolic process	11/769	105/18870	0.00367442	0.0555259	0.0481752	BMPR1A/OIP5-AS1/SMAD6/PARN/SMARCA4/MYB/ESR1/EGFR/SND1/AGO2/NFIB	11
GO:0046545	development of primary female sexual characteristics	11/769	105/18870	0.00367442	0.0555259	0.0481752	PGR/BRCA2/NR2F2/FANCA/BCL2/TAF4/DMC1/SLIT2/FOXC1/ESR1/IMMP2L	11
GO:0030865	cortical cytoskeleton organization	7/769	50/18870	0.00394096	0.0593646	0.0515057	IQGAP3/RACGAP1/EHD2/ROCK2/EPB41L1/DLG1/ANLN	7
GO:0072659	protein localization to plasma membrane	22/769	290/18870	0.0039708	0.0596248	0.0517315	PDZK1/PDZK1P1/WNK1/GRIP1/TTC7B/MYO5A/EMP2/STX8/RAB31/EHD2/PRKCE/ROCK2/LYPD1/ABCA12/STAC/DLG1/PIK3R1/FCHO2/GPER1/EGFR/TSPAN33/STXBP1	22
GO:0048846	axon extension involved in axon guidance	6/769	38/18870	0.00406704	0.0604957	0.0524871	CXCL12/SEMA6D/SEMA6B/DSCAM/SLIT2/SEMA5A	6
GO:0070316	regulation of G0 to G1 transition	6/769	38/18870	0.00406704	0.0604957	0.0524871	CHEK1/SMARCC2/SMARCA4/SMARCC1/RRM2B/SMARCA2	6
GO:1902284	neuron projection extension involved in neuron projection guidance	6/769	38/18870	0.00406704	0.0604957	0.0524871	CXCL12/SEMA6D/SEMA6B/DSCAM/SLIT2/SEMA5A	6
GO:0030518	intracellular steroid hormone receptor signaling pathway	12/769	122/18870	0.00415205	0.0614293	0.0532971	PGR/CNOT2/TRIP4/BRCA1/SMARCA4/KANK2/TP63/SKP2/ESR1/GPER1/UBR5/JAK2	12
GO:0033135	regulation of peptidyl-serine phosphorylation	13/769	138/18870	0.00422934	0.0614293	0.0532971	DOCK7/SMYD3/RET/STOX1/PTEN/TBK1/PRKD1/BCL2/NCK2/APP/EGFR/CAV1/IFNA13	13
GO:0043401	steroid hormone mediated signaling pathway	13/769	138/18870	0.00422934	0.0614293	0.0532971	PGR/CNOT2/TRIP4/ABHD2/BRCA1/SMARCA4/KANK2/TP63/SKP2/ESR1/GPER1/UBR5/JAK2	13
GO:0032271	regulation of protein polymerization	17/769	204/18870	0.00423702	0.0614293	0.0532971	STMN1/PSRC1/SVIL/SPTBN2/FCHSD2/NAV3/EVL/FMN1/KANK2/PRKCE/NCK2/MAP2/DLG1/SLIT2/TMOD1/HAUS6/CDK5RAP2	17
GO:0007141	male meiosis I	5/769	27/18870	0.00424494	0.0614293	0.0532971	BRCA2/HSF2BP/DMC1/TRIP13/MYBL1	5
GO:0007173	epidermal growth factor receptor signaling pathway	11/769	107/18870	0.00424829	0.0614293	0.0532971	PTPRJ/PTPN11/CHMP6/NCK2/ERBB4/GAB1/ZFYVE28/GPER1/EGFR/HIP1/MVB12B	11
GO:0048144	fibroblast proliferation	11/769	107/18870	0.00424829	0.0614293	0.0532971	CDK1/E2F8/KCNJ8/NF1/CDC6/E2F1/PDGFC/MYB/ESR1/EGFR/CAV1	11
GO:0007063	regulation of sister chromatid cohesion	4/769	17/18870	0.00425927	0.0614293	0.0532971	ESPL1/BUB1/ATRX/TNKS	4
GO:0009163	nucleoside biosynthetic process	4/769	17/18870	0.00425927	0.0614293	0.0532971	PRTFDC1/TK1/DTYMK/HPRT1	4
GO:0034404	nucleobase-containing small molecule biosynthetic process	4/769	17/18870	0.00425927	0.0614293	0.0532971	PRTFDC1/TK1/DTYMK/HPRT1	4
GO:0022898	regulation of transmembrane transporter activity	19/769	239/18870	0.00434102	0.0624186	0.0541554	PDZK1/SHISA9/CACNG4/NEDD4L/BCL2/ACTN4/PRKACA/PRKCE/HECW2/APP/STAC/CACNA1D/DLG1/STIM2/PKD2/UTRN/CAV1/JPH1/CLIC2	19
GO:0050772	positive regulation of axonogenesis	9/769	78/18870	0.00437179	0.0626711	0.0543745	CXCL12/NIN/TIAM1/DSCAM/PLXNA1/ROBO1/SLIT2/SEMA5A/EFNA5	9
GO:1902074	response to salt	26/769	366/18870	0.0044498	0.0635973	0.0551781	KCNH1/P2RY2/SYT7/KCNJ8/AVPR1A/MNAT1/ST8SIA2/ABAT/CPNE2/CACNG4/IMPA2/PRKCE/CARF/ROCK2/LYPD1/PLCB1/NFATC2/COL18A1/TIAM1/ITPR1/PKD2/ANKH/SDK1/ADCY1/CAV1/GNAQ	26
GO:0021955	central nervous system neuron axonogenesis	6/769	39/18870	0.00464406	0.0661744	0.057414	PTEN/NIN/B4GALT6/ADARB1/SLIT2/NFIB	6
GO:0030308	negative regulation of cell growth	16/769	189/18870	0.00467034	0.0663497	0.0575661	CDKN2C/PSRC1/PTPRJ/RERG/SEMA6D/BRCA1/BCL2/SMARCA4/SEMA6B/PTPRS/MAP2/SLIT2/JADE1/SEMA5A/EPHA7/SMARCA2	16
GO:0000723	telomere maintenance	14/769	156/18870	0.00472632	0.0667655	0.0579269	EXO1/UCHL5/DNA2/BRCA2/RAD51/BLM/PARN/RPA1/AURKB/RPA3/PRKDC/CCNE2/ATRX/TNKS	14
GO:0030072	peptide hormone secretion	19/769	241/18870	0.00474686	0.0667655	0.0579269	SYT7/CPT1A/PTPN11/PRKD1/ABAT/PRKACA/PRKCE/ABCA12/PLCB1/TIAM1/ITPR1/CPE/EFNA5/SLC16A10/GPER1/JAK2/RFX3/SLC16A2/ACSL4	19
GO:0030166	proteoglycan biosynthetic process	8/769	65/18870	0.0047559	0.0667655	0.0579269	HS2ST1/CHST11/HS6ST3/GLCE/CHSY1/XYLT1/UST/EXT1	8
GO:0070936	protein K48-linked ubiquitination	8/769	65/18870	0.0047559	0.0667655	0.0579269	UBE2T/AMFR/NEDD4L/UBE2E3/UBE2C/UBE2E2/SKP2/UBR5	8
GO:0010720	positive regulation of cell development	30/769	444/18870	0.00486781	0.0681349	0.059115	SPEN/ASPM/RET/CXCL12/CDON/FBXW8/SMARCC2/NIN/RASGRP1/PRKCA/BCL2/SMARCA4/TIAM1/DSCAM/PLXNA1/SMARCC1/ROBO1/SLIT2/SEMA5A/EFNA5/MYB/GPER1/CUX1/GLI3/XRCC2/PRKDC/STAU2/TMEM64/SMARCA2/RFX3	30
GO:0061387	regulation of extent of cell growth	11/769	109/18870	0.00489128	0.0682622	0.0592254	CXCL12/SEMA6D/SIN3A/SEMA6B/PTPRS/MAP2/DSCAM/SEMA5A/EFNA5/EPHA7/OLFM1	11
GO:0009791	post-embryonic development	10/769	94/18870	0.00492188	0.0684877	0.0594211	CHST11/BCL2/SLC4A10/DSCAM/ITPR1/HEG1/AGO2/JAK2/ACO1/ATRX	10
GO:0050769	positive regulation of neurogenesis	19/769	242/18870	0.00496121	0.0688332	0.0597208	SPEN/ASPM/CXCL12/CDON/FBXW8/NIN/TIAM1/DSCAM/PLXNA1/ROBO1/SLIT2/SEMA5A/EFNA5/MYB/GPER1/CUX1/GLI3/XRCC2/STAU2	19
GO:2000647	negative regulation of stem cell proliferation	5/769	28/18870	0.0049973	0.0691317	0.0599799	CDKN2C/NF1/CD109/GLI3/NFIB	5
GO:0009100	glycoprotein metabolic process	26/769	370/18870	0.00512056	0.070631	0.0612806	HS2ST1/MAN1A2/SOAT1/ST8SIA6/TMTC2/CHST11/B3GLCT/HS6ST3/GALNT16/GLCE/ST8SIA2/CHSY1/XYLT1/BCL2/FBXO27/MGAT5/PLCB1/GXYLT2/TET2/SLC39A8/UST/SULF1/NECAB1/EXT1/AGO2/ABCA2	26
GO:0015800	acidic amino acid transport	8/769	66/18870	0.00522342	0.0714693	0.062008	ADORA1/PRKG1/KCNJ8/AVPR1A/ABAT/NF1/SLC7A14/STXBP1	8
GO:0061180	mammary gland epithelium development	8/769	66/18870	0.00522342	0.0714693	0.062008	IQGAP3/PGR/BRCA2/ERBB4/ROBO1/ESR1/ZNF703/JAK2	8
GO:0040001	establishment of mitotic spindle localization	6/769	40/18870	0.00527912	0.0714693	0.062008	GPSM2/ESPL1/NUSAP1/NDC80/CENPA/CDK5RAP2	6
GO:0042307	positive regulation of protein import into nucleus	6/769	40/18870	0.00527912	0.0714693	0.062008	CDK1/PRKD1/PIK3R1/GLI3/UBR5/JAK2	6
GO:0045023	G0 to G1 transition	6/769	40/18870	0.00527912	0.0714693	0.062008	CHEK1/SMARCC2/SMARCA4/SMARCC1/RRM2B/SMARCA2	6
GO:0045616	regulation of keratinocyte differentiation	6/769	40/18870	0.00527912	0.0714693	0.062008	ROCK2/ABCA12/TP63/FOXC1/CD109/EZH2	6
GO:0010766	negative regulation of sodium ion transport	4/769	18/18870	0.00530183	0.0714693	0.062008	NEDD4L/PRKCE/COMMD1/HECW2	4
GO:1904031	positive regulation of cyclin-dependent protein kinase activity	4/769	18/18870	0.00530183	0.0714693	0.062008	PSRC1/STOX1/PKD2/EGFR	4
GO:0060562	epithelial tube morphogenesis	24/769	334/18870	0.00533048	0.0716519	0.0621664	HS2ST1/RET/STOX1/SUFU/MICAL2/PGR/TIMELESS/FMN1/GREB1L/BCL2/PRKACA/MIR15B/DLG1/SLIT2/PKD2/ESR1/BMP5/EPHA7/CCM2/GLI3/COBL/PODXL/EXT1/TNC	24
GO:0072331	signal transduction by p53 class mediator	15/769	175/18870	0.00539975	0.0721741	0.0626195	E2F2/CHEK1/FOXM1/E2F7/BRCA2/WWOX/ATAD5/AURKB/BCL2/E2F1/GTSE1/TP63/HIPK2/RRM2B/ATRX	15
GO:1902905	positive regulation of supramolecular fiber organization	15/769	175/18870	0.00539975	0.0721741	0.0626195	PSRC1/FCHSD2/NAV3/EVL/PRKD1/FMN1/PPM1E/PRKCE/NCK2/ROCK2/APP/DLG1/SYNPO2/SEMA5A/CDK5RAP2	15
GO:0009755	hormone-mediated signaling pathway	16/769	193/18870	0.00570393	0.0758997	0.0658519	PRCP/PGR/CNOT2/PTPN11/APPL2/TRIP4/ABHD2/BRCA1/SMARCA4/KANK2/TP63/SKP2/ESR1/GPER1/UBR5/JAK2	16
GO:0014909	smooth muscle cell migration	10/769	96/18870	0.00571247	0.0758997	0.0658519	DOCK7/PRKG1/BMPR1A/SEMA6D/ABHD2/NF1/BCL2/IGFBP5/PLXNA1/SLIT2	10
GO:0003231	cardiac ventricle development	12/769	127/18870	0.00572647	0.0758997	0.0658519	KCNK2/BMPR1A/SUFU/SMAD6/GREB1L/ROBO1/HEG1/SLIT2/CPE/FOXC1/HEY2/CNTRL	12
GO:0006997	nucleus organization	13/769	144/18870	0.00604604	0.0799122	0.0693331	NDC1/CDK1/CHEK1/PRKCA/CHMP6/LMNB2/HMGB2/LMNB1/BEND3/GPER1/HIPK2/SUV39H1/PHF8	13
GO:0030520	intracellular estrogen receptor signaling pathway	7/769	54/18870	0.00607545	0.0800778	0.0694768	CNOT2/TRIP4/BRCA1/KANK2/TP63/SKP2/ESR1	7
GO:0060419	heart growth	10/769	97/18870	0.00614322	0.0807468	0.0700573	KCNK2/PRKG1/CDK1/BMPR1A/MEIS1/ERBB4/HEG1/FOXC1/JARID2/HEY2	10
GO:0022412	cellular process involved in reproduction in multicellular organism	31/769	471/18870	0.00618174	0.0810286	0.0703018	ASPM/PRKG1/PTEN/SUFU/BRCA2/CCNB2/ABHD2/MNS1/FANCA/YBX2/TOP2A/BRIP1/NDC80/BCL2/PRKACA/NCAPH/HSF2BP/DMC1/CFAP44/SLIT2/HMGB2/TRIP13/FOXC1/FBXO5/FIGNL1/VPS13B/MYBL1/STAU2/SMARCA2/FANCC/DIAPH2	31
GO:0090276	regulation of peptide hormone secretion	16/769	195/18870	0.00628621	0.0821709	0.0712929	SYT7/CPT1A/PTPN11/PRKD1/ABAT/PRKACA/PRKCE/ABCA12/PLCB1/TIAM1/ITPR1/EFNA5/GPER1/JAK2/RFX3/ACSL4	16
GO:0003184	pulmonary valve morphogenesis	4/769	19/18870	0.00650214	0.0827882	0.0718284	SMAD6/ROBO1/SLIT2/HEY2	4
GO:0030050	vesicle transport along actin filament	4/769	19/18870	0.00650214	0.0827882	0.0718284	MYO5A/MYO1C/MYO1D/ACTN4	4
GO:0038166	angiotensin-activated signaling pathway	4/769	19/18870	0.00650214	0.0827882	0.0718284	PRKCA/ROCK2/CAV1/CA2	4
GO:0001886	endothelial cell morphogenesis	3/769	10/18870	0.00652535	0.0827882	0.0718284	COL18A1/HEG1/STC1	3
GO:0033314	mitotic DNA replication checkpoint signaling	3/769	10/18870	0.00652535	0.0827882	0.0718284	CLSPN/TICRR/CDC6	3
GO:0038130	ERBB4 signaling pathway	3/769	10/18870	0.00652535	0.0827882	0.0718284	NRG3/CADM1/ERBB4	3
GO:0044837	actomyosin contractile ring organization	3/769	10/18870	0.00652535	0.0827882	0.0718284	IQGAP3/RACGAP1/ANLN	3
GO:0048340	paraxial mesoderm morphogenesis	3/769	10/18870	0.00652535	0.0827882	0.0718284	BMPR1A/FOXC1/EXOC4	3
GO:0051660	establishment of centrosome localization	3/769	10/18870	0.00652535	0.0827882	0.0718284	PARD3/PARD3B/DLG1	3
GO:0070344	regulation of fat cell proliferation	3/769	10/18870	0.00652535	0.0827882	0.0718284	TFDP1/FTO/E2F1	3
GO:1990700	nucleolar chromatin organization	3/769	10/18870	0.00652535	0.0827882	0.0718284	BEND3/SUV39H1/PHF8	3
GO:0032412	regulation of monoatomic ion transmembrane transporter activity	18/769	231/18870	0.00662768	0.0838622	0.0727603	PDZK1/SHISA9/CACNG4/NEDD4L/ACTN4/PRKACA/PRKCE/HECW2/APP/STAC/CACNA1D/DLG1/STIM2/PKD2/UTRN/CAV1/JPH1/CLIC2	18
GO:0007140	male meiotic nuclear division	7/769	55/18870	0.00672268	0.0847863	0.073562	BRCA2/FANCA/HSF2BP/DMC1/TRIP13/FIGNL1/MYBL1	7
GO:2000403	positive regulation of lymphocyte migration	6/769	42/18870	0.00673644	0.0847863	0.073562	CXCL12/WNK1/CCL3/APP/DOCK8/CD99L2	6
GO:0070979	protein K11-linked ubiquitination	5/769	30/18870	0.00677676	0.0850681	0.0738065	UBE2T/UBE2E3/ANAPC1/UBE2C/UBE2E2	5
GO:0002064	epithelial cell development	17/769	214/18870	0.00679716	0.085099	0.0738333	PGR/TYMS/PTPRS/ROCK2/ABCA12/PLCB1/COL18A1/TP63/HEG1/ESR1/BMP5/CCM2/PODXL/STC1/TMOD1/RFX3/ATRX	17
GO:0072332	intrinsic apoptotic signaling pathway by p53 class mediator	9/769	84/18870	0.00711929	0.0888975	0.077129	E2F2/BRCA2/WWOX/ATAD5/BCL2/E2F1/TP63/HIPK2/RRM2B	9
GO:0007411	axon guidance	18/769	233/18870	0.00722494	0.08951	0.0776604	EFNA4/RET/CXCL12/SEMA6D/SEMA6B/APP/DSCAM/PLXNA1/ROBO1/SLIT2/TRIO/SEMA5A/EFNA5/EPHA7/GLI3/EXT1/NFIB/OPHN1	18
GO:0008406	gonad development	18/769	233/18870	0.00722494	0.08951	0.0776604	ASPM/GFRA1/PGR/BRCA2/NR2F2/FANCA/BRIP1/BCL2/TAF4/DMC1/WDR48/SLIT2/HMGB2/FOXC1/ESR1/NUDT1/IMMP2L/ATRX	18
GO:0097485	neuron projection guidance	18/769	233/18870	0.00722494	0.08951	0.0776604	EFNA4/RET/CXCL12/SEMA6D/SEMA6B/APP/DSCAM/PLXNA1/ROBO1/SLIT2/TRIO/SEMA5A/EFNA5/EPHA7/GLI3/EXT1/NFIB/OPHN1	18
GO:0045664	regulation of neuron differentiation	16/769	198/18870	0.00724875	0.0895711	0.0777134	ASPM/RET/CXCL12/CDON/TCF12/SIN3A/ZFHX3/BCL2/MEIS1/PCP4/APP/TIAM1/HEY2/GLI3/CDK5RAP2/SOX3	16
GO:0021953	central nervous system neuron differentiation	15/769	181/18870	0.00731891	0.0902032	0.0782618	BMPR1A/PTEN/SUFU/NIN/SIN3A/B4GALT6/SLC4A10/MAP2/ADARB1/PLXNA1/SLIT2/GLI3/NFIB/HPRT1/OPHN1	15
GO:0060997	dendritic spine morphogenesis	7/769	56/18870	0.00741974	0.091209	0.0791345	PTEN/TANC2/DOCK10/TIAM1/CTNND2/STAU2/ZDHHC15	7
GO:1901184	regulation of ERBB signaling pathway	8/769	70/18870	0.00745222	0.0913057	0.0792183	PTPRJ/CADM1/CHMP6/ZFYVE28/GPER1/EGFR/HIP1/MVB12B	8
GO:0043161	proteasome-mediated ubiquitin-dependent protein catabolic process	30/769	458/18870	0.00746609	0.0913057	0.0792183	UBE4B/MAN1A2/DTL/UCHL5/KIF14/PSMD13/CUL5/ANAPC15/CDK2/FBXW8/TRIP4/CCNF/AMFR/NEDD4L/FBXO27/COMMD1/DNAJC10/ANAPC1/UBE2C/FOXRED2/PCNP/SMARCC1/TBL1XR1/SKP2/FBXL17/AKIRIN2/ASCC3/ANKIB1/CAV1/PBK	30
GO:0007099	centriole replication	6/769	43/18870	0.00756522	0.0918081	0.0796543	CDK2/BRCA1/CEP63/SPICE1/PLK4/CDK5RAP2	6
GO:0032506	cytokinetic process	6/769	43/18870	0.00756522	0.0918081	0.0796543	IQGAP3/RACGAP1/CHMP6/AURKB/KIF20A/ANLN	6
GO:0060443	mammary gland morphogenesis	6/769	43/18870	0.00756522	0.0918081	0.0796543	NRG3/PGR/IGFBP5/ESR1/CAV1/GLI3	6
GO:0002028	regulation of sodium ion transport	9/769	85/18870	0.00768288	0.0929982	0.0806868	NKAIN1/WNK1/NEDD4L/ACTN4/PRKCE/COMMD1/HECW2/DLG1/UTRN	9
GO:0014048	regulation of glutamate secretion	4/769	20/18870	0.00786965	0.0950166	0.082438	ADORA1/PRKG1/AVPR1A/STXBP1	4
GO:0051962	positive regulation of nervous system development	21/769	290/18870	0.00807313	0.0971904	0.084324	SPEN/ASPM/CXCL12/CDON/FBXW8/NIN/ST8SIA2/TIAM1/DSCAM/PLXNA1/CLSTN2/ROBO1/SLIT2/SEMA5A/EFNA5/MYB/GPER1/CUX1/GLI3/XRCC2/STAU2	21
GO:0061351	neural precursor cell proliferation	14/769	166/18870	0.00809067	0.0971904	0.084324	NFIA/PTBP2/DOCK7/ASPM/KIF14/CDON/RACGAP1/APPL2/SHCBP1/NF1/GLI3/MELK/NFIB/SLC16A2	14
GO:0060998	regulation of dendritic spine development	7/769	57/18870	0.00816883	0.0978816	0.0849237	FOXO6/PTEN/TANC2/PTPRS/TIAM1/SDK1/STAU2	7
GO:0030879	mammary gland development	12/769	133/18870	0.00820374	0.0980522	0.0850718	IQGAP3/NRG3/PGR/BRCA2/ERBB4/IGFBP5/ROBO1/ESR1/CAV1/GLI3/ZNF703/JAK2	12
GO:0008630	intrinsic apoptotic signaling pathway in response to DNA damage	10/769	102/18870	0.00868855	0.102473	0.088907	CXCL12/BRCA2/ATAD5/BRCA1/BCL2/E2F1/TP63/PIK3R1/HIPK2/PRKDC	10
GO:0014897	striated muscle hypertrophy	10/769	102/18870	0.00868855	0.102473	0.088907	PRKG1/PRKCA/MEIS1/ROCK2/IGFBP5/TIAM1/MIR15B/JARID2/HEY2/EZH2	10
GO:0021889	olfactory bulb interneuron differentiation	3/769	11/18870	0.00870315	0.102473	0.088907	ERBB4/ROBO1/SLIT2	3
GO:0085020	protein K6-linked ubiquitination	3/769	11/18870	0.00870315	0.102473	0.088907	UBE2T/BRCA1/BARD1	3
GO:1901620	regulation of smoothened signaling pathway involved in dorsal/ventral neural tube patterning	3/769	11/18870	0.00870315	0.102473	0.088907	SUFU/PRKACA/GLI3	3
GO:2001241	positive regulation of extrinsic apoptotic signaling pathway in absence of ligand	3/769	11/18870	0.00870315	0.102473	0.088907	RET/WWOX/NF1	3
GO:0050808	synapse organization	31/769	483/18870	0.00874511	0.102712	0.0891144	NFIA/NRG3/PTEN/SPTBN2/SHANK2/KCNJ8/FARP1/ST8SIA2/NF1/TANC2/PTPRS/ZNF804A/ERBB4/DOCK10/APP/TIAM1/DSCAM/CLSTN2/DLG1/APBB2/PCDHB13/PCDHB14/CTNND2/EFNA5/EPHA7/SDK1/STAU2/TNC/ARHGEF9/OPHN1/ZDHHC15	31
GO:0045137	development of primary sexual characteristics	18/769	238/18870	0.00891016	0.103414	0.0897237	ASPM/GFRA1/PGR/BRCA2/NR2F2/FANCA/BRIP1/BCL2/TAF4/DMC1/WDR48/SLIT2/HMGB2/FOXC1/ESR1/NUDT1/IMMP2L/ATRX	18
GO:0006913	nucleocytoplasmic transport	23/769	330/18870	0.00894125	0.103414	0.0897237	NDC1/PTPN14/CDK1/SUFU/POLA2/WNK1/PTPN11/APPL2/PPM1A/PRKD1/NF1/PRKACA/DNAJC27/BARD1/RSRC1/NUP210/PIK3R1/AKIRIN2/GLI3/UBR5/JAK2/NCBP1/GLE1	23
GO:0051169	nuclear transport	23/769	330/18870	0.00894125	0.103414	0.0897237	NDC1/PTPN14/CDK1/SUFU/POLA2/WNK1/PTPN11/APPL2/PPM1A/PRKD1/NF1/PRKACA/DNAJC27/BARD1/RSRC1/NUP210/PIK3R1/AKIRIN2/GLI3/UBR5/JAK2/NCBP1/GLE1	23
GO:0003205	cardiac chamber development	14/769	168/18870	0.00894877	0.103414	0.0897237	KCNK2/BMPR1A/SUFU/KCNJ8/SMAD6/GREB1L/ROBO1/HEG1/SLIT2/CPE/FOXC1/HEY2/BMP5/CNTRL	14
GO:0002431	Fc receptor mediated stimulatory signaling pathway	5/769	32/18870	0.00895746	0.103414	0.0897237	PTPRJ/APPL2/YES1/PRKCE/VAV2	5
GO:0010458	exit from mitosis	5/769	32/18870	0.00895746	0.103414	0.0897237	NFIA/KNTC1/UBE2C/ANLN/NFIB	5
GO:1901185	negative regulation of ERBB signaling pathway	5/769	32/18870	0.00895746	0.103414	0.0897237	PTPRJ/CADM1/CHMP6/ZFYVE28/EGFR	5
GO:0001763	morphogenesis of a branching structure	16/769	203/18870	0.00911304	0.104701	0.09084	PGR/TIMELESS/GREB1L/BCL2/PLXNA1/MIR15B/TP63/DLG1/SLIT2/PKD2/ESR1/EPHA7/GLI3/SULF1/EXT1/TNC	16
GO:0006470	protein dephosphorylation	16/769	203/18870	0.00911304	0.104701	0.09084	ADORA1/PTPN14/PTEN/PTPRJ/PPP6R3/PTPN11/PPM1A/PPM1E/PTPRS/MGAT5/PPP1R7/ROCK2/TPTE/PTPRG/PPM1L/CDCA2	16
GO:0001649	osteoblast differentiation	19/769	257/18870	0.00924993	0.105879	0.0918626	BMPR1A/SUFU/PRKD1/SMAD6/WWOX/NF1/CCL3/PRKACA/SATB2/IGFBP5/CYP24A1/TP63/FBXO5/SND1/GLI3/FIGNL1/TMEM64/MIR548D1/TNC	19
GO:0006304	DNA modification	10/769	103/18870	0.00928256	0.105879	0.0918626	HELLS/MGMT/FTO/TET2/NEIL3/ASCC3/BEND3/EZH2/EHMT1/ATRX	10
GO:0099175	regulation of postsynapse organization	10/769	103/18870	0.00928256	0.105879	0.0918626	PTEN/SHANK2/NF1/TANC2/PTPRS/ZNF804A/TIAM1/EPHA7/STAU2/ZDHHC15	10
GO:0008038	neuron recognition	6/769	45/18870	0.00943908	0.107149	0.0929646	NCAM2/APP/DSCAM/ROBO1/SEMA5A/EXT1	6
GO:0043647	inositol phosphate metabolic process	6/769	45/18870	0.00943908	0.107149	0.0929646	PRKG1/ITPK1/PLCB1/PPIP5K2/NUDT3/GPER1	6
GO:0010569	regulation of double-strand break repair via homologous recombination	8/769	73/18870	0.00954477	0.107961	0.0936686	CHEK1/RAD51AP1/TIMELESS/RAD51/WDR48/FIGNL1/SPIDR/FANCB	8
GO:0001892	embryonic placenta development	9/769	88/18870	0.00957882	0.107961	0.0936686	E2F8/FBXW8/E2F7/NR2F2/PKD2/PLK4/HEY2/BMP5/EGFR	9
GO:0048864	stem cell development	9/769	88/18870	0.00957882	0.107961	0.0936686	RET/BMPR1A/SEMA6D/MSI2/BCL2/SEMA6B/ERBB4/SEMA5A/FOXC1	9
GO:0032200	telomere organization	15/769	187/18870	0.0097482	0.109092	0.0946504	EXO1/UCHL5/DNA2/BRCA2/RAD51/BLM/PARN/RPA1/AURKB/RPA3/EZH2/PRKDC/CCNE2/ATRX/TNKS	15
GO:0061138	morphogenesis of a branching epithelium	15/769	187/18870	0.0097482	0.109092	0.0946504	PGR/TIMELESS/GREB1L/BCL2/PLXNA1/MIR15B/TP63/DLG1/SLIT2/PKD2/ESR1/GLI3/SULF1/EXT1/TNC	15
GO:0098727	maintenance of cell number	15/769	187/18870	0.0097482	0.109092	0.0946504	RBBP4/ASPM/BMPR1A/CNOT2/SIN3A/SMARCA4/FANCD2/TP63/SMARCC1/EZH2/SMARCA2/NFIB/FANCC/PHF19/SMC1A	15
GO:0060038	cardiac muscle cell proliferation	7/769	59/18870	0.00983184	0.109512	0.0950144	KCNK2/CDK1/BMPR1A/ERBB4/FOXC1/JARID2/HEY2	7
GO:0071168	protein localization to chromatin	7/769	59/18870	0.00983184	0.109512	0.0950144	CENPA/MCM8/JARID2/ESR1/MMS22L/EZH2/ESCO2	7
GO:0014896	muscle hypertrophy	10/769	104/18870	0.00990712	0.110092	0.0955176	PRKG1/PRKCA/MEIS1/ROCK2/IGFBP5/TIAM1/MIR15B/JARID2/HEY2/EZH2	10
GO:0031503	protein-containing complex localization	15/769	188/18870	0.0102087	0.112675	0.0977589	NDC1/ARL3/GRIP1/GPC6/VAC14/CACNG4/BIRC5/LMNB2/ERBB4/DLG1/LMNB1/AKIRIN2/HIP1/STAU2/OPHN1	15
GO:0015012	heparan sulfate proteoglycan biosynthetic process	5/769	33/18870	0.0102108	0.112675	0.0977589	HS2ST1/HS6ST3/GLCE/XYLT1/EXT1	5
GO:0038094	Fc-gamma receptor signaling pathway	5/769	33/18870	0.0102108	0.112675	0.0977589	PTPRJ/APPL2/YES1/PRKCE/VAV2	5
GO:0030522	intracellular receptor signaling pathway	24/769	353/18870	0.0102569	0.112843	0.0979044	PRCP/PGR/TBK1/CNOT2/KCNJ8/PRKD1/TRIP4/NR2F2/BRCA1/SMARCA4/ACTN4/PTPRS/KANK2/CYP24A1/TP63/TIFA/SKP2/ESR1/GPER1/CAV1/EZH2/NCOA2/UBR5/JAK2	24
GO:1904375	regulation of protein localization to cell periphery	12/769	137/18870	0.0102736	0.112843	0.0979044	GPSM2/WNK1/GPC6/STX8/PRKCE/LYPD1/STAC/DLG1/PIK3R1/GPER1/EGFR/ABCA2	12
GO:0003281	ventricular septum development	8/769	74/18870	0.010331	0.113211	0.0982239	BMPR1A/SUFU/SMAD6/ROBO1/HEG1/SLIT2/HEY2/CNTRL	8
GO:0008064	regulation of actin polymerization or depolymerization	13/769	154/18870	0.0104046	0.113756	0.0986965	SVIL/CXCL12/SPTBN2/FCHSD2/EVL/FMN1/KANK2/PRKCE/NCK2/DLG1/SLIT2/SEMA5A/TMOD1	13
GO:2001239	regulation of extrinsic apoptotic signaling pathway in absence of ligand	6/769	46/18870	0.0104905	0.11443	0.0992817	RET/MAP2K5/WWOX/NF1/BCL2/EYA2	6
GO:0045604	regulation of epidermal cell differentiation	7/769	60/18870	0.0107501	0.116994	0.101506	ROCK2/ABCA12/TP63/FOXC1/CD109/HEY2/EZH2	7
GO:0051216	cartilage development	16/769	207/18870	0.0108636	0.117958	0.102343	NFIA/BMP8B/BMPR1A/CHST11/PTPN11/MGP/CHSY1/TYMS/SATB2/NFATC2/BMP5/GLI3/SULF1/STC1/EXT1/NFIB	16
GO:0003012	muscle system process	29/769	452/18870	0.0110179	0.119175	0.103398	ADORA1/PRKG1/KCNJ8/PRKD1/ABAT/PRKCA/DTNA/NEDD4L/PRKACA/MEIS1/KCNJ3/ROCK2/IGFBP5/TIAM1/STAC/CACNA1D/MIR15B/DLG1/APBB2/JARID2/HEY2/UTRN/GPER1/CAV1/EZH2/SULF1/STC1/TMOD1/CLIC2	29
GO:0006029	proteoglycan metabolic process	9/769	90/18870	0.0110259	0.119175	0.103398	HS2ST1/CHST11/HS6ST3/GLCE/CHSY1/XYLT1/UST/SULF1/EXT1	9
GO:0000083	regulation of transcription involved in G1/S transition of mitotic cell cycle	4/769	22/18870	0.0111409	0.119493	0.103674	E2F2/E2F7/TFDP1/E2F1	4
GO:0051151	negative regulation of smooth muscle cell differentiation	4/769	22/18870	0.0111409	0.119493	0.103674	NFATC2/MIR15B/PRDM6/HEY2	4
GO:0051923	sulfation	4/769	22/18870	0.0111409	0.119493	0.103674	CHSY1/UST/TPST1/EXT1	4
GO:0048762	mesenchymal cell differentiation	19/769	262/18870	0.0112096	0.119493	0.103674	RET/BMPR1A/PTEN/SEMA6D/EMP2/BCL2/SEMA6B/ROCK2/ERBB4/TIAM1/SEMA5A/FBXL17/FOXC1/HEY2/BMP5/EZH2/ZNF703/EXT1/OLFM1	19
GO:0010826	negative regulation of centrosome duplication	3/769	12/18870	0.0112568	0.119493	0.103674	CCNF/BRCA1/CDK5RAP2	3
GO:0032957	inositol trisphosphate metabolic process	3/769	12/18870	0.0112568	0.119493	0.103674	ITPK1/PLCB1/GPER1	3
GO:0033629	negative regulation of cell adhesion mediated by integrin	3/769	12/18870	0.0112568	0.119493	0.103674	PDE3B/WNK1/PTPN11	3
GO:0046606	negative regulation of centrosome cycle	3/769	12/18870	0.0112568	0.119493	0.103674	CCNF/BRCA1/CDK5RAP2	3
GO:1901654	response to ketone	16/769	208/18870	0.0113402	0.12011	0.104209	SMYD3/AVPR1A/PRKD1/ABHD2/SIN3A/TYMS/PRKCE/ROCK2/SLIT2/EFNA5/ADCY1/CAV1/NCOA2/JAK2/TNC/MAOB	16
GO:0030010	establishment of cell polarity	13/769	156/18870	0.0115141	0.120938	0.104927	GPSM2/DOCK7/PARD3/KCNJ8/NDC80/CENPA/PARD3B/ROCK2/UST/DOCK8/CDK5RAP2/OPHN1/AMOT	13
GO:0072006	nephron development	13/769	156/18870	0.0115141	0.120938	0.104927	HS2ST1/RET/FMN1/GREB1L/BCL2/ERBB4/DLG1/PKD2/FOXC1/GLI3/PODXL/SULF1/EXT1	13
GO:0048841	regulation of axon extension involved in axon guidance	5/769	34/18870	0.0115792	0.120938	0.104927	CXCL12/SEMA6D/SEMA6B/DSCAM/SEMA5A	5
GO:1905145	cellular response to acetylcholine	5/769	34/18870	0.0115792	0.120938	0.104927	ROCK2/LYPD1/PLCB1/ITPR1/GNAQ	5
GO:0045936	negative regulation of phosphate metabolic process	25/769	376/18870	0.0115935	0.120938	0.104927	CDKN2C/PRKG1/PTEN/PARD3/PTPRJ/CADM1/NR2F2/NF1/PPM1E/CHMP6/NCK2/MGAT5/DNAJC10/ROCK2/ADARB1/CTDSPL/HEG1/SLIT2/ZFYVE28/CD109/CAV1/PBK/PRKDC/GNAQ/ABCA2	25
GO:0010824	regulation of centrosome duplication	6/769	47/18870	0.0116222	0.120938	0.104927	CCNF/BRCA1/ROCK2/SPICE1/PLK4/CDK5RAP2	6
GO:0031146	SCF-dependent proteasomal ubiquitin-dependent protein catabolic process	6/769	47/18870	0.0116222	0.120938	0.104927	KIF14/CUL5/CCNF/FBXO27/SKP2/FBXL17	6
GO:0060043	regulation of cardiac muscle cell proliferation	6/769	47/18870	0.0116222	0.120938	0.104927	KCNK2/CDK1/BMPR1A/ERBB4/JARID2/HEY2	6
GO:0003179	heart valve morphogenesis	7/769	61/18870	0.0117291	0.121251	0.1052	BMPR1A/SMAD6/ROCK2/ROBO1/SLIT2/HEY2/OLFM1	7
GO:0006611	protein export from nucleus	7/769	61/18870	0.0117291	0.121251	0.1052	PTPN14/PTPN11/PPM1A/PRKD1/PRKACA/DNAJC27/BARD1	7
GO:0022029	telencephalon cell migration	7/769	61/18870	0.0117291	0.121251	0.1052	NRG3/CXCL12/SYNE2/ROBO1/SLIT2/EGFR/GLI3	7
GO:0032273	positive regulation of protein polymerization	9/769	91/18870	0.0118081	0.121538	0.105449	PSRC1/FCHSD2/NAV3/EVL/FMN1/PRKCE/NCK2/DLG1/CDK5RAP2	9
GO:0106027	neuron projection organization	9/769	91/18870	0.0118081	0.121538	0.105449	PTEN/TANC2/ZNF804A/DOCK10/APP/TIAM1/CTNND2/STAU2/ZDHHC15	9
GO:0010563	negative regulation of phosphorus metabolic process	25/769	377/18870	0.0119555	0.12279	0.106534	CDKN2C/PRKG1/PTEN/PARD3/PTPRJ/CADM1/NR2F2/NF1/PPM1E/CHMP6/NCK2/MGAT5/DNAJC10/ROCK2/ADARB1/CTDSPL/HEG1/SLIT2/ZFYVE28/CD109/CAV1/PBK/PRKDC/GNAQ/ABCA2	25
GO:0086003	cardiac muscle cell contraction	8/769	76/18870	0.0120459	0.123229	0.106916	ADORA1/KCNJ8/NEDD4L/KCNJ3/CACNA1D/DLG1/CAV1/STC1	8
GO:0007389	pattern specification process	30/769	475/18870	0.0120704	0.123229	0.106916	SSBP3/NRG3/BMPR1A/SUFU/MICAL2/CDON/SMAD6/NR2F2/MNS1/CHSY1/CRAMP1/PRKACA/MEIS1/SATB2/ERBB4/TP63/ROBO1/PKD2/FOXC1/HEY2/BMP5/GLI3/COBL/HIPK2/XRCC2/STC1/PRKDC/EXT1/PBX3/RFX3	30
GO:0007043	cell-cell junction assembly	13/769	157/18870	0.0121022	0.123229	0.106916	PARD3/TLN2/PRKCA/MYO1C/PRKACA/ROCK2/STRN/CDH26/DLG1/CTNND2/CDH18/CAV1/ZNF703	13
GO:0030832	regulation of actin filament length	13/769	157/18870	0.0121022	0.123229	0.106916	SVIL/CXCL12/SPTBN2/FCHSD2/EVL/FMN1/KANK2/PRKCE/NCK2/DLG1/SLIT2/SEMA5A/TMOD1	13
GO:0048863	stem cell differentiation	18/769	246/18870	0.012249	0.124457	0.107981	RBBP4/RET/BMPR1A/SEMA6D/MSI2/BCL2/SEMA6B/ERBB4/TP63/SEMA5A/FBXL17/FOXC1/JARID2/ESR1/EZH2/PRKDC/EXT1/PHF19	18
GO:0030516	regulation of axon extension	9/769	92/18870	0.0126309	0.128063	0.11111	CXCL12/SEMA6D/SIN3A/SEMA6B/PTPRS/MAP2/DSCAM/SEMA5A/OLFM1	9
GO:0032970	regulation of actin filament-based process	25/769	379/18870	0.0127067	0.128521	0.111507	ADORA1/STMN1/SVIL/CXCL12/SPTBN2/FCHSD2/EVL/PRKD1/FMN1/PPM1E/BCAS3/KANK2/PRKCE/NCK2/ROCK2/DLG1/SLIT2/SYNPO2/PIK3R1/SEMA5A/EFNA5/CAV1/STC1/STAU2/TMOD1	25
GO:0003279	cardiac septum development	10/769	108/18870	0.0127302	0.128521	0.111507	BMPR1A/SUFU/KCNJ8/SMAD6/ROBO1/HEG1/SLIT2/HEY2/BMP5/CNTRL	10
GO:0051653	spindle localization	7/769	62/18870	0.0127708	0.128657	0.111625	GPSM2/ASPM/ESPL1/NUSAP1/NDC80/CENPA/CDK5RAP2	7
GO:0098534	centriole assembly	6/769	48/18870	0.0128374	0.128906	0.111841	CDK2/BRCA1/CEP63/SPICE1/PLK4/CDK5RAP2	6
GO:0003177	pulmonary valve development	4/769	23/18870	0.0130603	0.128906	0.111841	SMAD6/ROBO1/SLIT2/HEY2	4
GO:0046599	regulation of centriole replication	4/769	23/18870	0.0130603	0.128906	0.111841	BRCA1/SPICE1/PLK4/CDK5RAP2	4
GO:1901659	glycosyl compound biosynthetic process	4/769	23/18870	0.0130603	0.128906	0.111841	PRTFDC1/TK1/DTYMK/HPRT1	4
GO:0006298	mismatch repair	5/769	35/18870	0.0130672	0.128906	0.111841	EXO1/RPA1/LIG1/MCM8/RPA3	5
GO:0021772	olfactory bulb development	5/769	35/18870	0.0130672	0.128906	0.111841	KIF14/ERBB4/ROBO1/SLIT2/EXT1	5
GO:0032228	regulation of synaptic transmission, GABAergic	5/769	35/18870	0.0130672	0.128906	0.111841	ADORA1/NF1/PRKCE/CA2/STXBP1	5
GO:0033146	regulation of intracellular estrogen receptor signaling pathway	5/769	35/18870	0.0130672	0.128906	0.111841	CNOT2/BRCA1/KANK2/TP63/SKP2	5
GO:0086005	ventricular cardiac muscle cell action potential	5/769	35/18870	0.0130672	0.128906	0.111841	KCNJ8/NEDD4L/KCNJ3/DLG1/CAV1	5
GO:2000406	positive regulation of T cell migration	5/769	35/18870	0.0130672	0.128906	0.111841	CXCL12/WNK1/APP/DOCK8/CD99L2	5
GO:0061448	connective tissue development	20/769	285/18870	0.0131864	0.129544	0.112394	NFIA/BMP8B/BMPR1A/CHST11/PTPN11/MGP/CHSY1/FTO/TYMS/SATB2/NFATC2/TBL1XR1/BMP5/GLI3/SULF1/VPS13B/STC1/NCOA2/EXT1/NFIB	20
GO:0071900	regulation of protein serine/threonine kinase activity	20/769	285/18870	0.0131864	0.129544	0.112394	CDKN2C/PSRC1/PTEN/PTPRJ/MNAT1/CCNB2/MAP2K5/BLM/NR2F2/RASGRP1/CCNF/NF1/CDC6/ROBO1/HEG1/PKD2/PDGFC/EGFR/EZH2/CCNE2	20
GO:0042058	regulation of epidermal growth factor receptor signaling pathway	7/769	63/18870	0.0138775	0.135813	0.117834	PTPRJ/CHMP6/ZFYVE28/GPER1/EGFR/HIP1/MVB12B	7
GO:0048469	cell maturation	15/769	195/18870	0.0139304	0.135813	0.117834	KIF14/RET/PGR/BRCA2/GLDN/ABHD2/TYMS/B4GALT6/BCL2/PRKACA/APP/DMC1/TRIP13/FBXO5/RFX3	15
GO:1902459	positive regulation of stem cell population maintenance	6/769	49/18870	0.0141389	0.135813	0.117834	RBBP4/SIN3A/SMARCA4/TP63/SMARCC1/SMARCA2	6
GO:2000404	regulation of T cell migration	6/769	49/18870	0.0141389	0.135813	0.117834	CXCL12/WNK1/LRCH1/APP/DOCK8/CD99L2	6
GO:0002069	columnar/cuboidal epithelial cell maturation	3/769	13/18870	0.0141967	0.135813	0.117834	PGR/TYMS/RFX3	3
GO:0009415	response to water	3/769	13/18870	0.0141967	0.135813	0.117834	AVPR1A/COL18A1/PKD2	3
GO:0033262	regulation of nuclear cell cycle DNA replication	3/769	13/18870	0.0141967	0.135813	0.117834	CDC7/CDT1/ATRX	3
GO:0035331	negative regulation of hippo signaling	3/769	13/18870	0.0141967	0.135813	0.117834	SHANK2/MARK3/WWC2	3
GO:0048853	forebrain morphogenesis	3/769	13/18870	0.0141967	0.135813	0.117834	UCHL5/PTEN/NF1	3
GO:0060831	smoothened signaling pathway involved in dorsal/ventral neural tube patterning	3/769	13/18870	0.0141967	0.135813	0.117834	SUFU/PRKACA/GLI3	3
GO:0140719	constitutive heterochromatin formation	3/769	13/18870	0.0141967	0.135813	0.117834	HELLS/EZH2/ATRX	3
GO:1903867	extraembryonic membrane development	3/769	13/18870	0.0141967	0.135813	0.117834	E2F8/E2F7/BMP5	3
GO:1905064	negative regulation of vascular associated smooth muscle cell differentiation	3/769	13/18870	0.0141967	0.135813	0.117834	NFATC2/MIR15B/HEY2	3
GO:0014812	muscle cell migration	10/769	110/18870	0.0143501	0.13673	0.118629	DOCK7/PRKG1/BMPR1A/SEMA6D/ABHD2/NF1/BCL2/IGFBP5/PLXNA1/SLIT2	10
GO:0090263	positive regulation of canonical Wnt signaling pathway	10/769	110/18870	0.0143501	0.13673	0.118629	ASPM/WNK1/PPM1A/LYPD6/TBL1XR1/SEMA5A/EGFR/CAV1/UBR5/TNKS	10
GO:0045216	cell-cell junction organization	16/769	214/18870	0.0145554	0.138408	0.120085	PARD3/TLN2/PRKCA/MYO1C/PRKACA/ROCK2/STRN/CDH26/HEG1/DLG1/CTNND2/CDH18/CCM2/CAV1/ZNF703/EXT1	16
GO:0010770	positive regulation of cell morphogenesis	5/769	36/18870	0.014679	0.139303	0.120862	FBXW8/TIAM1/CUX1/PRKDC/STAU2	5
GO:0046883	regulation of hormone secretion	18/769	251/18870	0.0147933	0.140108	0.12156	ADORA1/SYT7/CPT1A/PTPN11/PRKD1/ABAT/PRKACA/PRKCE/ABCA12/PLCB1/TIAM1/ITPR1/EFNA5/MYB/GPER1/JAK2/RFX3/ACSL4	18
GO:1990138	neuron projection extension	14/769	179/18870	0.0150253	0.140737	0.122106	CXCL12/SEMA6D/ST8SIA2/SIN3A/NEDD4L/SEMA6B/PTPRS/MAP2/TIAM1/DSCAM/PLXNA1/SLIT2/SEMA5A/OLFM1	14
GO:0001885	endothelial cell development	7/769	64/18870	0.0150511	0.140737	0.122106	PTPRS/ROCK2/PLCB1/COL18A1/HEG1/CCM2/STC1	7
GO:0021885	forebrain cell migration	7/769	64/18870	0.0150511	0.140737	0.122106	NRG3/CXCL12/SYNE2/ROBO1/SLIT2/EGFR/GLI3	7
GO:0048814	regulation of dendrite morphogenesis	7/769	64/18870	0.0150511	0.140737	0.122106	FBXW8/NEDD4L/HECW2/TIAM1/CUX1/SDC2/STAU2	7
GO:0060485	mesenchyme development	22/769	327/18870	0.0151598	0.140737	0.122106	RET/BMPR1A/PTEN/SEMA6D/EMP2/BCL2/SEMA6B/ROCK2/ERBB4/TIAM1/ROBO1/PKD2/SEMA5A/FBXL17/FOXC1/HEY2/BMP5/EXOC4/EZH2/ZNF703/EXT1/OLFM1	22
GO:0031145	anaphase-promoting complex-dependent catabolic process	4/769	24/18870	0.0151779	0.140737	0.122106	ANAPC15/CDK2/ANAPC1/UBE2C	4
GO:0043576	regulation of respiratory gaseous exchange	4/769	24/18870	0.0151779	0.140737	0.122106	ADORA1/FTO/PBX3/GRPR	4
GO:0060571	morphogenesis of an epithelial fold	4/769	24/18870	0.0151779	0.140737	0.122106	TP63/BMP5/EGFR/SULF1	4
GO:0060706	cell differentiation involved in embryonic placenta development	4/769	24/18870	0.0151779	0.140737	0.122106	E2F8/E2F7/NR2F2/PLK4	4
GO:0046879	hormone secretion	21/769	308/18870	0.0151883	0.140737	0.122106	ADORA1/SYT7/CPT1A/PTPN11/PRKD1/ABAT/PRKACA/PRKCE/ABCA12/PLCB1/TIAM1/ITPR1/CPE/EFNA5/SLC16A10/MYB/GPER1/JAK2/RFX3/SLC16A2/ACSL4	21
GO:0002793	positive regulation of peptide secretion	10/769	111/18870	0.0152156	0.140737	0.122106	ADORA1/PRKD1/ABAT/PRKACA/PRKCE/PLCB1/ITPR1/GPER1/JAK2/ACSL4	10
GO:0060840	artery development	10/769	111/18870	0.0152156	0.140737	0.122106	BMPR1A/SUFU/SMAD6/NF1/ROBO1/PKD2/FOXC1/HEY2/GLI3/CNTRL	10
GO:0014033	neural crest cell differentiation	9/769	95/18870	0.0153555	0.141754	0.122988	RET/BMPR1A/SEMA6D/SEMA6B/ERBB4/SEMA5A/FBXL17/FOXC1/EXT1	9
GO:0006305	DNA alkylation	6/769	50/18870	0.0155295	0.142523	0.123656	HELLS/MGMT/BEND3/EZH2/EHMT1/ATRX	6
GO:0006306	DNA methylation	6/769	50/18870	0.0155295	0.142523	0.123656	HELLS/MGMT/BEND3/EZH2/EHMT1/ATRX	6
GO:0060976	coronary vasculature development	6/769	50/18870	0.0155295	0.142523	0.123656	SUFU/KCNJ8/SMAD6/HEY2/GPER1/CNTRL	6
GO:0032409	regulation of transporter activity	19/769	271/18870	0.0155589	0.142523	0.123656	PDZK1/SHISA9/CACNG4/NEDD4L/BCL2/ACTN4/PRKACA/PRKCE/HECW2/APP/STAC/CACNA1D/DLG1/STIM2/PKD2/UTRN/CAV1/JPH1/CLIC2	19
GO:0097061	dendritic spine organization	8/769	80/18870	0.0160895	0.146994	0.127534	PTEN/TANC2/ZNF804A/DOCK10/TIAM1/CTNND2/STAU2/ZDHHC15	8
GO:0050678	regulation of epithelial cell proliferation	26/769	407/18870	0.0162842	0.146994	0.127534	IQGAP3/BMPR1A/CXCL12/PGR/BRCA2/PRKD1/MAP2K5/NR2F2/NF1/PRKCA/UHRF1/WDR48/MIR15B/TP63/ROBO1/DLG1/HMGB2/SEMA5A/CD109/BMP5/EGFR/CAV1/ZNF703/SULF1/PRKDC/NFIB	26
GO:0035904	aorta development	7/769	65/18870	0.0162936	0.146994	0.127534	BMPR1A/SUFU/SMAD6/ROBO1/PKD2/HEY2/CNTRL	7
GO:1902808	positive regulation of cell cycle G1/S phase transition	7/769	65/18870	0.0162936	0.146994	0.127534	STOX1/TFDP1/CDC6/PLCB1/UBE2E2/EGFR/EZH2	7
GO:0030177	positive regulation of Wnt signaling pathway	12/769	146/18870	0.0163947	0.146994	0.127534	ASPM/WNK1/PPM1A/SMARCA4/LYPD6/TBL1XR1/SEMA5A/EGFR/CAV1/SULF1/UBR5/TNKS	12
GO:0035107	appendage morphogenesis	12/769	146/18870	0.0163947	0.146994	0.127534	NFIA/BMPR1A/CHST11/FREM2/FMN1/AFF3/TP63/IQCE/GLI3/LMBR1/EXT1/ATRX	12
GO:0035108	limb morphogenesis	12/769	146/18870	0.0163947	0.146994	0.127534	NFIA/BMPR1A/CHST11/FREM2/FMN1/AFF3/TP63/IQCE/GLI3/LMBR1/EXT1/ATRX	12
GO:0021988	olfactory lobe development	5/769	37/18870	0.0164187	0.146994	0.127534	KIF14/ERBB4/ROBO1/SLIT2/EXT1	5
GO:0033144	negative regulation of intracellular steroid hormone receptor signaling pathway	5/769	37/18870	0.0164187	0.146994	0.127534	CNOT2/BRCA1/SMARCA4/KANK2/TP63	5
GO:0071312	cellular response to alkaloid	5/769	37/18870	0.0164187	0.146994	0.127534	CASP7/CHEK1/RAD51/BLM/SPIDR	5
GO:0097106	postsynaptic density organization	5/769	37/18870	0.0164187	0.146994	0.127534	PTEN/SHANK2/PTPRS/DLG1/OPHN1	5
GO:1905144	response to acetylcholine	5/769	37/18870	0.0164187	0.146994	0.127534	ROCK2/LYPD1/PLCB1/ITPR1/GNAQ	5
GO:0030073	insulin secretion	15/769	199/18870	0.0164858	0.147235	0.127743	SYT7/CPT1A/PTPN11/ABAT/PRKACA/PRKCE/ABCA12/PLCB1/TIAM1/ITPR1/EFNA5/GPER1/JAK2/RFX3/ACSL4	15
GO:0097305	response to alcohol	18/769	254/18870	0.0165077	0.147235	0.127743	CDK1/CPT1A/AVPR1A/PRKD1/RAD51/BLM/ABAT/CCL3/BRCA1/TYMS/PRKCE/SLIT2/EFNA5/ADCY1/SPIDR/TNC/ABCA2/MAOB	18
GO:0021700	developmental maturation	22/769	330/18870	0.0166673	0.14838	0.128737	NFIA/KIF14/RET/PTEN/PGR/BRCA2/GLDN/ABHD2/XYLT1/NF1/TYMS/B4GALT6/BCL2/PRKACA/APP/DMC1/TRIP13/FBXO5/EXT1/STXBP1/RFX3/ZDHHC15	22
GO:0032365	intracellular lipid transport	6/769	51/18870	0.017012	0.151069	0.13107	ABCD3/PIP4K2A/SYT7/CPT1A/ABCA12/ABCA2	6
GO:1902903	regulation of supramolecular fiber organization	25/769	389/18870	0.0170511	0.151069	0.13107	STMN1/PSRC1/SVIL/CXCL12/SPTBN2/FCHSD2/NAV3/EVL/PRKD1/FMN1/PPM1E/KANK2/PRKCE/NCK2/MAP2/ROCK2/APP/DLG1/SLIT2/SYNPO2/PIK3R1/SEMA5A/TMOD1/HAUS6/CDK5RAP2	25
GO:1902115	regulation of organelle assembly	16/769	218/18870	0.0170649	0.151069	0.13107	GPSM2/PIP4K2A/SPTBN2/CNOT2/PAN2/SYNE2/MNS1/CHMP6/BRCA1/PTPRS/SPICE1/PLK4/ODF2/KIF24/CDK5RAP2/ARHGEF9	16
GO:0055074	calcium ion homeostasis	22/769	331/18870	0.0171952	0.151625	0.131552	ADORA1/CXCL12/TMTC2/PRKD1/CCL3/BCL2/PRKACA/PRKCE/PLCB1/SLC24A3/APP/ITPR1/STIM2/PKD2/BNIP1/ANKH/GPER1/CAV1/STC1/JPH1/TMEM64/CLIC2	22
GO:0072028	nephron morphogenesis	8/769	81/18870	0.0172372	0.151625	0.131552	HS2ST1/FMN1/GREB1L/BCL2/ERBB4/DLG1/PKD2/GLI3	8
GO:0007162	negative regulation of cell adhesion	21/769	312/18870	0.017297	0.151625	0.131552	PRKG1/PTEN/CXCL12/PDE3B/WNK1/PTPN11/MAP2K5/NF1/ACTN4/ABCA12/DSCAM/PLXNA1/DLG1/PIK3R1/SEMA5A/EFNA5/GLI3/PODXL/ZNF703/JAK2/TNC	21
GO:0007097	nuclear migration	4/769	25/18870	0.0174998	0.151625	0.131552	DOCK7/SYNE2/LMNB2/LMNB1	4
GO:0071676	negative regulation of mononuclear cell migration	4/769	25/18870	0.0174998	0.151625	0.131552	LRCH1/PLCB1/SLIT2/BMP5	4
GO:1905063	regulation of vascular associated smooth muscle cell differentiation	4/769	25/18870	0.0174998	0.151625	0.131552	NFATC2/MIR15B/HEY2/GPER1	4
GO:0003222	ventricular trabecula myocardium morphogenesis	3/769	14/18870	0.01753	0.151625	0.131552	BMPR1A/HEG1/HEY2	3
GO:0032252	secretory granule localization	3/769	14/18870	0.01753	0.151625	0.131552	RASGRP1/TANC2/MAP2	3
GO:0045842	positive regulation of mitotic metaphase/anaphase transition	3/769	14/18870	0.01753	0.151625	0.131552	ESPL1/DLGAP5/UBE2C	3
GO:0070341	fat cell proliferation	3/769	14/18870	0.01753	0.151625	0.131552	TFDP1/FTO/E2F1	3
GO:0099150	regulation of postsynaptic specialization assembly	3/769	14/18870	0.01753	0.151625	0.131552	SPTBN2/PTPRS/ARHGEF9	3
GO:2000650	negative regulation of sodium ion transmembrane transporter activity	3/769	14/18870	0.01753	0.151625	0.131552	NEDD4L/PRKCE/HECW2	3
GO:0045682	regulation of epidermis development	7/769	66/18870	0.017607	0.151625	0.131552	ROCK2/ABCA12/TP63/FOXC1/CD109/HEY2/EZH2	7
GO:0050771	negative regulation of axonogenesis	7/769	66/18870	0.017607	0.151625	0.131552	PTEN/SEMA6D/SEMA6B/PTPRS/MAP2/SEMA5A/EPHA7	7
GO:0051445	regulation of meiotic cell cycle	7/769	66/18870	0.017607	0.151625	0.131552	ASPM/ANAPC15/RAD51AP1/ANAPC1/PLCB1/TRIP13/FBXO5	7
GO:0019827	stem cell population maintenance	14/769	183/18870	0.0178859	0.153748	0.133394	RBBP4/ASPM/BMPR1A/CNOT2/SIN3A/SMARCA4/FANCD2/TP63/SMARCC1/SMARCA2/NFIB/FANCC/PHF19/SMC1A	14
GO:0022037	metencephalon development	10/769	114/18870	0.0180453	0.154837	0.134339	KIF14/PRKG1/SPTBN2/PTPN11/ABAT/BCL2/PTPRS/FOXC1/EZH2/OPHN1	10
GO:0003180	aortic valve morphogenesis	5/769	38/18870	0.0182901	0.156655	0.135916	SMAD6/ROCK2/ROBO1/SLIT2/HEY2	5
GO:0010631	epithelial cell migration	24/769	372/18870	0.0183595	0.156966	0.136186	PTEN/DOCK1/PRCP/PTPN11/EVL/PRKD1/MAP2K5/NR2F2/EMP2/NF1/BCAS3/PRKCA/KANK2/PRKCE/ROCK2/PTPRG/MIR15B/ROBO1/SLIT2/SEMA5A/ANLN/STC1/EPB41L4B/AMOT	24
GO:0030838	positive regulation of actin filament polymerization	6/769	52/18870	0.018589	0.158073	0.137147	FCHSD2/EVL/FMN1/PRKCE/NCK2/DLG1	6
GO:0035176	social behavior	6/769	52/18870	0.018589	0.158073	0.137147	EIF4EBP2/PTEN/SHANK2/AVPR1A/EXT1/GRPR	6
GO:1900087	positive regulation of G1/S transition of mitotic cell cycle	6/769	52/18870	0.018589	0.158073	0.137147	STOX1/TFDP1/CDC6/PLCB1/UBE2E2/EGFR	6
GO:0043547	positive regulation of GTPase activity	17/769	239/18870	0.0188083	0.159652	0.138517	DOCK7/DOCK9/RGS6/ARHGAP11A/RASGRP1/NF1/RAPGEFL1/ABR/CCL3/AGAP1/DOCK10/RALGAPA2/TIAM1/TBC1D22A/TBC1D5/EZH2/DOCK8	17
GO:0048645	animal organ formation	7/769	67/18870	0.0189932	0.160646	0.13938	BMPR1A/EMP2/TP63/ROBO1/GLI3/SULF1/EXT1	7
GO:0060675	ureteric bud morphogenesis	7/769	67/18870	0.0189932	0.160646	0.13938	HS2ST1/FMN1/GREB1L/BCL2/DLG1/PKD2/GLI3	7
GO:0048640	negative regulation of developmental growth	10/769	115/18870	0.0190694	0.160718	0.139442	KCNK2/PTEN/SEMA6D/SEMA6B/PTPRS/MAP2/WWC2/SEMA5A/JARID2/EPHA7	10
GO:0051261	protein depolymerization	10/769	115/18870	0.0190694	0.160718	0.139442	STMN1/SVIL/MICAL2/SPTBN2/NAV3/KIF18B/NCKAP5/SEMA5A/TMOD1/KIF24	10
GO:0003300	cardiac muscle hypertrophy	9/769	99/18870	0.0196301	0.164858	0.143034	PRKG1/PRKCA/MEIS1/ROCK2/TIAM1/MIR15B/JARID2/HEY2/EZH2	9
GO:0046620	regulation of organ growth	9/769	99/18870	0.0196301	0.164858	0.143034	KCNK2/CDK1/BMPR1A/PTEN/ERBB4/WWC2/FOXC1/JARID2/HEY2	9
GO:0090132	epithelium migration	24/769	375/18870	0.0200054	0.165878	0.143919	PTEN/DOCK1/PRCP/PTPN11/EVL/PRKD1/MAP2K5/NR2F2/EMP2/NF1/BCAS3/PRKCA/KANK2/PRKCE/ROCK2/PTPRG/MIR15B/ROBO1/SLIT2/SEMA5A/ANLN/STC1/EPB41L4B/AMOT	24
GO:0001835	blastocyst hatching	4/769	26/18870	0.0200312	0.165878	0.143919	ST8SIA6/ASF1B/TBL1XR1/NECAB1	4
GO:0003181	atrioventricular valve morphogenesis	4/769	26/18870	0.0200312	0.165878	0.143919	BMPR1A/SMAD6/HEY2/OLFM1	4
GO:0035188	hatching	4/769	26/18870	0.0200312	0.165878	0.143919	ST8SIA6/ASF1B/TBL1XR1/NECAB1	4
GO:0042278	purine nucleoside metabolic process	4/769	26/18870	0.0200312	0.165878	0.143919	PRTFDC1/MACROD2/NUDT1/HPRT1	4
GO:0060314	regulation of ryanodine-sensitive calcium-release channel activity	4/769	26/18870	0.0200312	0.165878	0.143919	PRKACA/PKD2/JPH1/CLIC2	4
GO:0060740	prostate gland epithelium morphogenesis	4/769	26/18870	0.0200312	0.165878	0.143919	TP63/ESR1/SULF1/TNC	4
GO:0071684	organism emergence from protective structure	4/769	26/18870	0.0200312	0.165878	0.143919	ST8SIA6/ASF1B/TBL1XR1/NECAB1	4
GO:0001824	blastocyst development	10/769	116/18870	0.0201355	0.166336	0.144316	ST8SIA6/CHEK1/CNOT2/BRCA2/ASF1B/GINS1/TBL1XR1/NCAPG2/GINS4/NECAB1	10
GO:0007156	homophilic cell adhesion via plasma membrane adhesion molecules	13/769	168/18870	0.0202083	0.166336	0.144316	HMCN1/RET/CADM1/CDH26/DSCAM/CLSTN2/ROBO1/PCDH10/TENM3/PCDHB13/PCDHB14/CDH18/SDK1	13
GO:0048146	positive regulation of fibroblast proliferation	6/769	53/18870	0.0202631	0.166336	0.144316	CDC6/E2F1/PDGFC/MYB/ESR1/EGFR	6
GO:0086002	cardiac muscle cell action potential involved in contraction	6/769	53/18870	0.0202631	0.166336	0.144316	KCNJ8/NEDD4L/KCNJ3/CACNA1D/DLG1/CAV1	6
GO:2001238	positive regulation of extrinsic apoptotic signaling pathway	6/769	53/18870	0.0202631	0.166336	0.144316	RET/PTEN/WWOX/NF1/GPER1/CAV1	6
GO:0098926	postsynaptic signal transduction	5/769	39/18870	0.0202969	0.166336	0.144316	LYPD1/PLCB1/ITPR1/JAK2/GNAQ	5
GO:0072171	mesonephric tubule morphogenesis	7/769	68/18870	0.020454	0.167335	0.145183	HS2ST1/FMN1/GREB1L/BCL2/DLG1/PKD2/GLI3	7
GO:0032956	regulation of actin cytoskeleton organization	22/769	337/18870	0.020644	0.167912	0.145683	STMN1/SVIL/CXCL12/SPTBN2/FCHSD2/EVL/PRKD1/FMN1/PPM1E/BCAS3/KANK2/PRKCE/NCK2/ROCK2/DLG1/SLIT2/SYNPO2/PIK3R1/SEMA5A/EFNA5/STAU2/TMOD1	22
GO:0032024	positive regulation of insulin secretion	8/769	84/18870	0.0210321	0.167912	0.145683	ABAT/PRKACA/PRKCE/PLCB1/ITPR1/GPER1/JAK2/ACSL4	8
GO:0071695	anatomical structure maturation	18/769	261/18870	0.0211081	0.167912	0.145683	KIF14/RET/PGR/BRCA2/GLDN/ABHD2/XYLT1/NF1/TYMS/B4GALT6/BCL2/PRKACA/APP/DMC1/TRIP13/FBXO5/EXT1/RFX3	18
GO:0001667	ameboidal-type cell migration	30/769	497/18870	0.0212001	0.167912	0.145683	RET/PTEN/DOCK1/PRCP/PTPN11/APPL2/EVL/PRKD1/SEMA6D/MAP2K5/NR2F2/EMP2/NF1/BCAS3/PRKCA/SEMA6B/KANK2/PRKCE/ROCK2/ERBB4/PTPRG/MIR15B/ROBO1/SLIT2/SEMA5A/ANLN/STC1/AGO2/EPB41L4B/AMOT	30
GO:2000278	regulation of DNA biosynthetic process	10/769	117/18870	0.0212446	0.167912	0.145683	KCNK2/CHEK1/RFC5/TFDP1/PARN/AURKB/RFC4/JADE1/DSCC1/TNKS	10
GO:0001325	formation of extrachromosomal circular DNA	3/769	15/18870	0.0212609	0.167912	0.145683	EXO1/DNA2/BLM	3
GO:0001771	immunological synapse formation	3/769	15/18870	0.0212609	0.167912	0.145683	NCK2/DLG1/DOCK8	3
GO:0009263	deoxyribonucleotide biosynthetic process	3/769	15/18870	0.0212609	0.167912	0.145683	TYMS/DTYMK/RRM2B	3
GO:0009265	2'-deoxyribonucleotide biosynthetic process	3/769	15/18870	0.0212609	0.167912	0.145683	TYMS/DTYMK/RRM2B	3
GO:0034501	protein localization to kinetochore	3/769	15/18870	0.0212609	0.167912	0.145683	CDK1/KNTC1/AURKB	3
GO:0044065	regulation of respiratory system process	3/769	15/18870	0.0212609	0.167912	0.145683	ADORA1/FTO/PBX3	3
GO:0045475	locomotor rhythm	3/769	15/18870	0.0212609	0.167912	0.145683	PTEN/ZFHX3/NCOA2	3
GO:0045737	positive regulation of cyclin-dependent protein serine/threonine kinase activity	3/769	15/18870	0.0212609	0.167912	0.145683	PSRC1/PKD2/EGFR	3
GO:0046385	deoxyribose phosphate biosynthetic process	3/769	15/18870	0.0212609	0.167912	0.145683	TYMS/DTYMK/RRM2B	3
GO:0072176	nephric duct development	3/769	15/18870	0.0212609	0.167912	0.145683	GREB1L/PKD2/EPHA7	3
GO:0090280	positive regulation of calcium ion import	3/769	15/18870	0.0212609	0.167912	0.145683	CXCL12/CCL3/STC1	3
GO:0090656	t-circle formation	3/769	15/18870	0.0212609	0.167912	0.145683	EXO1/DNA2/BLM	3
GO:0090737	telomere maintenance via telomere trimming	3/769	15/18870	0.0212609	0.167912	0.145683	EXO1/DNA2/BLM	3
GO:1902101	positive regulation of metaphase/anaphase transition of cell cycle	3/769	15/18870	0.0212609	0.167912	0.145683	ESPL1/DLGAP5/UBE2C	3
GO:1903083	protein localization to condensed chromosome	3/769	15/18870	0.0212609	0.167912	0.145683	CDK1/KNTC1/AURKB	3
GO:0030111	regulation of Wnt signaling pathway	22/769	338/18870	0.0212677	0.167912	0.145683	ASPM/WNK1/PPM1A/WWOX/AMFR/SMARCA4/LYPD6/APP/TIAM1/TBL1XR1/JADE1/SEMA5A/CTNND2/EGFR/CAV1/GLI3/ZNF703/SULF1/TMEM64/UBR5/GNAQ/TNKS	22
GO:0031400	negative regulation of protein modification process	27/769	437/18870	0.0214131	0.168779	0.146436	PTEN/PARD3/PTPRJ/CADM1/WNK1/NR2F2/NF1/PPM1E/CHMP6/BRCA1/PRKCE/NCK2/MGAT5/DNAJC10/ROCK2/ADARB1/CTDSPL/CEP63/HEG1/SLIT2/ZFYVE28/CD109/FBXO5/CAV1/PBK/PRKDC/GNAQ	27
GO:0009914	hormone transport	21/769	319/18870	0.0215321	0.169436	0.147005	ADORA1/SYT7/CPT1A/PTPN11/PRKD1/ABAT/PRKACA/PRKCE/ABCA12/PLCB1/TIAM1/ITPR1/CPE/EFNA5/SLC16A10/MYB/GPER1/JAK2/RFX3/SLC16A2/ACSL4	21
GO:0043627	response to estrogen	7/769	69/18870	0.0219913	0.171979	0.149212	SFR1/SMAD6/BCAS3/BRCA1/DTYMK/ESR1/CAV1	7
GO:2000401	regulation of lymphocyte migration	7/769	69/18870	0.0219913	0.171979	0.149212	CXCL12/WNK1/LRCH1/CCL3/APP/DOCK8/CD99L2	7
GO:0030324	lung development	14/769	188/18870	0.0220227	0.171979	0.149212	MAN1A2/BMPR1A/PGR/TIMELESS/ABCA3/ITGB6/ABCA12/IGFBP5/HEG1/GLI3/HIPK2/EXT1/NFIB/TNC	14
GO:0046605	regulation of centrosome cycle	6/769	54/18870	0.0220365	0.171979	0.149212	CCNF/BRCA1/ROCK2/SPICE1/PLK4/CDK5RAP2	6
GO:0051703	biological process involved in intraspecies interaction between organisms	6/769	54/18870	0.0220365	0.171979	0.149212	EIF4EBP2/PTEN/SHANK2/AVPR1A/EXT1/GRPR	6
GO:0051101	regulation of DNA binding	8/769	85/18870	0.022419	0.174572	0.151461	CDT1/HJURP/E2F1/HMGB2/FOXC1/HEY2/JAK2/TNKS	8
GO:0071459	protein localization to chromosome, centromeric region	5/769	40/18870	0.0224423	0.174572	0.151461	CDK1/KNTC1/AURKB/CENPA/JARID2	5
GO:0016055	Wnt signaling pathway	28/769	459/18870	0.0224863	0.174627	0.15151	VANGL1/ASPM/PTEN/WNK1/PPM1A/WWOX/AMFR/SMARCA4/LYPD6/STRN/APP/TIAM1/TBL1XR1/PKD2/JADE1/CPE/SEMA5A/CTNND2/EGFR/CAV1/GLI3/ZNF703/SULF1/TMEM64/UBR5/EXT1/GNAQ/TNKS	28
GO:0007274	neuromuscular synaptic transmission	4/769	27/18870	0.0227767	0.174879	0.151728	FCHSD2/DTNA/ADARB1/STXBP1	4
GO:0021846	cell proliferation in forebrain	4/769	27/18870	0.0227767	0.174879	0.151728	DOCK7/KIF14/GLI3/NFIB	4
GO:0030204	chondroitin sulfate metabolic process	4/769	27/18870	0.0227767	0.174879	0.151728	CHST11/CHSY1/XYLT1/EXT1	4
GO:0042059	negative regulation of epidermal growth factor receptor signaling pathway	4/769	27/18870	0.0227767	0.174879	0.151728	PTPRJ/CHMP6/ZFYVE28/EGFR	4
GO:0042983	amyloid precursor protein biosynthetic process	4/769	27/18870	0.0227767	0.174879	0.151728	SOAT1/NECAB1/AGO2/ABCA2	4
GO:0042984	regulation of amyloid precursor protein biosynthetic process	4/769	27/18870	0.0227767	0.174879	0.151728	SOAT1/NECAB1/AGO2/ABCA2	4
GO:0098698	postsynaptic specialization assembly	4/769	27/18870	0.0227767	0.174879	0.151728	PTEN/SPTBN2/PTPRS/ARHGEF9	4
GO:0090130	tissue migration	24/769	380/18870	0.0230024	0.176327	0.152984	PTEN/DOCK1/PRCP/PTPN11/EVL/PRKD1/MAP2K5/NR2F2/EMP2/NF1/BCAS3/PRKCA/KANK2/PRKCE/ROCK2/PTPRG/MIR15B/ROBO1/SLIT2/SEMA5A/ANLN/STC1/EPB41L4B/AMOT	24
GO:0033157	regulation of intracellular protein transport	16/769	226/18870	0.02307	0.17656	0.153186	PDZK1/PTPN14/CDK1/SUFU/PTPN11/PPM1A/PRKD1/NF1/MYO1C/PRKACA/DNAJC27/BARD1/PIK3R1/GLI3/UBR5/JAK2	16
GO:0016311	dephosphorylation	20/769	302/18870	0.0231291	0.176727	0.153331	ADORA1/PTPN14/PTEN/LHPP/PTPRJ/PPP6R3/PTPN11/PPM1A/PPM1E/PTPRS/MGAT5/PPP1R7/ROCK2/TPTE/PTPRG/PPM1L/SYNJ2/RNGTT/CDCA2/MTMR1	20
GO:0000018	regulation of DNA recombination	11/769	136/18870	0.0233576	0.177615	0.154102	CHEK1/RAD51AP1/TIMELESS/RAD51/BLM/ATAD5/ZRANB3/WDR48/FIGNL1/SPIDR/FANCB	11
GO:0030833	regulation of actin filament polymerization	11/769	136/18870	0.0233576	0.177615	0.154102	SVIL/SPTBN2/FCHSD2/EVL/FMN1/KANK2/PRKCE/NCK2/DLG1/SLIT2/TMOD1	11
GO:0051209	release of sequestered calcium ion into cytosol	11/769	136/18870	0.0233576	0.177615	0.154102	PRKD1/CCL3/PRKACA/PRKCE/PLCB1/ITPR1/PKD2/BNIP1/GPER1/JPH1/CLIC2	11
GO:0071383	cellular response to steroid hormone stimulus	15/769	208/18870	0.0235404	0.178554	0.154916	SMYD3/PGR/CNOT2/TRIP4/ABHD2/BRCA1/SMARCA4/KANK2/TP63/SKP2/ESR1/GPER1/STC1/UBR5/JAK2	15
GO:0050922	negative regulation of chemotaxis	7/769	70/18870	0.0236068	0.178554	0.154916	SEMA6D/C5AR2/SEMA6B/ROBO1/SLIT2/SEMA5A/C5	7
GO:1902893	regulation of miRNA transcription	7/769	70/18870	0.0236068	0.178554	0.154916	BMPR1A/SMAD6/SMARCA4/MYB/ESR1/EGFR/NFIB	7
[truncated: 4,118 more rows]

## Sheet: MDA-MB-231 - upreg processes
ID	Description	GeneRatio	BgRatio	pvalue	p.adjust	qvalue	geneID	Count
[truncated: 4,657 more rows]

## Sheet: MDA-MB-231 - downreg processes
ID	Description	GeneRatio	BgRatio	pvalue	p.adjust	qvalue	geneID	Count
[truncated: 5,295 more rows]
