# Supplementary material for: LINC01929 mediates breast cancer immunosuppression and is an immunotherapy target
Source: iScience. 2026 Mar 17;29(4):115381. doi: 10.1016/j.isci.2026.115381 (PMC13081058; doi:10.1016/j.isci.2026.115381)
Supplement: Data S3. GSEA of miRNAs regulated by LINC01929, related to Figure 4 [file mmc4.xlsx]

## Sheet: MCF7
GO Biological process (miRPathDB)	GO Biological process (miRPathDB)	Enrichment	P-value	P-adjusted	Q-value	Observed	miRNAs/precursors
GO Biological process (miRPathDB)	G1S transition of mitotic cell cycle	depleted	5.36e-4	5.36e-4	0.266096	8	hsa-miR-215-5p; hsa-miR-192-5p; hsa-miR-708-5p; hsa-miR-34c-5p; hsa-miR-193b-3p; hsa-miR-138-5p; hsa-miR-935; hsa-miR-574-3p
GO Biological process (miRPathDB)	cell cycle G1S phase transition	depleted	5.36e-4	5.36e-4	0.266096	8	hsa-miR-215-5p; hsa-miR-192-5p; hsa-miR-708-5p; hsa-miR-34c-5p; hsa-miR-193b-3p; hsa-miR-138-5p; hsa-miR-935; hsa-miR-574-3p
GO Biological process (miRPathDB)	mitotic cell cycle phase transition	depleted	5.36e-4	5.36e-4	0.266096	8	hsa-miR-215-5p; hsa-miR-192-5p; hsa-miR-708-5p; hsa-miR-34c-5p; hsa-miR-200c-5p; hsa-miR-193b-3p; hsa-miR-138-5p; hsa-miR-574-3p
GO Biological process (miRPathDB)	positive regulation of cell cycle	depleted	5.55e-4	5.55e-4	0.266096	9	hsa-miR-3173-3p; hsa-miR-9-3p; hsa-miR-215-5p; hsa-miR-192-5p; hsa-miR-34c-5p; hsa-miR-193b-3p; hsa-miR-138-5p; hsa-miR-6814-3p; hsa-miR-574-3p
GO Biological process (miRPathDB)	regulation of cell cycle phase transition	depleted	0.0014124	0.0014124	0.266096	7	hsa-miR-215-5p; hsa-miR-192-5p; hsa-miR-708-5p; hsa-miR-34c-5p; hsa-miR-200c-5p; hsa-miR-193b-3p; hsa-miR-574-3p
GO Biological process (miRPathDB)	regulation of mitotic cell cycle phase transition	depleted	0.0014124	0.0014124	0.266096	7	hsa-miR-215-5p; hsa-miR-192-5p; hsa-miR-708-5p; hsa-miR-34c-5p; hsa-miR-200c-5p; hsa-miR-193b-3p; hsa-miR-574-3p
GO Biological process (miRPathDB)	biosynthetic process	depleted	0.001414	0.001414	0.266096	16	hsa-miR-1296-5p; hsa-miR-296-3p; hsa-miR-221-3p; hsa-miR-222-3p; hsa-miR-9-3p; hsa-miR-215-5p; hsa-miR-192-5p; hsa-miR-34c-5p; hsa-miR-200c-5p; hsa-miR-331-5p; hsa-miR-193b-3p; hsa-miR-138-5p; hsa-miR-6777-5p; hsa-miR-935; hsa-miR-582-5p; hsa-miR-98-3p
GO Biological process (miRPathDB)	positive regulation of cell cycle process	depleted	0.0014456	0.0014456	0.266096	8	hsa-miR-27a-5p; hsa-miR-215-5p; hsa-miR-192-5p; hsa-miR-34c-5p; hsa-miR-193b-3p; hsa-miR-138-5p; hsa-miR-935; hsa-miR-574-3p
GO Biological process (miRPathDB)	DNA damage checkpoint	depleted	0.0018586	0.0018586	0.266096	6	hsa-miR-34c-5p; hsa-miR-193b-3p; hsa-miR-138-5p; hsa-miR-935; hsa-miR-574-3p; hsa-miR-98-3p
GO Biological process (miRPathDB)	regulation of cell cycle process	depleted	0.0020397	0.0020397	0.266096	9	hsa-miR-221-3p; hsa-miR-1246; hsa-miR-215-5p; hsa-miR-192-5p; hsa-miR-708-5p; hsa-miR-34c-5p; hsa-miR-200c-5p; hsa-miR-193b-3p; hsa-miR-574-3p
GO Biological process (miRPathDB)	mitotic DNA integrity checkpoint	depleted	0.0020911	0.0020911	0.266096	6	hsa-miR-708-5p; hsa-miR-34c-5p; hsa-miR-193b-3p; hsa-miR-935; hsa-miR-574-3p; hsa-miR-98-3p
GO Biological process (miRPathDB)	regulation of cell cycle arrest	depleted	0.0020911	0.0020911	0.266096	6	hsa-miR-708-5p; hsa-miR-34c-5p; hsa-miR-193b-3p; hsa-miR-935; hsa-miR-4782-3p; hsa-miR-574-3p
GO Biological process (miRPathDB)	regulation of cell cycle	depleted	0.0028127	0.0028127	0.266096	12	hsa-miR-187-3p; hsa-miR-221-3p; hsa-miR-222-3p; hsa-miR-1246; hsa-miR-215-5p; hsa-miR-192-5p; hsa-miR-34c-5p; hsa-miR-200c-5p; hsa-miR-193b-3p; hsa-miR-138-5p; hsa-miR-21-3p; hsa-miR-574-3p
GO Biological process (miRPathDB)	positive regulation of metabolic process	depleted	0.002923	0.002923	0.266096	23	hsa-miR-1296-5p; hsa-miR-187-3p; hsa-miR-128-1-5p; hsa-miR-548ah-5p; hsa-miR-2277-5p; hsa-miR-221-3p; hsa-miR-222-3p; hsa-miR-1246; hsa-miR-27a-5p; hsa-miR-9-3p; hsa-miR-6739-5p; hsa-miR-215-5p; hsa-miR-192-5p; hsa-miR-139-5p; hsa-miR-708-5p; hsa-miR-34c-5p; hsa-miR-369-3p; hsa-miR-193b-3p; hsa-miR-138-5p; hsa-miR-935; hsa-miR-4756-5p; hsa-miR-574-3p; hsa-miR-98-3p
GO Biological process (miRPathDB)	gland development	depleted	0.0033575	0.0033575	0.266096	7	hsa-miR-27a-5p; hsa-miR-9-3p; hsa-miR-708-5p; hsa-miR-34c-5p; hsa-miR-138-5p; hsa-miR-4756-5p; hsa-miR-574-3p
GO Biological process (miRPathDB)	regulation of cell cycle G1S phase transition	depleted	0.0033575	0.0033575	0.266096	7	hsa-miR-27a-5p; hsa-miR-708-5p; hsa-miR-34c-5p; hsa-miR-193b-3p; hsa-miR-138-5p; hsa-miR-935; hsa-miR-574-3p
GO Biological process (miRPathDB)	positive regulation of protein metabolic process	depleted	0.0036606	0.0036606	0.266096	6	hsa-miR-215-5p; hsa-miR-139-5p; hsa-miR-708-5p; hsa-miR-34c-5p; hsa-miR-138-5p; hsa-miR-574-3p
GO Biological process (miRPathDB)	cellular macromolecule biosynthetic process	depleted	0.0038761	0.0038761	0.266096	20	hsa-miR-1296-5p; hsa-miR-296-3p; hsa-miR-4763-3p; hsa-miR-2277-5p; hsa-miR-221-3p; hsa-miR-222-3p; hsa-miR-1246; hsa-miR-9-3p; hsa-miR-6739-5p; hsa-miR-215-5p; hsa-miR-192-5p; hsa-miR-34c-5p; hsa-miR-200c-5p; hsa-miR-331-5p; hsa-miR-193b-3p; hsa-miR-138-5p; hsa-miR-6777-5p; hsa-miR-935; hsa-miR-582-5p; hsa-miR-98-3p
GO Biological process (miRPathDB)	positive regulation of cell population proliferation	depleted	0.0040074	0.0040074	0.266096	8	hsa-miR-221-3p; hsa-miR-27a-5p; hsa-miR-9-3p; hsa-miR-708-5p; hsa-miR-34c-5p; hsa-miR-200c-5p; hsa-miR-138-5p; hsa-miR-582-5p
GO Biological process (miRPathDB)	cellular aromatic compound metabolic process	depleted	0.0048561	0.0048561	0.266096	17	hsa-miR-1296-5p; hsa-miR-128-1-5p; hsa-miR-296-3p; hsa-miR-221-3p; hsa-miR-222-3p; hsa-miR-1246; hsa-miR-9-3p; hsa-miR-215-5p; hsa-miR-192-5p; hsa-miR-139-5p; hsa-miR-34c-5p; hsa-miR-200c-5p; hsa-miR-193b-3p; hsa-miR-138-5p; hsa-miR-935; hsa-miR-582-5p; hsa-miR-98-3p
GO Biological process (miRPathDB)	cellular protein modification process	depleted	0.0054925	0.0054925	0.266096	11	hsa-miR-448; hsa-miR-221-3p; hsa-miR-9-3p; hsa-miR-215-5p; hsa-miR-192-5p; hsa-miR-708-5p; hsa-miR-34c-5p; hsa-miR-193b-3p; hsa-miR-138-5p; hsa-miR-574-3p; hsa-miR-582-5p
GO Biological process (miRPathDB)	cellular response to DNA damage stimulus	depleted	0.0054925	0.0054925	0.266096	11	hsa-miR-4763-3p; hsa-miR-221-3p; hsa-miR-1246; hsa-miR-27a-5p; hsa-miR-215-5p; hsa-miR-192-5p; hsa-miR-708-5p; hsa-miR-34c-5p; hsa-miR-193b-3p; hsa-miR-138-5p; hsa-miR-935
GO Biological process (miRPathDB)	protein modification process	depleted	0.0054925	0.0054925	0.266096	11	hsa-miR-448; hsa-miR-221-3p; hsa-miR-9-3p; hsa-miR-215-5p; hsa-miR-192-5p; hsa-miR-708-5p; hsa-miR-34c-5p; hsa-miR-193b-3p; hsa-miR-138-5p; hsa-miR-574-3p; hsa-miR-582-5p
GO Biological process (miRPathDB)	regulation of cell death	depleted	0.0054925	0.0054925	0.266096	11	hsa-miR-125b-1-3p; hsa-miR-221-3p; hsa-miR-222-3p; hsa-miR-27a-5p; hsa-miR-9-3p; hsa-miR-139-5p; hsa-miR-708-5p; hsa-miR-34c-5p; hsa-miR-193b-3p; hsa-miR-138-5p; hsa-miR-935
GO Biological process (miRPathDB)	positive regulation of cellular protein metabolic process	depleted	0.0064298	0.0064298	0.266096	5	hsa-miR-139-5p; hsa-miR-708-5p; hsa-miR-34c-5p; hsa-miR-138-5p; hsa-miR-574-3p
GO Biological process (miRPathDB)	positive regulation of protein modification process	depleted	0.0066911	0.0066911	0.266096	8	hsa-miR-125b-1-3p; hsa-miR-192-5p; hsa-miR-139-5p; hsa-miR-708-5p; hsa-miR-34c-5p; hsa-let-7a-2-3p; hsa-miR-138-5p; hsa-miR-574-3p
GO Biological process (miRPathDB)	cell cycle phase transition	depleted	0.0073356	0.0073356	0.266096	7	hsa-miR-222-3p; hsa-miR-215-5p; hsa-miR-192-5p; hsa-miR-34c-5p; hsa-miR-200c-5p; hsa-miR-193b-3p; hsa-miR-574-3p
GO Biological process (miRPathDB)	positive regulation of mitotic cell cycle phase transition	depleted	0.0075592	0.0075592	0.266096	6	hsa-miR-27a-5p; hsa-miR-192-5p; hsa-miR-193b-3p; hsa-miR-138-5p; hsa-miR-935; hsa-miR-574-3p
GO Biological process (miRPathDB)	positive regulation of muscle tissue development	depleted	0.0076176	0.0076176	0.266096	2	hsa-miR-574-3p; hsa-miR-582-5p
GO Biological process (miRPathDB)	positive regulation of striated muscle tissue development	depleted	0.0076176	0.0076176	0.266096	2	hsa-miR-574-3p; hsa-miR-582-5p
GO Biological process (miRPathDB)	regulation of T cell activation	depleted	0.0076176	0.0076176	0.266096	2	hsa-miR-574-3p; hsa-miR-582-5p
GO Biological process (miRPathDB)	cellular response to oxidative stress	depleted	0.0081455	0.0081455	0.266096	7	hsa-miR-221-3p; hsa-miR-9-3p; hsa-miR-34c-5p; hsa-miR-193b-3p; hsa-miR-138-5p; hsa-miR-935; hsa-miR-4638-3p
GO Biological process (miRPathDB)	positive regulation of signal transduction	depleted	0.0081455	0.0081455	0.266096	7	hsa-miR-221-3p; hsa-miR-9-3p; hsa-miR-139-5p; hsa-miR-708-5p; hsa-miR-34c-5p; hsa-miR-138-5p; hsa-miR-574-3p
GO Biological process (miRPathDB)	regulation of cyclin-dependent protein serinethreonine kinase activity	depleted	0.0081455	0.0081455	0.266096	7	hsa-miR-221-3p; hsa-miR-222-3p; hsa-miR-708-5p; hsa-miR-193b-3p; hsa-miR-138-5p; hsa-miR-574-3p; hsa-miR-582-5p
GO Biological process (miRPathDB)	response to radiation	depleted	0.0081455	0.0081455	0.266096	7	hsa-miR-221-3p; hsa-miR-215-5p; hsa-miR-192-5p; hsa-miR-708-5p; hsa-miR-193b-3p; hsa-miR-138-5p; hsa-miR-582-5p
GO Biological process (miRPathDB)	cellular nitrogen compound metabolic process	depleted	0.0090495	0.0090495	0.266096	16	hsa-miR-1296-5p; hsa-miR-128-1-5p; hsa-miR-296-3p; hsa-miR-221-3p; hsa-miR-222-3p; hsa-miR-1246; hsa-miR-9-3p; hsa-miR-215-5p; hsa-miR-139-5p; hsa-miR-200c-5p; hsa-miR-193b-3p; hsa-miR-138-5p; hsa-miR-935; hsa-miR-548t-5p; hsa-miR-582-5p; hsa-miR-98-3p
GO Biological process (miRPathDB)	heterocycle metabolic process	depleted	0.0090495	0.0090495	0.266096	16	hsa-miR-1296-5p; hsa-miR-128-1-5p; hsa-miR-296-3p; hsa-miR-221-3p; hsa-miR-222-3p; hsa-miR-1246; hsa-miR-9-3p; hsa-miR-215-5p; hsa-miR-139-5p; hsa-miR-34c-5p; hsa-miR-200c-5p; hsa-miR-193b-3p; hsa-miR-138-5p; hsa-miR-935; hsa-miR-582-5p; hsa-miR-98-3p
GO Biological process (miRPathDB)	nucleobase-containing compound metabolic process	depleted	0.0090495	0.0090495	0.266096	16	hsa-miR-1296-5p; hsa-miR-128-1-5p; hsa-miR-296-3p; hsa-miR-221-3p; hsa-miR-222-3p; hsa-miR-1246; hsa-miR-9-3p; hsa-miR-215-5p; hsa-miR-139-5p; hsa-miR-34c-5p; hsa-miR-200c-5p; hsa-miR-193b-3p; hsa-miR-138-5p; hsa-miR-935; hsa-miR-582-5p; hsa-miR-98-3p
GO Biological process (miRPathDB)	negative regulation of cell cycle	depleted	0.0092033	0.0092033	0.266096	6	hsa-miR-1246; hsa-miR-215-5p; hsa-miR-34c-5p; hsa-miR-193b-3p; hsa-miR-138-5p; hsa-miR-574-3p
GO Biological process (miRPathDB)	regulation of mitotic cell cycle	depleted	0.009332	0.009332	0.266096	8	hsa-miR-187-3p; hsa-miR-215-5p; hsa-miR-192-5p; hsa-miR-708-5p; hsa-miR-34c-5p; hsa-miR-200c-5p; hsa-miR-193b-3p; hsa-miR-574-3p
GO Biological process (miRPathDB)	mitotic cell cycle checkpoint	depleted	0.0093459	0.0093459	0.266096	5	hsa-miR-215-5p; hsa-miR-192-5p; hsa-miR-34c-5p; hsa-miR-193b-3p; hsa-miR-574-3p
GO Biological process (miRPathDB)	negative regulation of cell cycle process	depleted	0.0093459	0.0093459	0.266096	5	hsa-miR-215-5p; hsa-miR-192-5p; hsa-miR-708-5p; hsa-miR-34c-5p; hsa-miR-193b-3p
GO Biological process (miRPathDB)	negative regulation of mitotic cell cycle phase transition	depleted	0.0093459	0.0093459	0.266096	5	hsa-miR-215-5p; hsa-miR-192-5p; hsa-miR-708-5p; hsa-miR-34c-5p; hsa-miR-193b-3p
GO Biological process (miRPathDB)	regulation of cell cycle G2M phase transition	depleted	0.0093459	0.0093459	0.266096	5	hsa-miR-215-5p; hsa-miR-192-5p; hsa-miR-34c-5p; hsa-miR-200c-5p; hsa-miR-193b-3p
GO Biological process (miRPathDB)	cell cycle	depleted	0.0105849	0.0105849	0.266096	13	hsa-miR-1296-5p; hsa-miR-187-3p; hsa-miR-221-3p; hsa-miR-222-3p; hsa-miR-1246; hsa-miR-3173-3p; hsa-miR-215-5p; hsa-miR-192-5p; hsa-miR-34c-5p; hsa-miR-193b-3p; hsa-miR-138-5p; hsa-miR-21-3p; hsa-miR-574-3p
GO Biological process (miRPathDB)	nitrogen compound metabolic process	depleted	0.0105849	0.0105849	0.266096	13	hsa-miR-1296-5p; hsa-miR-296-3p; hsa-miR-221-3p; hsa-miR-222-3p; hsa-miR-1246; hsa-miR-215-5p; hsa-miR-192-5p; hsa-miR-139-5p; hsa-miR-193b-3p; hsa-miR-138-5p; hsa-miR-935; hsa-miR-582-5p; hsa-miR-98-3p
GO Biological process (miRPathDB)	positive regulation of osteoblast differentiation	depleted	0.0108551	0.0108551	0.266096	2	hsa-miR-6814-3p; hsa-miR-576-5p
GO Biological process (miRPathDB)	RNA biosynthetic process	depleted	0.0110364	0.0110364	0.266096	21	hsa-miR-128-1-5p; hsa-miR-296-3p; hsa-miR-4763-3p; hsa-miR-6825-5p; hsa-miR-548ah-5p; hsa-miR-2277-5p; hsa-miR-590-5p; hsa-miR-221-3p; hsa-miR-222-3p; hsa-miR-1246; hsa-miR-9-3p; hsa-miR-6739-5p; hsa-miR-215-5p; hsa-miR-708-5p; hsa-miR-34c-5p; hsa-miR-200c-5p; hsa-miR-138-5p; hsa-miR-6777-5p; hsa-miR-4756-5p; hsa-miR-4768-5p; hsa-miR-98-3p
GO Biological process (miRPathDB)	transcription DNA-templated	depleted	0.0110364	0.0110364	0.266096	21	hsa-miR-128-1-5p; hsa-miR-296-3p; hsa-miR-4763-3p; hsa-miR-6825-5p; hsa-miR-548ah-5p; hsa-miR-2277-5p; hsa-miR-590-5p; hsa-miR-221-3p; hsa-miR-222-3p; hsa-miR-1246; hsa-miR-9-3p; hsa-miR-6739-5p; hsa-miR-215-5p; hsa-miR-708-5p; hsa-miR-34c-5p; hsa-miR-200c-5p; hsa-miR-138-5p; hsa-miR-6777-5p; hsa-miR-4756-5p; hsa-miR-4768-5p; hsa-miR-98-3p
GO Biological process (miRPathDB)	DNA-templated transcription initiation	depleted	0.0121613	0.0121613	0.266096	5	hsa-miR-9-3p; hsa-miR-139-5p; hsa-miR-708-5p; hsa-miR-34c-5p; hsa-miR-138-5p
GO Biological process (miRPathDB)	positive regulation of protein serinethreonine kinase activity	depleted	0.0121613	0.0121613	0.266096	5	hsa-miR-9-3p; hsa-miR-708-5p; hsa-let-7a-2-3p; hsa-miR-138-5p; hsa-miR-574-3p
GO Biological process (miRPathDB)	transcription initiation from RNA polymerase II promoter	depleted	0.0121613	0.0121613	0.266096	5	hsa-miR-9-3p; hsa-miR-708-5p; hsa-miR-34c-5p; hsa-miR-200c-5p; hsa-miR-138-5p
GO Biological process (miRPathDB)	protein acetylation	depleted	0.0124219	0.0124219	0.266096	3	hsa-miR-138-5p; hsa-miR-574-3p; hsa-miR-98-3p
GO Biological process (miRPathDB)	positive regulation of protein localization to nucleus	depleted	0.0133535	0.0133535	0.266096	3	hsa-miR-193b-3p; hsa-miR-138-5p; hsa-miR-935
GO Biological process (miRPathDB)	regulation of oxidative stress-induced intrinsic apoptotic signaling pathway	depleted	0.0133535	0.0133535	0.266096	3	hsa-miR-193b-3p; hsa-miR-138-5p; hsa-miR-4638-3p
GO Biological process (miRPathDB)	regulation of protein localization to nucleus	depleted	0.0133535	0.0133535	0.266096	3	hsa-miR-193b-3p; hsa-miR-138-5p; hsa-miR-574-3p
GO Biological process (miRPathDB)	regulation of RNA biosynthetic process	depleted	0.013767	0.013767	0.266096	20	hsa-miR-128-1-5p; hsa-miR-296-3p; hsa-miR-4763-3p; hsa-miR-6825-5p; hsa-miR-548ah-5p; hsa-miR-2277-5p; hsa-miR-590-5p; hsa-miR-221-3p; hsa-miR-222-3p; hsa-miR-1246; hsa-miR-9-3p; hsa-miR-6739-5p; hsa-miR-215-5p; hsa-miR-708-5p; hsa-miR-34c-5p; hsa-miR-138-5p; hsa-miR-6777-5p; hsa-miR-4756-5p; hsa-miR-4768-5p; hsa-miR-98-3p
GO Biological process (miRPathDB)	regulation of nucleic acid-templated transcription	depleted	0.013767	0.013767	0.266096	20	hsa-miR-128-1-5p; hsa-miR-296-3p; hsa-miR-4763-3p; hsa-miR-6825-5p; hsa-miR-548ah-5p; hsa-miR-2277-5p; hsa-miR-590-5p; hsa-miR-221-3p; hsa-miR-222-3p; hsa-miR-1246; hsa-miR-9-3p; hsa-miR-6739-5p; hsa-miR-215-5p; hsa-miR-708-5p; hsa-miR-34c-5p; hsa-miR-138-5p; hsa-miR-6777-5p; hsa-miR-4756-5p; hsa-miR-4768-5p; hsa-miR-98-3p
GO Biological process (miRPathDB)	transcription by RNA polymerase II	depleted	0.013767	0.013767	0.266096	20	hsa-miR-128-1-5p; hsa-miR-296-3p; hsa-miR-6825-5p; hsa-miR-2277-5p; hsa-miR-590-5p; hsa-miR-221-3p; hsa-miR-222-3p; hsa-miR-1246; hsa-miR-9-3p; hsa-miR-6739-5p; hsa-miR-215-5p; hsa-miR-139-5p; hsa-miR-708-5p; hsa-miR-34c-5p; hsa-miR-138-5p; hsa-miR-6777-5p; hsa-miR-4756-5p; hsa-miR-574-3p; hsa-miR-4768-5p; hsa-miR-98-3p
GO Biological process (miRPathDB)	animal organ regeneration	depleted	0.0145272	0.0145272	0.266096	4	hsa-miR-34c-5p; hsa-miR-138-5p; hsa-miR-574-3p; hsa-miR-582-5p
GO Biological process (miRPathDB)	eye development	depleted	0.0145272	0.0145272	0.266096	4	hsa-miR-34c-5p; hsa-miR-138-5p; hsa-miR-574-3p; hsa-miR-98-3p
GO Biological process (miRPathDB)	negative regulation of gene expression epigenetic	depleted	0.0145272	0.0145272	0.266096	4	hsa-miR-34c-5p; hsa-let-7a-2-3p; hsa-miR-193b-3p; hsa-miR-138-5p
GO Biological process (miRPathDB)	sensory system development	depleted	0.0145272	0.0145272	0.266096	4	hsa-miR-34c-5p; hsa-miR-138-5p; hsa-miR-574-3p; hsa-miR-98-3p
GO Biological process (miRPathDB)	signal transduction involved in DNA damage checkpoint	depleted	0.0145272	0.0145272	0.266096	4	hsa-miR-34c-5p; hsa-miR-193b-3p; hsa-miR-935; hsa-miR-574-3p
GO Biological process (miRPathDB)	visual system development	depleted	0.0145272	0.0145272	0.266096	4	hsa-miR-34c-5p; hsa-miR-138-5p; hsa-miR-574-3p; hsa-miR-98-3p
GO Biological process (miRPathDB)	mitotic G1S transition checkpoint	depleted	0.0157478	0.0157478	0.266096	4	hsa-miR-708-5p; hsa-miR-34c-5p; hsa-miR-935; hsa-miR-574-3p
GO Biological process (miRPathDB)	mitotic G1 DNA damage checkpoint	depleted	0.0157478	0.0157478	0.266096	4	hsa-miR-708-5p; hsa-miR-34c-5p; hsa-miR-935; hsa-miR-574-3p
GO Biological process (miRPathDB)	peptidyl-lysine modification	depleted	0.0157478	0.0157478	0.266096	4	hsa-miR-708-5p; hsa-miR-193b-3p; hsa-miR-138-5p; hsa-miR-574-3p
GO Biological process (miRPathDB)	response to toxic substance	depleted	0.0157478	0.0157478	0.266096	4	hsa-miR-708-5p; hsa-miR-34c-5p; hsa-miR-138-5p; hsa-miR-935
GO Biological process (miRPathDB)	signal transduction by p53 class mediator	depleted	0.0157478	0.0157478	0.266096	4	hsa-miR-708-5p; hsa-miR-193b-3p; hsa-miR-138-5p; hsa-miR-574-3p
GO Biological process (miRPathDB)	cardiac muscle hypertrophy	depleted	0.0161223	0.0161223	0.266096	6	hsa-miR-221-3p; hsa-miR-34c-5p; hsa-miR-5701; hsa-miR-193b-3p; hsa-miR-138-5p; hsa-miR-574-3p
GO Biological process (miRPathDB)	cellular protein metabolic process	depleted	0.0161223	0.0161223	0.266096	6	hsa-miR-221-3p; hsa-miR-222-3p; hsa-miR-34c-5p; hsa-miR-193b-3p; hsa-miR-138-5p; hsa-miR-574-3p
GO Biological process (miRPathDB)	cellular response to reactive oxygen species	depleted	0.0161223	0.0161223	0.266096	6	hsa-miR-221-3p; hsa-miR-222-3p; hsa-miR-27a-5p; hsa-miR-9-3p; hsa-miR-138-5p; hsa-miR-935
GO Biological process (miRPathDB)	immune system development	depleted	0.0161223	0.0161223	0.266096	6	hsa-miR-221-3p; hsa-miR-9-3p; hsa-miR-139-5p; hsa-miR-34c-5p; hsa-miR-138-5p; hsa-miR-582-5p
GO Biological process (miRPathDB)	regulation of catalytic activity	depleted	0.0161223	0.0161223	0.266096	6	hsa-miR-221-3p; hsa-miR-222-3p; hsa-miR-708-5p; hsa-miR-34c-5p; hsa-miR-193b-3p; hsa-miR-138-5p
GO Biological process (miRPathDB)	regulation of cellular protein localization	depleted	0.0161223	0.0161223	0.266096	6	hsa-miR-221-3p; hsa-miR-9-3p; hsa-miR-200c-5p; hsa-miR-193b-3p; hsa-miR-138-5p; hsa-miR-574-3p
GO Biological process (miRPathDB)	regulation of gene expression epigenetic	depleted	0.0161223	0.0161223	0.266096	6	hsa-miR-221-3p; hsa-miR-222-3p; hsa-miR-34c-5p; hsa-miR-193b-3p; hsa-miR-138-5p; hsa-miR-574-3p
GO Biological process (miRPathDB)	regulation of kinase activity	depleted	0.0161223	0.0161223	0.266096	6	hsa-miR-221-3p; hsa-miR-708-5p; hsa-miR-34c-5p; hsa-miR-193b-3p; hsa-miR-138-5p; hsa-miR-582-5p
GO Biological process (miRPathDB)	regulation of protein serinethreonine kinase activity	depleted	0.0161223	0.0161223	0.266096	6	hsa-miR-221-3p; hsa-miR-9-3p; hsa-miR-708-5p; hsa-miR-193b-3p; hsa-miR-138-5p; hsa-miR-582-5p
GO Biological process (miRPathDB)	response to metal ion	depleted	0.0161223	0.0161223	0.266096	6	hsa-miR-221-3p; hsa-miR-9-3p; hsa-miR-34c-5p; hsa-miR-200c-5p; hsa-miR-138-5p; hsa-miR-582-5p
GO Biological process (miRPathDB)	positive regulation of mitotic cell cycle	depleted	0.0169044	0.0169044	0.266096	5	hsa-miR-27a-5p; hsa-miR-215-5p; hsa-miR-192-5p; hsa-miR-193b-3p; hsa-miR-574-3p
GO Biological process (miRPathDB)	protein kinase B signaling	depleted	0.0169044	0.0169044	0.266096	5	hsa-miR-27a-5p; hsa-miR-9-3p; hsa-miR-34c-5p; hsa-miR-138-5p; hsa-miR-574-3p
GO Biological process (miRPathDB)	regulation of protein localization	depleted	0.0169044	0.0169044	0.266096	5	hsa-miR-27a-5p; hsa-miR-9-3p; hsa-miR-193b-3p; hsa-miR-138-5p; hsa-miR-574-3p
GO Biological process (miRPathDB)	anoikis	depleted	0.0170532	0.0170532	0.266096	4	hsa-miR-139-5p; hsa-miR-708-5p; hsa-miR-34c-5p; hsa-miR-138-5p
GO Biological process (miRPathDB)	negative regulation of autophagy	depleted	0.0170532	0.0170532	0.266096	4	hsa-miR-139-5p; hsa-miR-34c-5p; hsa-miR-138-5p; hsa-miR-582-5p
GO Biological process (miRPathDB)	regulation of transcription DNA-templated	depleted	0.0173425	0.0173425	0.266096	19	hsa-miR-128-1-5p; hsa-miR-296-3p; hsa-miR-4763-3p; hsa-miR-6825-5p; hsa-miR-548ah-5p; hsa-miR-2277-5p; hsa-miR-221-3p; hsa-miR-222-3p; hsa-miR-1246; hsa-miR-9-3p; hsa-miR-6739-5p; hsa-miR-215-5p; hsa-miR-708-5p; hsa-miR-34c-5p; hsa-miR-138-5p; hsa-miR-6777-5p; hsa-miR-4756-5p; hsa-miR-4768-5p; hsa-miR-98-3p
GO Biological process (miRPathDB)	regulation of transcription by RNA polymerase II	depleted	0.0173425	0.0173425	0.266096	19	hsa-miR-128-1-5p; hsa-miR-296-3p; hsa-miR-6825-5p; hsa-miR-2277-5p; hsa-miR-590-5p; hsa-miR-221-3p; hsa-miR-222-3p; hsa-miR-1246; hsa-miR-9-3p; hsa-miR-6739-5p; hsa-miR-139-5p; hsa-miR-708-5p; hsa-miR-34c-5p; hsa-miR-138-5p; hsa-miR-6777-5p; hsa-miR-574-3p; hsa-miR-582-5p; hsa-miR-4768-5p; hsa-miR-98-3p
GO Biological process (miRPathDB)	regulation of protein metabolic process	depleted	0.0175075	0.0175075	0.266096	9	hsa-miR-590-5p; hsa-miR-221-3p; hsa-miR-222-3p; hsa-miR-9-3p; hsa-miR-34c-5p; hsa-miR-193b-3p; hsa-miR-138-5p; hsa-miR-574-3p; hsa-miR-582-5p
GO Biological process (miRPathDB)	gland morphogenesis	depleted	0.0175205	0.0175205	0.266096	2	hsa-miR-4756-5p; hsa-miR-574-3p
GO Biological process (miRPathDB)	positive regulation of cardiac muscle tissue development	depleted	0.0175454	0.0175454	0.266096	3	hsa-miR-5701; hsa-miR-574-3p; hsa-miR-582-5p
GO Biological process (miRPathDB)	regulation of metabolic process	depleted	0.0175602	0.0175602	0.266096	20	hsa-miR-448; hsa-miR-1296-5p; hsa-miR-128-1-5p; hsa-miR-296-3p; hsa-miR-548ah-5p; hsa-miR-221-3p; hsa-miR-222-3p; hsa-miR-1246; hsa-miR-9-3p; hsa-miR-215-5p; hsa-miR-192-5p; hsa-miR-139-5p; hsa-miR-34c-5p; hsa-miR-193b-3p; hsa-miR-138-5p; hsa-miR-935; hsa-miR-548t-5p; hsa-miR-582-5p; hsa-miR-4768-5p; hsa-miR-98-3p
GO Biological process (miRPathDB)	negative regulation of cellular metabolic process	depleted	0.018653	0.018653	0.280932	18	hsa-miR-128-1-5p; hsa-miR-4763-3p; hsa-miR-6825-5p; hsa-miR-2277-5p; hsa-miR-590-5p; hsa-miR-221-3p; hsa-miR-222-3p; hsa-miR-27a-5p; hsa-miR-9-3p; hsa-miR-34c-5p; hsa-miR-193b-3p; hsa-miR-138-5p; hsa-miR-935; hsa-miR-4756-5p; hsa-miR-6814-3p; hsa-miR-548t-5p; hsa-miR-582-5p; hsa-miR-98-3p
GO Biological process (miRPathDB)	positive regulation of cell cycle phase transition	depleted	0.0191706	0.0191706	0.285249	8	hsa-miR-556-5p; hsa-miR-27a-5p; hsa-miR-215-5p; hsa-miR-192-5p; hsa-miR-193b-3p; hsa-miR-138-5p; hsa-miR-935; hsa-miR-574-3p
GO Biological process (miRPathDB)	regulation of G1S transition of mitotic cell cycle	depleted	0.0191706	0.0191706	0.285249	8	hsa-miR-4763-3p; hsa-miR-27a-5p; hsa-miR-708-5p; hsa-miR-34c-5p; hsa-miR-193b-3p; hsa-miR-138-5p; hsa-miR-935; hsa-miR-574-3p
GO Biological process (miRPathDB)	cellular metabolic process	depleted	0.0201024	0.0201024	0.295553	12	hsa-miR-1296-5p; hsa-miR-296-3p; hsa-miR-221-3p; hsa-miR-222-3p; hsa-miR-9-3p; hsa-miR-215-5p; hsa-miR-34c-5p; hsa-miR-193b-3p; hsa-miR-138-5p; hsa-miR-935; hsa-miR-582-5p; hsa-miR-98-3p
GO Biological process (miRPathDB)	metabolic process	depleted	0.0201024	0.0201024	0.295553	12	hsa-miR-1296-5p; hsa-miR-296-3p; hsa-miR-221-3p; hsa-miR-222-3p; hsa-miR-215-5p; hsa-miR-139-5p; hsa-miR-34c-5p; hsa-miR-193b-3p; hsa-miR-138-5p; hsa-miR-935; hsa-miR-582-5p; hsa-miR-98-3p
GO Biological process (miRPathDB)	mitotic cell cycle	depleted	0.0211217	0.0211217	0.299831	9	hsa-miR-187-3p; hsa-miR-221-3p; hsa-miR-222-3p; hsa-miR-215-5p; hsa-miR-192-5p; hsa-miR-34c-5p; hsa-miR-193b-3p; hsa-miR-138-5p; hsa-miR-574-3p
GO Biological process (miRPathDB)	regulation of cellular component movement	depleted	0.0211217	0.0211217	0.299831	9	hsa-miR-125b-1-3p; hsa-miR-221-3p; hsa-miR-222-3p; hsa-miR-27a-5p; hsa-miR-9-3p; hsa-miR-139-5p; hsa-miR-34c-5p; hsa-miR-138-5p; hsa-miR-574-3p
GO Biological process (miRPathDB)	regulation of intracellular signal transduction	depleted	0.0211217	0.0211217	0.299831	9	hsa-miR-448; hsa-miR-221-3p; hsa-miR-222-3p; hsa-miR-139-5p; hsa-miR-708-5p; hsa-miR-34c-5p; hsa-miR-193b-3p; hsa-miR-138-5p; hsa-miR-574-3p
GO Biological process (miRPathDB)	regulation of protein phosphorylation	depleted	0.0211217	0.0211217	0.299831	9	hsa-miR-448; hsa-miR-221-3p; hsa-miR-9-3p; hsa-miR-139-5p; hsa-miR-708-5p; hsa-miR-34c-5p; hsa-miR-138-5p; hsa-miR-574-3p; hsa-miR-582-5p
GO Biological process (miRPathDB)	response to hormone	depleted	0.0211217	0.0211217	0.299831	9	hsa-miR-448; hsa-miR-221-3p; hsa-miR-222-3p; hsa-miR-27a-5p; hsa-miR-9-3p; hsa-miR-139-5p; hsa-miR-34c-5p; hsa-miR-138-5p; hsa-miR-574-3p
GO Biological process (miRPathDB)	response to inorganic substance	depleted	0.0211217	0.0211217	0.299831	9	hsa-miR-2277-5p; hsa-miR-221-3p; hsa-miR-222-3p; hsa-miR-9-3p; hsa-miR-34c-5p; hsa-miR-200c-5p; hsa-miR-138-5p; hsa-miR-935; hsa-miR-582-5p
GO Biological process (miRPathDB)	positive regulation of catalytic activity	depleted	0.0224377	0.0224377	0.316388	7	hsa-miR-448; hsa-miR-215-5p; hsa-miR-708-5p; hsa-miR-34c-5p; hsa-let-7a-2-3p; hsa-miR-193b-3p; hsa-miR-138-5p
GO Biological process (miRPathDB)	G2M transition of mitotic cell cycle	depleted	0.0231847	0.0231847	0.316388	4	hsa-miR-215-5p; hsa-miR-192-5p; hsa-miR-200c-5p; hsa-miR-193b-3p
GO Biological process (miRPathDB)	cell cycle G2M phase transition	depleted	0.0231847	0.0231847	0.316388	4	hsa-miR-215-5p; hsa-miR-192-5p; hsa-miR-200c-5p; hsa-miR-193b-3p
GO Biological process (miRPathDB)	negative regulation of chromosome organization	depleted	0.0231847	0.0231847	0.316388	4	hsa-miR-215-5p; hsa-miR-192-5p; hsa-miR-708-5p; hsa-miR-193b-3p
GO Biological process (miRPathDB)	protein localization to chromosome	depleted	0.0231847	0.0231847	0.316388	4	hsa-miR-215-5p; hsa-miR-192-5p; hsa-miR-193b-3p; hsa-miR-935
GO Biological process (miRPathDB)	regulation of G2M transition of mitotic cell cycle	depleted	0.0231847	0.0231847	0.316388	4	hsa-miR-215-5p; hsa-miR-192-5p; hsa-miR-200c-5p; hsa-miR-193b-3p
GO Biological process (miRPathDB)	urogenital system development	depleted	0.0231847	0.0231847	0.316388	4	hsa-miR-215-5p; hsa-miR-192-5p; hsa-miR-34c-5p; hsa-miR-574-3p
GO Biological process (miRPathDB)	MAPK cascade	depleted	0.0288206	0.0288206	0.358542	4	hsa-miR-9-3p; hsa-miR-139-5p; hsa-miR-138-5p; hsa-miR-574-3p
GO Biological process (miRPathDB)	phosphate-containing compound metabolic process	depleted	0.0288206	0.0288206	0.358542	4	hsa-miR-9-3p; hsa-miR-193b-3p; hsa-miR-138-5p; hsa-miR-582-5p
GO Biological process (miRPathDB)	positive regulation of kinase activity	depleted	0.0288206	0.0288206	0.358542	4	hsa-miR-9-3p; hsa-miR-708-5p; hsa-miR-34c-5p; hsa-miR-138-5p
GO Biological process (miRPathDB)	positive regulation of protein kinase activity	depleted	0.0288206	0.0288206	0.358542	4	hsa-miR-9-3p; hsa-miR-708-5p; hsa-miR-138-5p; hsa-miR-576-5p
GO Biological process (miRPathDB)	regulation of MAPK cascade	depleted	0.0288206	0.0288206	0.358542	4	hsa-miR-9-3p; hsa-miR-708-5p; hsa-miR-138-5p; hsa-miR-574-3p
GO Biological process (miRPathDB)	respiratory system development	depleted	0.0288206	0.0288206	0.358542	4	hsa-miR-9-3p; hsa-miR-34c-5p; hsa-miR-138-5p; hsa-miR-574-3p
GO Biological process (miRPathDB)	signal transduction by protein phosphorylation	depleted	0.0288206	0.0288206	0.358542	4	hsa-miR-9-3p; hsa-miR-139-5p; hsa-miR-138-5p; hsa-miR-574-3p
GO Biological process (miRPathDB)	stem cell differentiation	depleted	0.0288206	0.0288206	0.358542	4	hsa-miR-9-3p; hsa-miR-34c-5p; hsa-miR-138-5p; hsa-miR-4782-3p
GO Biological process (miRPathDB)	DNA damage response signal transduction by p53 class mediator resulting in cell cycle arrest	depleted	0.0295182	0.0295182	0.358542	2	hsa-miR-935; hsa-miR-574-3p
GO Biological process (miRPathDB)	positive regulation of cell cycle arrest	depleted	0.0295182	0.0295182	0.358542	2	hsa-miR-935; hsa-miR-574-3p
GO Biological process (miRPathDB)	signal transduction involved in mitotic G1 DNA damage checkpoint	depleted	0.0295182	0.0295182	0.358542	2	hsa-miR-935; hsa-miR-574-3p
GO Biological process (miRPathDB)	RNA metabolic process	depleted	0.0305325	0.0305325	0.358542	19	hsa-miR-1296-5p; hsa-miR-128-1-5p; hsa-miR-296-3p; hsa-miR-4763-3p; hsa-miR-548ah-5p; hsa-miR-221-3p; hsa-miR-222-3p; hsa-miR-1246; hsa-miR-9-3p; hsa-miR-6739-5p; hsa-miR-139-5p; hsa-miR-34c-5p; hsa-miR-200c-5p; hsa-miR-193b-3p; hsa-miR-138-5p; hsa-miR-935; hsa-miR-582-5p; hsa-miR-4768-5p; hsa-miR-98-3p
GO Biological process (miRPathDB)	gene expression	depleted	0.0305325	0.0305325	0.358542	19	hsa-miR-1296-5p; hsa-miR-128-1-5p; hsa-miR-296-3p; hsa-miR-4763-3p; hsa-miR-6825-5p; hsa-miR-221-3p; hsa-miR-222-3p; hsa-miR-1246; hsa-miR-6739-5p; hsa-miR-139-5p; hsa-miR-708-5p; hsa-miR-34c-5p; hsa-miR-193b-3p; hsa-miR-138-5p; hsa-miR-935; hsa-miR-548t-5p; hsa-miR-582-5p; hsa-miR-4768-5p; hsa-miR-98-3p
GO Biological process (miRPathDB)	positive regulation of cellular metabolic process	depleted	0.0305325	0.0305325	0.358542	19	hsa-miR-1296-5p; hsa-miR-187-3p; hsa-miR-128-1-5p; hsa-miR-548ah-5p; hsa-miR-2277-5p; hsa-miR-221-3p; hsa-miR-1246; hsa-miR-9-3p; hsa-miR-6739-5p; hsa-miR-215-5p; hsa-miR-192-5p; hsa-miR-139-5p; hsa-miR-708-5p; hsa-miR-34c-5p; hsa-let-7a-2-3p; hsa-miR-193b-3p; hsa-miR-138-5p; hsa-miR-574-3p; hsa-miR-98-3p
GO Biological process (miRPathDB)	cell population proliferation	depleted	0.0305417	0.0305417	0.358542	14	hsa-miR-125b-1-3p; hsa-miR-128-1-5p; hsa-miR-296-3p; hsa-miR-221-3p; hsa-miR-27a-5p; hsa-miR-9-3p; hsa-miR-215-5p; hsa-miR-708-5p; hsa-miR-34c-5p; hsa-miR-193b-3p; hsa-miR-138-5p; hsa-miR-935; hsa-miR-574-3p; hsa-miR-582-5p
GO Biological process (miRPathDB)	cell division	depleted	0.0312091	0.0312091	0.358542	5	hsa-miR-221-3p; hsa-miR-215-5p; hsa-miR-192-5p; hsa-miR-193b-3p; hsa-miR-574-3p
GO Biological process (miRPathDB)	enzyme linked receptor protein signaling pathway	depleted	0.0312091	0.0312091	0.358542	5	hsa-miR-221-3p; hsa-miR-139-5p; hsa-miR-34c-5p; hsa-miR-138-5p; hsa-miR-574-3p
GO Biological process (miRPathDB)	forebrain development	depleted	0.0312091	0.0312091	0.358542	5	hsa-miR-221-3p; hsa-miR-9-3p; hsa-miR-138-5p; hsa-miR-6814-3p; hsa-miR-576-5p
GO Biological process (miRPathDB)	gene silencing	depleted	0.0312091	0.0312091	0.358542	5	hsa-miR-221-3p; hsa-miR-222-3p; hsa-miR-34c-5p; hsa-miR-193b-3p; hsa-miR-138-5p
GO Biological process (miRPathDB)	muscle cell proliferation	depleted	0.0312091	0.0312091	0.358542	5	hsa-miR-221-3p; hsa-miR-34c-5p; hsa-miR-5701; hsa-miR-138-5p; hsa-miR-21-3p
GO Biological process (miRPathDB)	muscle hypertrophy	depleted	0.0312091	0.0312091	0.358542	5	hsa-miR-221-3p; hsa-miR-34c-5p; hsa-miR-5701; hsa-miR-193b-3p; hsa-miR-574-3p
GO Biological process (miRPathDB)	myeloid cell differentiation	depleted	0.0312091	0.0312091	0.358542	5	hsa-miR-221-3p; hsa-miR-222-3p; hsa-miR-138-5p; hsa-miR-574-3p; hsa-miR-582-5p
GO Biological process (miRPathDB)	negative regulation of apoptotic process	depleted	0.0312091	0.0312091	0.358542	5	hsa-miR-221-3p; hsa-miR-222-3p; hsa-miR-139-5p; hsa-miR-708-5p; hsa-miR-138-5p
GO Biological process (miRPathDB)	negative regulation of programmed cell death	depleted	0.0312091	0.0312091	0.358542	5	hsa-miR-221-3p; hsa-miR-222-3p; hsa-miR-139-5p; hsa-miR-708-5p; hsa-miR-138-5p
GO Biological process (miRPathDB)	negative regulation of protein serinethreonine kinase activity	depleted	0.0312091	0.0312091	0.358542	5	hsa-miR-221-3p; hsa-miR-222-3p; hsa-miR-27a-5p; hsa-miR-138-5p; hsa-miR-582-5p
GO Biological process (miRPathDB)	nuclear transport	depleted	0.0312091	0.0312091	0.358542	5	hsa-miR-221-3p; hsa-miR-222-3p; hsa-miR-708-5p; hsa-miR-200c-5p; hsa-miR-193b-3p
GO Biological process (miRPathDB)	nucleocytoplasmic transport	depleted	0.0312091	0.0312091	0.358542	5	hsa-miR-221-3p; hsa-miR-222-3p; hsa-miR-708-5p; hsa-miR-200c-5p; hsa-miR-193b-3p
GO Biological process (miRPathDB)	positive regulation of intracellular signal transduction	depleted	0.0312091	0.0312091	0.358542	5	hsa-miR-221-3p; hsa-miR-139-5p; hsa-miR-708-5p; hsa-miR-138-5p; hsa-miR-574-3p
GO Biological process (miRPathDB)	protein deubiquitination	depleted	0.0312091	0.0312091	0.358542	5	hsa-miR-221-3p; hsa-miR-200c-5p; hsa-miR-193b-3p; hsa-miR-935; hsa-miR-574-3p
GO Biological process (miRPathDB)	protein localization to organelle	depleted	0.0312091	0.0312091	0.358542	5	hsa-miR-221-3p; hsa-miR-708-5p; hsa-miR-193b-3p; hsa-miR-138-5p; hsa-miR-935
GO Biological process (miRPathDB)	protein modification by small protein removal	depleted	0.0312091	0.0312091	0.358542	5	hsa-miR-221-3p; hsa-miR-200c-5p; hsa-miR-193b-3p; hsa-miR-935; hsa-miR-574-3p
GO Biological process (miRPathDB)	regulation of mitotic nuclear division	depleted	0.0312091	0.0312091	0.358542	5	hsa-miR-221-3p; hsa-miR-215-5p; hsa-miR-192-5p; hsa-miR-193b-3p; hsa-miR-574-3p
GO Biological process (miRPathDB)	regulation of protein kinase activity	depleted	0.0312091	0.0312091	0.358542	5	hsa-miR-221-3p; hsa-miR-34c-5p; hsa-miR-193b-3p; hsa-miR-138-5p; hsa-miR-582-5p
GO Biological process (miRPathDB)	regulation of gene expression	depleted	0.0325811	0.0325811	0.372571	22	hsa-miR-1296-5p; hsa-miR-128-1-5p; hsa-miR-296-3p; hsa-miR-4763-3p; hsa-miR-6825-5p; hsa-miR-548ah-5p; hsa-miR-2277-5p; hsa-miR-221-3p; hsa-miR-222-3p; hsa-miR-1246; hsa-miR-9-3p; hsa-miR-6739-5p; hsa-miR-139-5p; hsa-miR-708-5p; hsa-miR-34c-5p; hsa-miR-138-5p; hsa-miR-6777-5p; hsa-miR-935; hsa-miR-548t-5p; hsa-miR-582-5p; hsa-miR-4768-5p; hsa-miR-98-3p
GO Biological process (miRPathDB)	signal transduction in response to DNA damage	depleted	0.0331989	0.0331989	0.377886	6	hsa-miR-4763-3p; hsa-miR-34c-5p; hsa-miR-193b-3p; hsa-miR-138-5p; hsa-miR-935; hsa-miR-574-3p
GO Biological process (miRPathDB)	DNA damage response signal transduction by p53 class mediator	depleted	0.0358587	0.0358587	0.380175	6	hsa-miR-4763-3p; hsa-miR-708-5p; hsa-miR-34c-5p; hsa-miR-138-5p; hsa-miR-935; hsa-miR-574-3p
GO Biological process (miRPathDB)	chromatin silencing	depleted	0.0370276	0.0370276	0.380175	3	hsa-let-7a-2-3p; hsa-miR-193b-3p; hsa-miR-138-5p
GO Biological process (miRPathDB)	negative regulation of response to DNA damage stimulus	depleted	0.0370276	0.0370276	0.380175	3	hsa-let-7a-2-3p; hsa-miR-138-5p; hsa-miR-98-3p
GO Biological process (miRPathDB)	regulation of endodeoxyribonuclease activity	depleted	0.0370276	0.0370276	0.380175	3	hsa-let-7a-2-3p; hsa-miR-193b-3p; hsa-miR-138-5p
GO Biological process (miRPathDB)	cell differentiation	depleted	0.0371281	0.0371281	0.380175	11	hsa-miR-448; hsa-miR-128-1-5p; hsa-miR-221-3p; hsa-miR-222-3p; hsa-miR-139-5p; hsa-miR-708-5p; hsa-miR-34c-5p; hsa-miR-138-5p; hsa-miR-574-3p; hsa-miR-548t-5p; hsa-miR-582-5p
GO Biological process (miRPathDB)	cellular response to organic substance	depleted	0.0371281	0.0371281	0.380175	11	hsa-miR-448; hsa-miR-125b-1-3p; hsa-miR-221-3p; hsa-miR-222-3p; hsa-miR-9-3p; hsa-miR-34c-5p; hsa-let-7a-2-3p; hsa-miR-200c-5p; hsa-miR-138-5p; hsa-miR-574-3p; hsa-miR-582-5p
GO Biological process (miRPathDB)	multicellular organism development	depleted	0.0371281	0.0371281	0.380175	11	hsa-miR-128-1-5p; hsa-miR-6825-5p; hsa-miR-221-3p; hsa-miR-222-3p; hsa-miR-9-3p; hsa-miR-708-5p; hsa-miR-34c-5p; hsa-miR-138-5p; hsa-miR-6777-5p; hsa-miR-574-3p; hsa-miR-582-5p
GO Biological process (miRPathDB)	positive regulation of transcription by RNA polymerase II	depleted	0.0371281	0.0371281	0.380175	11	hsa-miR-128-1-5p; hsa-miR-2277-5p; hsa-miR-221-3p; hsa-miR-9-3p; hsa-miR-6739-5p; hsa-miR-139-5p; hsa-miR-34c-5p; hsa-miR-138-5p; hsa-miR-4756-5p; hsa-miR-574-3p; hsa-miR-98-3p
GO Biological process (miRPathDB)	cardiocyte differentiation	depleted	0.0378565	0.0378565	0.380175	4	hsa-miR-27a-5p; hsa-miR-9-3p; hsa-miR-574-3p; hsa-miR-4638-3p
GO Biological process (miRPathDB)	leukocyte activation	depleted	0.0378565	0.0378565	0.380175	4	hsa-miR-27a-5p; hsa-miR-9-3p; hsa-miR-34c-5p; hsa-miR-582-5p
GO Biological process (miRPathDB)	positive regulation of cyclin-dependent protein kinase activity	depleted	0.0378565	0.0378565	0.380175	4	hsa-miR-27a-5p; hsa-miR-708-5p; hsa-miR-138-5p; hsa-miR-574-3p
GO Biological process (miRPathDB)	positive regulation of cyclin-dependent protein serinethreonine kinase activity	depleted	0.0378565	0.0378565	0.380175	4	hsa-miR-27a-5p; hsa-miR-708-5p; hsa-miR-138-5p; hsa-miR-574-3p
GO Biological process (miRPathDB)	regulation of protein kinase B signaling	depleted	0.0378565	0.0378565	0.380175	4	hsa-miR-27a-5p; hsa-miR-9-3p; hsa-miR-138-5p; hsa-miR-574-3p
GO Biological process (miRPathDB)	response to prostaglandin E	depleted	0.0378565	0.0378565	0.380175	4	hsa-miR-27a-5p; hsa-miR-138-5p; hsa-miR-582-5p; hsa-miR-4638-3p
GO Biological process (miRPathDB)	Notch signaling pathway	depleted	0.0389428	0.0389428	0.380175	3	hsa-miR-34c-5p; hsa-miR-138-5p; hsa-miR-574-3p
GO Biological process (miRPathDB)	cell cycle arrest	depleted	0.0389428	0.0389428	0.380175	3	hsa-miR-34c-5p; hsa-miR-935; hsa-miR-574-3p
GO Biological process (miRPathDB)	organ growth	depleted	0.0389428	0.0389428	0.380175	3	hsa-miR-34c-5p; hsa-miR-138-5p; hsa-miR-574-3p
GO Biological process (miRPathDB)	osteoblast differentiation	depleted	0.0389428	0.0389428	0.380175	3	hsa-miR-34c-5p; hsa-miR-138-5p; hsa-miR-6814-3p
GO Biological process (miRPathDB)	positive regulation of fibroblast proliferation	depleted	0.0389428	0.0389428	0.380175	3	hsa-miR-34c-5p; hsa-miR-193b-3p; hsa-miR-574-3p
GO Biological process (miRPathDB)	intracellular signal transduction	depleted	0.0402037	0.0402037	0.380175	8	hsa-miR-448; hsa-miR-221-3p; hsa-miR-139-5p; hsa-miR-708-5p; hsa-miR-34c-5p; hsa-miR-193b-3p; hsa-miR-138-5p; hsa-miR-574-3p
GO Biological process (miRPathDB)	phosphorylation	depleted	0.0402037	0.0402037	0.380175	8	hsa-miR-448; hsa-miR-221-3p; hsa-miR-9-3p; hsa-miR-139-5p; hsa-miR-34c-5p; hsa-miR-138-5p; hsa-miR-574-3p; hsa-miR-582-5p
GO Biological process (miRPathDB)	protein phosphorylation	depleted	0.0402037	0.0402037	0.380175	8	hsa-miR-448; hsa-miR-221-3p; hsa-miR-9-3p; hsa-miR-139-5p; hsa-miR-34c-5p; hsa-miR-138-5p; hsa-miR-574-3p; hsa-miR-582-5p
GO Biological process (miRPathDB)	regulation of cell motility	depleted	0.0402037	0.0402037	0.380175	8	hsa-miR-125b-1-3p; hsa-miR-221-3p; hsa-miR-222-3p; hsa-miR-27a-5p; hsa-miR-139-5p; hsa-miR-34c-5p; hsa-miR-138-5p; hsa-miR-574-3p
GO Biological process (miRPathDB)	regulation of phosphorus metabolic process	depleted	0.0402037	0.0402037	0.380175	8	hsa-miR-448; hsa-miR-221-3p; hsa-miR-9-3p; hsa-miR-708-5p; hsa-miR-34c-5p; hsa-miR-138-5p; hsa-miR-574-3p; hsa-miR-582-5p
GO Biological process (miRPathDB)	regulation of phosphorylation	depleted	0.0402037	0.0402037	0.380175	8	hsa-miR-448; hsa-miR-221-3p; hsa-miR-9-3p; hsa-miR-708-5p; hsa-miR-34c-5p; hsa-miR-138-5p; hsa-miR-574-3p; hsa-miR-582-5p
GO Biological process (miRPathDB)	regulation of response to DNA damage stimulus	depleted	0.0402037	0.0402037	0.380175	8	hsa-miR-4697-5p; hsa-miR-221-3p; hsa-miR-215-5p; hsa-miR-192-5p; hsa-miR-708-5p; hsa-let-7a-2-3p; hsa-miR-193b-3p; hsa-miR-138-5p
GO Biological process (miRPathDB)	response to organic cyclic compound	depleted	0.0402037	0.0402037	0.380175	8	hsa-miR-448; hsa-miR-221-3p; hsa-miR-222-3p; hsa-miR-27a-5p; hsa-miR-9-3p; hsa-miR-34c-5p; hsa-miR-138-5p; hsa-miR-574-3p
GO Biological process (miRPathDB)	execution phase of apoptosis	depleted	0.0410485	0.0410485	0.380175	3	hsa-miR-708-5p; hsa-let-7a-2-3p; hsa-miR-138-5p
GO Biological process (miRPathDB)	face development	depleted	0.0410485	0.0410485	0.380175	3	hsa-miR-708-5p; hsa-miR-34c-5p; hsa-miR-574-3p
GO Biological process (miRPathDB)	histone lysine methylation	depleted	0.0410485	0.0410485	0.380175	3	hsa-miR-708-5p; hsa-miR-34c-5p; hsa-miR-193b-3p
GO Biological process (miRPathDB)	histone methylation	depleted	0.0410485	0.0410485	0.380175	3	hsa-miR-708-5p; hsa-miR-193b-3p; hsa-miR-574-3p
GO Biological process (miRPathDB)	intrinsic apoptotic signaling pathway in response to oxidative stress	depleted	0.0410485	0.0410485	0.380175	3	hsa-miR-708-5p; hsa-miR-138-5p; hsa-miR-4638-3p
GO Biological process (miRPathDB)	liver development	depleted	0.0410485	0.0410485	0.380175	3	hsa-miR-708-5p; hsa-miR-138-5p; hsa-miR-574-3p
GO Biological process (miRPathDB)	mammary gland epithelial cell differentiation	depleted	0.0410485	0.0410485	0.380175	3	hsa-miR-708-5p; hsa-miR-200c-5p; hsa-miR-138-5p
GO Biological process (miRPathDB)	negative regulation of DNA damage response signal transduction by p53 class mediator	depleted	0.0410485	0.0410485	0.380175	3	hsa-miR-708-5p; hsa-miR-34c-5p; hsa-miR-138-5p
GO Biological process (miRPathDB)	peptidyl-lysine methylation	depleted	0.0410485	0.0410485	0.380175	3	hsa-miR-708-5p; hsa-miR-34c-5p; hsa-miR-193b-3p
GO Biological process (miRPathDB)	regulation of signal transduction by p53 class mediator	depleted	0.0410485	0.0410485	0.380175	3	hsa-miR-708-5p; hsa-miR-193b-3p; hsa-miR-138-5p
GO Biological process (miRPathDB)	lymphocyte activation	depleted	0.0410641	0.0410641	0.380175	7	hsa-miR-187-3p; hsa-miR-27a-5p; hsa-miR-9-3p; hsa-miR-708-5p; hsa-miR-34c-5p; hsa-miR-574-3p; hsa-miR-582-5p
GO Biological process (miRPathDB)	regulation of RNA metabolic process	depleted	0.0412227	0.0412227	0.380175	21	hsa-miR-628-3p; hsa-miR-128-1-5p; hsa-miR-296-3p; hsa-miR-4763-3p; hsa-miR-6825-5p; hsa-miR-548ah-5p; hsa-miR-2277-5p; hsa-miR-590-5p; hsa-miR-221-3p; hsa-miR-222-3p; hsa-miR-1246; hsa-miR-9-3p; hsa-miR-6739-5p; hsa-miR-215-5p; hsa-miR-139-5p; hsa-miR-34c-5p; hsa-miR-200c-5p; hsa-miR-138-5p; hsa-miR-6777-5p; hsa-miR-4768-5p; hsa-miR-98-3p
GO Biological process (miRPathDB)	macromolecule metabolic process	depleted	0.0413113	0.0413113	0.380175	16	hsa-miR-1296-5p; hsa-miR-296-3p; hsa-miR-6825-5p; hsa-miR-590-5p; hsa-miR-221-3p; hsa-miR-222-3p; hsa-miR-1246; hsa-miR-215-5p; hsa-miR-192-5p; hsa-miR-139-5p; hsa-miR-34c-5p; hsa-miR-193b-3p; hsa-miR-138-5p; hsa-miR-935; hsa-miR-582-5p; hsa-miR-98-3p
GO Biological process (miRPathDB)	negative regulation of cellular protein metabolic process	depleted	0.0428883	0.0428883	0.380175	7	hsa-miR-590-5p; hsa-miR-221-3p; hsa-miR-222-3p; hsa-miR-34c-5p; hsa-miR-138-5p; hsa-miR-4756-5p; hsa-miR-582-5p
GO Biological process (miRPathDB)	protein metabolic process	depleted	0.0428883	0.0428883	0.380175	7	hsa-miR-590-5p; hsa-miR-221-3p; hsa-miR-222-3p; hsa-miR-34c-5p; hsa-miR-193b-3p; hsa-miR-138-5p; hsa-miR-574-3p
GO Biological process (miRPathDB)	regulation of reactive oxygen species metabolic process	depleted	0.0428883	0.0428883	0.380175	7	hsa-miR-590-5p; hsa-miR-221-3p; hsa-miR-708-5p; hsa-miR-34c-5p; hsa-miR-138-5p; hsa-miR-574-3p; hsa-miR-582-5p
GO Biological process (miRPathDB)	cell death in response to oxidative stress	depleted	0.0433424	0.0433424	0.380175	3	hsa-miR-139-5p; hsa-miR-138-5p; hsa-miR-4638-3p
GO Biological process (miRPathDB)	epithelial cell development	depleted	0.0433424	0.0433424	0.380175	3	hsa-miR-139-5p; hsa-miR-34c-5p; hsa-miR-138-5p
GO Biological process (miRPathDB)	epithelial cell differentiation	depleted	0.0433424	0.0433424	0.380175	3	hsa-miR-139-5p; hsa-miR-34c-5p; hsa-miR-138-5p
GO Biological process (miRPathDB)	modification of morphology or physiology of other organism	depleted	0.0433424	0.0433424	0.380175	3	hsa-miR-139-5p; hsa-let-7a-2-3p; hsa-miR-574-3p
GO Biological process (miRPathDB)	negative regulation of anoikis	depleted	0.0433424	0.0433424	0.380175	3	hsa-miR-139-5p; hsa-miR-34c-5p; hsa-miR-138-5p
GO Biological process (miRPathDB)	regulation of anoikis	depleted	0.0433424	0.0433424	0.380175	3	hsa-miR-139-5p; hsa-miR-34c-5p; hsa-miR-138-5p

## Sheet: MDA-MB-231
GO Biological process (miRPathDB)	Enrichment	P-value	P-adjusted	Q-value	Observed	miRNAs/precursors
regulation of nitrogen compound metabolic process	depleted	4.87e-4	4.87e-4	0.253769	9	hsa-miR-192-5p; hsa-miR-200b-3p; hsa-miR-10b-5p; hsa-miR-200b-5p; hsa-miR-145-5p; hsa-miR-194-5p; hsa-miR-31-5p; hsa-miR-143-3p; hsa-miR-215-5p
cellular nitrogen compound metabolic process	depleted	6.77e-4	6.77e-4	0.253769	8	hsa-miR-200b-3p; hsa-miR-10b-5p; hsa-miR-200b-5p; hsa-miR-145-5p; hsa-miR-194-5p; hsa-miR-31-5p; hsa-miR-143-3p; hsa-miR-215-5p
biosynthetic process	depleted	0.0012925	0.0012925	0.253769	8	hsa-miR-192-5p; hsa-miR-200b-3p; hsa-miR-10b-5p; hsa-miR-200b-5p; hsa-miR-145-5p; hsa-miR-31-5p; hsa-miR-143-3p; hsa-miR-215-5p
cellular aromatic compound metabolic process	depleted	0.0012925	0.0012925	0.253769	8	hsa-miR-192-5p; hsa-miR-200b-3p; hsa-miR-10b-5p; hsa-miR-200b-5p; hsa-miR-145-5p; hsa-miR-31-5p; hsa-miR-143-3p; hsa-miR-215-5p
cellular macromolecule biosynthetic process	depleted	0.0012925	0.0012925	0.253769	8	hsa-miR-192-5p; hsa-miR-200b-3p; hsa-miR-10b-5p; hsa-miR-200b-5p; hsa-miR-145-5p; hsa-miR-31-5p; hsa-miR-143-3p; hsa-miR-215-5p
regulation of metabolic process	depleted	0.0012925	0.0012925	0.253769	8	hsa-miR-192-5p; hsa-miR-200b-3p; hsa-miR-10b-5p; hsa-miR-145-5p; hsa-miR-194-5p; hsa-miR-31-5p; hsa-miR-143-3p; hsa-miR-215-5p
RNA biosynthetic process	depleted	0.0024652	0.0024652	0.253769	7	hsa-miR-200b-3p; hsa-miR-10b-5p; hsa-miR-200b-5p; hsa-miR-145-5p; hsa-miR-31-5p; hsa-miR-143-3p; hsa-miR-215-5p
cell population proliferation	depleted	0.0024652	0.0024652	0.253769	7	hsa-miR-200b-3p; hsa-miR-10b-5p; hsa-miR-200b-5p; hsa-miR-145-5p; hsa-miR-31-5p; hsa-miR-143-3p; hsa-miR-215-5p
heterocycle metabolic process	depleted	0.0024652	0.0024652	0.253769	7	hsa-miR-200b-3p; hsa-miR-10b-5p; hsa-miR-200b-5p; hsa-miR-145-5p; hsa-miR-31-5p; hsa-miR-143-3p; hsa-miR-215-5p
nucleobase-containing compound metabolic process	depleted	0.0024652	0.0024652	0.253769	7	hsa-miR-200b-3p; hsa-miR-10b-5p; hsa-miR-200b-5p; hsa-miR-145-5p; hsa-miR-31-5p; hsa-miR-143-3p; hsa-miR-215-5p
regulation of RNA biosynthetic process	depleted	0.0024652	0.0024652	0.253769	7	hsa-miR-200b-3p; hsa-miR-10b-5p; hsa-miR-200b-5p; hsa-miR-145-5p; hsa-miR-31-5p; hsa-miR-143-3p; hsa-miR-215-5p
regulation of RNA metabolic process	depleted	0.0024652	0.0024652	0.253769	7	hsa-miR-200b-3p; hsa-miR-10b-5p; hsa-miR-200b-5p; hsa-miR-145-5p; hsa-miR-31-5p; hsa-miR-143-3p; hsa-miR-215-5p
regulation of gene expression	depleted	0.0024652	0.0024652	0.253769	7	hsa-miR-200b-3p; hsa-miR-10b-5p; hsa-miR-200b-5p; hsa-miR-145-5p; hsa-miR-194-5p; hsa-miR-31-5p; hsa-miR-143-3p
regulation of nucleic acid-templated transcription	depleted	0.0024652	0.0024652	0.253769	7	hsa-miR-200b-3p; hsa-miR-10b-5p; hsa-miR-200b-5p; hsa-miR-145-5p; hsa-miR-31-5p; hsa-miR-143-3p; hsa-miR-215-5p
regulation of transcription DNA-templated	depleted	0.0024652	0.0024652	0.253769	7	hsa-miR-200b-3p; hsa-miR-10b-5p; hsa-miR-200b-5p; hsa-miR-145-5p; hsa-miR-31-5p; hsa-miR-143-3p; hsa-miR-215-5p
transcription DNA-templated	depleted	0.0024652	0.0024652	0.253769	7	hsa-miR-200b-3p; hsa-miR-10b-5p; hsa-miR-200b-5p; hsa-miR-145-5p; hsa-miR-31-5p; hsa-miR-143-3p; hsa-miR-215-5p
transcription by RNA polymerase II	depleted	0.0024652	0.0024652	0.253769	7	hsa-miR-200b-3p; hsa-miR-10b-5p; hsa-miR-200b-5p; hsa-miR-145-5p; hsa-miR-31-5p; hsa-miR-143-3p; hsa-miR-215-5p
nitrogen compound metabolic process	depleted	0.0042595	0.0042595	0.273609	7	hsa-miR-192-5p; hsa-miR-200b-3p; hsa-miR-10b-5p; hsa-miR-145-5p; hsa-miR-31-5p; hsa-miR-143-3p; hsa-miR-215-5p
regulation of cellular component organization	depleted	0.0042595	0.0042595	0.273609	7	hsa-miR-192-5p; hsa-miR-200b-3p; hsa-miR-10b-5p; hsa-miR-145-5p; hsa-miR-31-5p; hsa-miR-143-3p; hsa-miR-215-5p
RNA metabolic process	depleted	0.0065839	0.0065839	0.273609	6	hsa-miR-200b-3p; hsa-miR-10b-5p; hsa-miR-200b-5p; hsa-miR-145-5p; hsa-miR-31-5p; hsa-miR-143-3p
cellular metabolic process	depleted	0.0065839	0.0065839	0.273609	6	hsa-miR-200b-3p; hsa-miR-10b-5p; hsa-miR-145-5p; hsa-miR-31-5p; hsa-miR-143-3p; hsa-miR-215-5p
cellular response to organic substance	depleted	0.0065839	0.0065839	0.273609	6	hsa-miR-200b-3p; hsa-miR-10b-5p; hsa-miR-145-5p; hsa-miR-194-5p; hsa-miR-31-5p; hsa-miR-143-3p
gene expression	depleted	0.0065839	0.0065839	0.273609	6	hsa-miR-200b-3p; hsa-miR-10b-5p; hsa-miR-200b-5p; hsa-miR-145-5p; hsa-miR-31-5p; hsa-miR-143-3p
metabolic process	depleted	0.0065839	0.0065839	0.273609	6	hsa-miR-200b-3p; hsa-miR-10b-5p; hsa-miR-145-5p; hsa-miR-31-5p; hsa-miR-143-3p; hsa-miR-215-5p
positive regulation of gene expression	depleted	0.0065839	0.0065839	0.273609	6	hsa-miR-200b-3p; hsa-miR-10b-5p; hsa-miR-200b-5p; hsa-miR-145-5p; hsa-miR-31-5p; hsa-miR-143-3p
positive regulation of transcription by RNA polymerase II	depleted	0.0065839	0.0065839	0.273609	6	hsa-miR-200b-3p; hsa-miR-10b-5p; hsa-miR-200b-5p; hsa-miR-145-5p; hsa-miR-31-5p; hsa-miR-143-3p
regulation of transcription by RNA polymerase II	depleted	0.0065839	0.0065839	0.273609	6	hsa-miR-200b-3p; hsa-miR-10b-5p; hsa-miR-200b-5p; hsa-miR-145-5p; hsa-miR-31-5p; hsa-miR-143-3p
animal organ morphogenesis	depleted	0.0070901	0.0070901	0.273609	7	hsa-miR-335-5p; hsa-miR-200b-3p; hsa-miR-10b-5p; hsa-miR-200b-5p; hsa-miR-145-5p; hsa-miR-31-5p; hsa-miR-143-3p
positive regulation of cellular metabolic process	depleted	0.0103374	0.0103374	0.273609	6	hsa-miR-192-5p; hsa-miR-200b-3p; hsa-miR-145-5p; hsa-miR-31-5p; hsa-miR-143-3p; hsa-miR-215-5p
positive regulation of metabolic process	depleted	0.0103374	0.0103374	0.273609	6	hsa-miR-192-5p; hsa-miR-200b-3p; hsa-miR-145-5p; hsa-miR-31-5p; hsa-miR-143-3p; hsa-miR-215-5p
regulation of cellular process	depleted	0.0103374	0.0103374	0.273609	6	hsa-miR-192-5p; hsa-miR-200b-3p; hsa-miR-145-5p; hsa-miR-194-5p; hsa-miR-31-5p; hsa-miR-215-5p
cellular protein localization	depleted	0.0121951	0.0121951	0.273609	2	hsa-miR-31-5p; hsa-miR-143-3p
establishment of protein localization	depleted	0.0121951	0.0121951	0.273609	2	hsa-miR-31-5p; hsa-miR-143-3p
odontogenesis	depleted	0.0121951	0.0121951	0.273609	2	hsa-miR-31-5p; hsa-miR-143-3p
positive regulation of cellular protein localization	depleted	0.0121951	0.0121951	0.273609	2	hsa-miR-31-5p; hsa-miR-143-3p
positive regulation of protein localization to nucleus	depleted	0.0121951	0.0121951	0.273609	2	hsa-miR-31-5p; hsa-miR-143-3p
protein localization	depleted	0.0121951	0.0121951	0.273609	2	hsa-miR-31-5p; hsa-miR-143-3p
protein localization to nucleus	depleted	0.0121951	0.0121951	0.273609	2	hsa-miR-31-5p; hsa-miR-143-3p
protein localization to organelle	depleted	0.0121951	0.0121951	0.273609	2	hsa-miR-31-5p; hsa-miR-143-3p
regulation of cellular localization	depleted	0.0121951	0.0121951	0.273609	2	hsa-miR-31-5p; hsa-miR-143-3p
regulation of establishment of protein localization	depleted	0.0121951	0.0121951	0.273609	2	hsa-miR-31-5p; hsa-miR-143-3p
regulation of protein localization to nucleus	depleted	0.0121951	0.0121951	0.273609	2	hsa-miR-31-5p; hsa-miR-143-3p
regulation of protein transport	depleted	0.0121951	0.0121951	0.273609	2	hsa-miR-31-5p; hsa-miR-143-3p
response to mineralocorticoid	depleted	0.0121951	0.0121951	0.273609	2	hsa-miR-31-5p; hsa-miR-143-3p
cellular response to cytokine stimulus	depleted	0.0153003	0.0153003	0.273609	5	hsa-miR-200b-3p; hsa-miR-10b-5p; hsa-miR-145-5p; hsa-miR-194-5p; hsa-miR-143-3p
enzyme linked receptor protein signaling pathway	depleted	0.0153003	0.0153003	0.273609	5	hsa-miR-200b-3p; hsa-miR-145-5p; hsa-miR-194-5p; hsa-miR-31-5p; hsa-miR-143-3p
epithelium development	depleted	0.0153003	0.0153003	0.273609	5	hsa-miR-200b-3p; hsa-miR-10b-5p; hsa-miR-200b-5p; hsa-miR-145-5p; hsa-miR-31-5p
negative regulation of biosynthetic process	depleted	0.0153003	0.0153003	0.273609	5	hsa-miR-200b-3p; hsa-miR-145-5p; hsa-miR-194-5p; hsa-miR-31-5p; hsa-miR-215-5p
negative regulation of cellular metabolic process	depleted	0.0153003	0.0153003	0.273609	5	hsa-miR-200b-3p; hsa-miR-10b-5p; hsa-miR-145-5p; hsa-miR-194-5p; hsa-miR-31-5p
negative regulation of signal transduction	depleted	0.0153003	0.0153003	0.273609	5	hsa-miR-200b-3p; hsa-miR-10b-5p; hsa-miR-145-5p; hsa-miR-194-5p; hsa-miR-31-5p
negative regulation of signaling	depleted	0.0153003	0.0153003	0.273609	5	hsa-miR-200b-3p; hsa-miR-10b-5p; hsa-miR-145-5p; hsa-miR-194-5p; hsa-miR-31-5p
negative regulation of transcription DNA-templated	depleted	0.0153003	0.0153003	0.273609	5	hsa-miR-200b-3p; hsa-miR-10b-5p; hsa-miR-145-5p; hsa-miR-31-5p; hsa-miR-215-5p
positive regulation of RNA biosynthetic process	depleted	0.0153003	0.0153003	0.273609	5	hsa-miR-200b-3p; hsa-miR-10b-5p; hsa-miR-145-5p; hsa-miR-31-5p; hsa-miR-143-3p
positive regulation of cellular biosynthetic process	depleted	0.0153003	0.0153003	0.273609	5	hsa-miR-200b-3p; hsa-miR-10b-5p; hsa-miR-200b-5p; hsa-miR-145-5p; hsa-miR-31-5p
positive regulation of macromolecule biosynthetic process	depleted	0.0153003	0.0153003	0.273609	5	hsa-miR-200b-3p; hsa-miR-10b-5p; hsa-miR-200b-5p; hsa-miR-145-5p; hsa-miR-31-5p
positive regulation of nucleic acid-templated transcription	depleted	0.0153003	0.0153003	0.273609	5	hsa-miR-200b-3p; hsa-miR-10b-5p; hsa-miR-145-5p; hsa-miR-31-5p; hsa-miR-143-3p
regulation of cell population proliferation	depleted	0.0153003	0.0153003	0.273609	5	hsa-miR-200b-3p; hsa-miR-10b-5p; hsa-miR-145-5p; hsa-miR-31-5p; hsa-miR-143-3p
regulation of intracellular signal transduction	depleted	0.0153003	0.0153003	0.273609	5	hsa-miR-200b-3p; hsa-miR-10b-5p; hsa-miR-145-5p; hsa-miR-194-5p; hsa-miR-31-5p
regulation of organelle organization	depleted	0.0153003	0.0153003	0.273609	5	hsa-miR-200b-3p; hsa-miR-10b-5p; hsa-miR-145-5p; hsa-miR-31-5p; hsa-miR-215-5p
response to cytokine	depleted	0.0153003	0.0153003	0.273609	5	hsa-miR-200b-3p; hsa-miR-10b-5p; hsa-miR-145-5p; hsa-miR-194-5p; hsa-miR-143-3p
transmembrane receptor protein tyrosine kinase signaling pathway	depleted	0.0153003	0.0153003	0.273609	5	hsa-miR-200b-3p; hsa-miR-145-5p; hsa-miR-194-5p; hsa-miR-31-5p; hsa-miR-143-3p
anatomical structure morphogenesis	depleted	0.015822	0.015822	0.273609	6	hsa-miR-335-5p; hsa-miR-200b-3p; hsa-miR-10b-5p; hsa-miR-145-5p; hsa-miR-31-5p; hsa-miR-143-3p
epithelial tube formation	depleted	0.0206379	0.0206379	0.273609	3	hsa-miR-145-5p; hsa-miR-31-5p; hsa-miR-215-5p
intrinsic apoptotic signaling pathway	depleted	0.0206379	0.0206379	0.273609	3	hsa-miR-145-5p; hsa-miR-31-5p; hsa-miR-143-3p
negative regulation of hydrolase activity	depleted	0.0206379	0.0206379	0.273609	3	hsa-miR-145-5p; hsa-miR-31-5p; hsa-miR-143-3p
tube formation	depleted	0.0206379	0.0206379	0.273609	3	hsa-miR-145-5p; hsa-miR-31-5p; hsa-miR-215-5p
wound healing spreading of cells	depleted	0.0206379	0.0206379	0.273609	3	hsa-miR-145-5p; hsa-miR-31-5p; hsa-miR-143-3p
G1S transition of mitotic cell cycle	depleted	0.0216814	0.0216814	0.273609	5	hsa-miR-192-5p; hsa-miR-200b-3p; hsa-miR-10b-5p; hsa-miR-145-5p; hsa-miR-215-5p
cell cycle	depleted	0.0216814	0.0216814	0.273609	5	hsa-miR-192-5p; hsa-miR-200b-3p; hsa-miR-10b-5p; hsa-miR-145-5p; hsa-miR-215-5p
cell cycle G1S phase transition	depleted	0.0216814	0.0216814	0.273609	5	hsa-miR-192-5p; hsa-miR-200b-3p; hsa-miR-10b-5p; hsa-miR-145-5p; hsa-miR-215-5p
cellular protein modification process	depleted	0.0216814	0.0216814	0.273609	5	hsa-miR-192-5p; hsa-miR-200b-3p; hsa-miR-145-5p; hsa-miR-31-5p; hsa-miR-215-5p
macromolecule metabolic process	depleted	0.0216814	0.0216814	0.273609	5	hsa-miR-192-5p; hsa-miR-200b-3p; hsa-miR-145-5p; hsa-miR-31-5p; hsa-miR-215-5p
protein modification process	depleted	0.0216814	0.0216814	0.273609	5	hsa-miR-192-5p; hsa-miR-200b-3p; hsa-miR-145-5p; hsa-miR-31-5p; hsa-miR-215-5p
regulation of cell cycle	depleted	0.0216814	0.0216814	0.273609	5	hsa-miR-192-5p; hsa-miR-200b-3p; hsa-miR-10b-5p; hsa-miR-145-5p; hsa-miR-215-5p
negative regulation of MAPK cascade	depleted	0.0256098	0.0256098	0.273609	2	hsa-miR-194-5p; hsa-miR-31-5p
negative regulation of protein phosphorylation	depleted	0.0256098	0.0256098	0.273609	2	hsa-miR-194-5p; hsa-miR-31-5p
anatomical structure formation involved in morphogenesis	depleted	0.0304685	0.0304685	0.273609	5	hsa-miR-335-5p; hsa-miR-200b-3p; hsa-miR-145-5p; hsa-miR-31-5p; hsa-miR-143-3p
cell migration	depleted	0.0304685	0.0304685	0.273609	5	hsa-miR-335-5p; hsa-miR-200b-3p; hsa-miR-145-5p; hsa-miR-31-5p; hsa-miR-143-3p
cell motility	depleted	0.0304685	0.0304685	0.273609	5	hsa-miR-335-5p; hsa-miR-200b-3p; hsa-miR-145-5p; hsa-miR-31-5p; hsa-miR-143-3p
cell surface receptor signaling pathway	depleted	0.0304685	0.0304685	0.273609	5	hsa-miR-335-5p; hsa-miR-200b-3p; hsa-miR-145-5p; hsa-miR-194-5p; hsa-miR-143-3p
locomotion	depleted	0.0304685	0.0304685	0.273609	5	hsa-miR-335-5p; hsa-miR-200b-3p; hsa-miR-145-5p; hsa-miR-31-5p; hsa-miR-143-3p
regulation of cell migration	depleted	0.0304685	0.0304685	0.273609	5	hsa-miR-335-5p; hsa-miR-200b-3p; hsa-miR-145-5p; hsa-miR-31-5p; hsa-miR-143-3p
regulation of cell motility	depleted	0.0304685	0.0304685	0.273609	5	hsa-miR-335-5p; hsa-miR-200b-3p; hsa-miR-145-5p; hsa-miR-31-5p; hsa-miR-143-3p
regulation of cellular component movement	depleted	0.0304685	0.0304685	0.273609	5	hsa-miR-335-5p; hsa-miR-200b-3p; hsa-miR-145-5p; hsa-miR-31-5p; hsa-miR-143-3p
regulation of locomotion	depleted	0.0304685	0.0304685	0.273609	5	hsa-miR-335-5p; hsa-miR-200b-3p; hsa-miR-145-5p; hsa-miR-31-5p; hsa-miR-143-3p
signal transduction	depleted	0.0304685	0.0304685	0.273609	5	hsa-miR-335-5p; hsa-miR-200b-3p; hsa-miR-145-5p; hsa-miR-194-5p; hsa-miR-31-5p
system development	depleted	0.0304685	0.0304685	0.273609	5	hsa-miR-335-5p; hsa-miR-200b-3p; hsa-miR-145-5p; hsa-miR-31-5p; hsa-miR-143-3p
tissue development	depleted	0.0304685	0.0304685	0.273609	5	hsa-miR-335-5p; hsa-miR-200b-3p; hsa-miR-145-5p; hsa-miR-31-5p; hsa-miR-143-3p
tube development	depleted	0.0304685	0.0304685	0.273609	5	hsa-miR-335-5p; hsa-miR-200b-3p; hsa-miR-145-5p; hsa-miR-31-5p; hsa-miR-143-3p
tube morphogenesis	depleted	0.0304685	0.0304685	0.273609	5	hsa-miR-335-5p; hsa-miR-200b-3p; hsa-miR-145-5p; hsa-miR-31-5p; hsa-miR-143-3p
actin filament-based process	depleted	0.0381653	0.0381653	0.273609	4	hsa-miR-200b-3p; hsa-miR-145-5p; hsa-miR-31-5p; hsa-miR-143-3p
apoptotic process	depleted	0.0381653	0.0381653	0.273609	4	hsa-miR-200b-3p; hsa-miR-145-5p; hsa-miR-31-5p; hsa-miR-143-3p
biological process	depleted	0.0381653	0.0381653	0.273609	4	hsa-miR-200b-3p; hsa-miR-10b-5p; hsa-miR-145-5p; hsa-miR-215-5p
cell-matrix adhesion	depleted	0.0381653	0.0381653	0.273609	4	hsa-miR-200b-3p; hsa-miR-145-5p; hsa-miR-31-5p; hsa-miR-143-3p
cell-substrate adhesion	depleted	0.0381653	0.0381653	0.273609	4	hsa-miR-200b-3p; hsa-miR-145-5p; hsa-miR-31-5p; hsa-miR-143-3p
cell death	depleted	0.0381653	0.0381653	0.273609	4	hsa-miR-200b-3p; hsa-miR-145-5p; hsa-miR-31-5p; hsa-miR-143-3p
cellular process	depleted	0.0381653	0.0381653	0.273609	4	hsa-miR-200b-3p; hsa-miR-145-5p; hsa-miR-31-5p; hsa-miR-215-5p
cellular response to growth factor stimulus	depleted	0.0381653	0.0381653	0.273609	4	hsa-miR-200b-3p; hsa-miR-145-5p; hsa-miR-194-5p; hsa-miR-143-3p
chromatin organization	depleted	0.0381653	0.0381653	0.273609	4	hsa-miR-200b-3p; hsa-miR-10b-5p; hsa-miR-145-5p; hsa-miR-194-5p
female gonad development	depleted	0.0381653	0.0381653	0.273609	4	hsa-miR-200b-3p; hsa-miR-145-5p; hsa-miR-31-5p; hsa-miR-143-3p
head development	depleted	0.0381653	0.0381653	0.273609	4	hsa-miR-200b-3p; hsa-miR-145-5p; hsa-miR-31-5p; hsa-miR-143-3p
intracellular signal transduction	depleted	0.0381653	0.0381653	0.273609	4	hsa-miR-200b-3p; hsa-miR-145-5p; hsa-miR-194-5p; hsa-miR-31-5p
negative regulation of apoptotic process	depleted	0.0381653	0.0381653	0.273609	4	hsa-miR-200b-3p; hsa-miR-145-5p; hsa-miR-31-5p; hsa-miR-143-3p
negative regulation of cell adhesion	depleted	0.0381653	0.0381653	0.273609	4	hsa-miR-200b-3p; hsa-miR-145-5p; hsa-miR-31-5p; hsa-miR-143-3p
negative regulation of cell death	depleted	0.0381653	0.0381653	0.273609	4	hsa-miR-200b-3p; hsa-miR-145-5p; hsa-miR-31-5p; hsa-miR-143-3p
negative regulation of cell population proliferation	depleted	0.0381653	0.0381653	0.273609	4	hsa-miR-200b-3p; hsa-miR-10b-5p; hsa-miR-145-5p; hsa-miR-31-5p
negative regulation of cellular protein metabolic process	depleted	0.0381653	0.0381653	0.273609	4	hsa-miR-200b-3p; hsa-miR-145-5p; hsa-miR-194-5p; hsa-miR-31-5p
negative regulation of gene expression	depleted	0.0381653	0.0381653	0.273609	4	hsa-miR-200b-3p; hsa-miR-10b-5p; hsa-miR-145-5p; hsa-miR-31-5p
negative regulation of intracellular signal transduction	depleted	0.0381653	0.0381653	0.273609	4	hsa-miR-200b-3p; hsa-miR-145-5p; hsa-miR-194-5p; hsa-miR-31-5p
negative regulation of programmed cell death	depleted	0.0381653	0.0381653	0.273609	4	hsa-miR-200b-3p; hsa-miR-145-5p; hsa-miR-31-5p; hsa-miR-143-3p
negative regulation of protein metabolic process	depleted	0.0381653	0.0381653	0.273609	4	hsa-miR-200b-3p; hsa-miR-145-5p; hsa-miR-194-5p; hsa-miR-31-5p
phosphate-containing compound metabolic process	depleted	0.0381653	0.0381653	0.273609	4	hsa-miR-200b-3p; hsa-miR-10b-5p; hsa-miR-145-5p; hsa-miR-31-5p
positive regulation of cell differentiation	depleted	0.0381653	0.0381653	0.273609	4	hsa-miR-200b-3p; hsa-miR-200b-5p; hsa-miR-145-5p; hsa-miR-31-5p
positive regulation of cell migration	depleted	0.0381653	0.0381653	0.273609	4	hsa-miR-200b-3p; hsa-miR-145-5p; hsa-miR-31-5p; hsa-miR-143-3p
positive regulation of cell motility	depleted	0.0381653	0.0381653	0.273609	4	hsa-miR-200b-3p; hsa-miR-145-5p; hsa-miR-31-5p; hsa-miR-143-3p
positive regulation of cellular component movement	depleted	0.0381653	0.0381653	0.273609	4	hsa-miR-200b-3p; hsa-miR-145-5p; hsa-miR-31-5p; hsa-miR-143-3p
positive regulation of locomotion	depleted	0.0381653	0.0381653	0.273609	4	hsa-miR-200b-3p; hsa-miR-145-5p; hsa-miR-31-5p; hsa-miR-143-3p
positive regulation of transcription DNA-templated	depleted	0.0381653	0.0381653	0.273609	4	hsa-miR-200b-3p; hsa-miR-10b-5p; hsa-miR-145-5p; hsa-miR-31-5p
positive regulation of transport	depleted	0.0381653	0.0381653	0.273609	4	hsa-miR-200b-3p; hsa-miR-145-5p; hsa-miR-31-5p; hsa-miR-143-3p
programmed cell death	depleted	0.0381653	0.0381653	0.273609	4	hsa-miR-200b-3p; hsa-miR-145-5p; hsa-miR-31-5p; hsa-miR-143-3p
regulation of G1S transition of mitotic cell cycle	depleted	0.0381653	0.0381653	0.273609	4	hsa-miR-200b-3p; hsa-miR-10b-5p; hsa-miR-145-5p; hsa-miR-6797-5p
regulation of catalytic activity	depleted	0.0381653	0.0381653	0.273609	4	hsa-miR-200b-3p; hsa-miR-145-5p; hsa-miR-31-5p; hsa-miR-143-3p
regulation of cell cycle G1S phase transition	depleted	0.0381653	0.0381653	0.273609	4	hsa-miR-200b-3p; hsa-miR-10b-5p; hsa-miR-145-5p; hsa-miR-6797-5p
regulation of cellular protein metabolic process	depleted	0.0381653	0.0381653	0.273609	4	hsa-miR-200b-3p; hsa-miR-145-5p; hsa-miR-194-5p; hsa-miR-31-5p
regulation of cellular response to stress	depleted	0.0381653	0.0381653	0.273609	4	hsa-miR-200b-3p; hsa-miR-145-5p; hsa-miR-31-5p; hsa-miR-143-3p
regulation of protein metabolic process	depleted	0.0381653	0.0381653	0.273609	4	hsa-miR-200b-3p; hsa-miR-145-5p; hsa-miR-194-5p; hsa-miR-31-5p
regulation of signal transduction	depleted	0.0381653	0.0381653	0.273609	4	hsa-miR-200b-3p; hsa-miR-145-5p; hsa-miR-194-5p; hsa-miR-31-5p
response to organic substance	depleted	0.0381653	0.0381653	0.273609	4	hsa-miR-200b-3p; hsa-miR-145-5p; hsa-miR-194-5p; hsa-miR-143-3p
response to wounding	depleted	0.0381653	0.0381653	0.273609	4	hsa-miR-200b-3p; hsa-miR-145-5p; hsa-miR-194-5p; hsa-miR-143-3p
signal transduction in response to DNA damage	depleted	0.0381653	0.0381653	0.273609	4	hsa-miR-200b-3p; hsa-miR-145-5p; hsa-miR-194-5p; hsa-miR-31-5p
supramolecular fiber organization	depleted	0.0381653	0.0381653	0.273609	4	hsa-miR-200b-3p; hsa-miR-145-5p; hsa-miR-31-5p; hsa-miR-143-3p
wound healing	depleted	0.0381653	0.0381653	0.273609	4	hsa-miR-200b-3p; hsa-miR-145-5p; hsa-miR-194-5p; hsa-miR-143-3p
response to radiation	depleted	0.045122	0.045122	0.273609	3	hsa-miR-192-5p; hsa-miR-143-3p; hsa-miR-215-5p
