# Supplementary material for: LINC01929 mediates breast cancer immunosuppression and is an immunotherapy target
Source: iScience. 2026 Mar 17;29(4):115381. doi: 10.1016/j.isci.2026.115381 (PMC13081058; doi:10.1016/j.isci.2026.115381)
Supplement: Data S4. LINC01929 association with CD3+ and CD8+ cells in 15 hormone receptor positive breast cancer patients, related to Figure 6 [file mmc5.xlsx]

## Sheet: LINC01929 expression
Patient ID	LINC01929 TPM expression
A1	0.145467
B1	2.20592
C1	3.73487
D1	0.7788
E1	0.933431
F1	0.204643
G1	0.205657
H1	0.448708
I1	2.37911
J1	3.13757
K1	0.042583
L1	0.214895
M1	0.052516
O1	0.958579
P1	0.859376

## Sheet: Staining of major cell types
	Cell type percentage in patient tumor (%)
Patient ID	T cell (CD45+/CD3+)	B cell (CD45+/CD20+)	Leukocyte (CD45+/CD3-/CD20-)	Cancer cell (PanCK+)	Stromal cell (PanCK-/CD45-)
A1	16.9	0.206	7.36	56.6	19
B1	11.7	4.12	7.42	63.9	12.8
C1	4.39	0.302	7.9	69	18.4
D1	13.2	2	6.4	51	27.4
E1	4.91	1.47	4.96	63.3	25.3
F1	7.37	0.242	4.6	80.5	7.28
G1	15.5	1.3	7.49	38.2	37.5
H1	1.92	0.016	1.4	77.8	18.8
I1	3.44	0.287	3.89	80.7	11.7
J1	0.737	0.0384	12.5	65.3	21.4
K1	4.37	0.785	2.49	57.9	34.4
L1	4.42	0.0913	5.51	80.1	9.91
M1	11.1	5.97	6.77	48.7	27.5
O1	1.03	0.0735	0.744	78.7	19.5
P1	6.24	0.0821	5.85	59.5	28.3

## Sheet: Staining of T cell subsets
	Cell type percentage in patient tumor (%)
Patient ID	CD3+/CD8+	CD3-/CD8+	CD3+/CD8-	CD3-/CD8-
A1	13.0824	0.571406	6.75647	79.5897
B1	7.29131	0.871146	7.60625	84.2313
C1	0.772193	0.221451	3.64852	95.3578
D1	8.30316	0.968002	7.2327	83.4961
E1	1.03462	0.293014	2.25462	96.4178
F1	2.79595	0.272611	5.02791	91.9035
G1	8.93143	0.606108	17.7899	72.6725
H1	0.18453	0.0183606	0.441654	99.3555
I1	0.502664	0.0824297	2.00722	97.4077
J1	0.403786	0.0532694	0.666044	98.8769
K1	7.22916	0.58395	5.56457	86.6223
L1	3.90317	0.0853773	9.47193	86.5395
M1	6.57179	0.33276	5.43632	87.6591
O1	2.09025	0.00744463	2.039	95.8633
P1	3.63765	0.162556	3.30038	92.8994
